# Supplementary material for: Hydrogen-bonding chain and dimer motifs in pyridinium and morpholinium hydrogen oxalate salts
Source: Acta Crystallogr E Crystallogr Commun. 2018 Nov 16;74(Pt 12):1804–7. doi: 10.1107/S2056989018015827 (PMC6281086; doi:10.1107/S2056989018015827)
Supplement: Supplementary file 1 [file e-74-01804-sup1.cif]

##############################################################################
#                                                                            #
# This CIF contains the data in a paper accepted for publication in          #
# Acta Crystallographica Section E. It conforms to the requirements of       #
# Notes for Authors for Acta Crystallographica Section E, and has been       #
# peer reviewed under the auspices of the IUCr Commission on Journals.       #
#                                                                            #
# Full details of the Crystallographic Information File format               #
# are given in the paper "The Crystallographic Information File (CIF):       #
# a New Standard Archive File for Crystallography" by S. R. Hall, F. H.      #
# Allen and I. D. Brown [Acta Cryst. (1991), A47, 655-685].                  #
#                                                                            #
# The current version of the core CIF dictionary is obtainable from          #
# ftp://ftp.iucr.org/pub/cif_core.dic.                                       #
#                                                                            #
# Software is freely available for graphical display of the structure(s)     #
# in this CIF. For information consult the CIF software page                 #
# http://www.iucr.org/resources/cif/software.                                #
#                                                                            #
# This file may be used for bona fide research purposes within the           #
# scientific community so long as proper attribution is given to the journal # 
# article from which it was obtained.                                        #
#                                                                            #
##############################################################################
data_1
_audit_creation_method
;
Olex2 1.2
(compiled 2018.05.29 svn.r3508 for OlexSys, GUI svn.r5506)
;
_journal_date_recd_electronic     2018-11-05
_journal_date_accepted     2018-11-07
_journal_name_full     'Acta Crystallographica, Section E'
_journal_year     2018
_journal_volume     74
_journal_issue     12
_journal_page_first     1804
_journal_page_last     1807
_journal_paper_category     GO
_journal_paper_doi     10.1107/S2056989018015827
_journal_coeditor_code     QM2130
loop_
    _publ_contact_author_name
    _publ_contact_author_address
    'Keene, Tony D.'
;
School of Chemistry
University College Dublin
Belfield
Dublin 4
Ireland
;
_publ_contact_author_email     tony.keene@ucd.ie
_publ_section_title
;
Hydrogen-bonding chain and dimer motifs in pyridinium and morpholinium hydrogen
oxalate salts
;
loop_
    _publ_author_name
    _publ_author_address
    'Mulrooney, David Z. T.'
;
School of Chemistry
University College Dublin
Belfield
Dublin 4
Ireland
;
    'Madden, Eimear C.'
;
School of Chemistry
University College Dublin
Belfield
Dublin 4
Ireland
;
    'Lonergan, Rhona F.'
;
School of Chemistry
University College Dublin
Belfield
Dublin 4
Ireland
;
    'Slyusarchuk, Valentyna D.'
;
School of Chemistry
University College Dublin
Belfield
Dublin 4
Ireland
;
    'M\"uller-Bunz, Helge'
;
School of Chemistry
University College Dublin
Belfield
Dublin 4
Ireland
;
    'Keene, Tony D.'
;
School of Chemistry
University College Dublin
Belfield
Dublin 4
Ireland
;
_publ_section_synopsis
;
Three compounds consisting of pyridinium or morpholinium hydrogen oxalates each
display different hydrogen oxalate hydrogen-bonding motifs, resulting in
chains for 4-(dimethylamino)pyridinium hydrogen oxalate 0.22-hydrate, dimers
for 4-<i>tert</i>-butylpyridinium hydrogen oxalate and chains for morpholinium
hydrogen oxalate.
;
_chemical_name_systematic
;
4-(Dimethylamino)pyridinum hydrogen oxalate 0.22-hydrate,
;
_chemical_name_common
                       '4-dimethylaminopyridinium hydrogen oxalate 0.22 hydrate'
_chemical_formula_moiety     'C7 H11 N2 +, C2 H O4 -, 0.22(H2 O)'
_chemical_formula_sum     'C9 H12.44 N2 O4.22'
_chemical_formula_iupac     'C7 H11 N2 +, C2 H O4 -, 0.22H2 O'
_chemical_formula_weight     216.21
_chemical_melting_point     ?
_space_group_crystal_system     triclinic
_space_group_name_H-M_alt     'P -1'
_space_group_name_Hall     '-P 1'
loop_
    _space_group_symop_operation_xyz
    'x, y, z'
    '-x, -y, -z'
_cell_length_a     7.5241(3)
_cell_length_b     8.2898(3)
_cell_length_c     18.7359(6)
_cell_angle_alpha     89.738(3)
_cell_angle_beta     79.626(3)
_cell_angle_gamma     64.741(4)
_cell_volume     1036.17(7)
_cell_formula_units_Z     4
_cell_measurement_reflns_used     6456
_cell_measurement_theta_min     4.8010
_cell_measurement_theta_max     76.7320
_cell_measurement_temperature     101.3(8)
_exptl_crystal_description     block
_exptl_crystal_colour     colourless
_exptl_crystal_size_max     0.217
_exptl_crystal_size_mid     0.119
_exptl_crystal_size_min     0.116
_exptl_crystal_density_diffrn     1.386
_exptl_crystal_density_meas     ?
_exptl_crystal_density_method     ?
_exptl_crystal_F_000     457
loop_
    _exptl_crystal_face_index_h
    _exptl_crystal_face_index_k
    _exptl_crystal_face_index_l
    _exptl_crystal_face_perp_dist
    0 0 1 0.0673
    -2 3 6 0.0988
    -1 -5 0 0.0720
    0 1 1 0.0840
    -3 -5 -4 0.0541
    -4 -5 -3 0.0518
    3 0 -5 0.0891
    -3 -5 -1 0.0506
    -3 0 5 0.0992
    -4 -4 -1 0.0623
    0 1 -12 0.0464
    -2 4 2 0.0913
    5 2 -2 0.0741
    2 -4 6 0.1065
    0 5 -1 0.0905
    -2 -3 8 0.0759
    -2 -2 9 0.0765
    0 -4 -3 0.0770
    -2 -5 -3 0.0584
    0 1 -12 0.0517
    -1 -3 -10 0.0587
    -2 -2 -11 0.0518
    -4 1 -6 0.1092
    1 1 -12 0.0436
    0 2 -11 0.0524
    3 3 -7 0.0539
    2 5 -3 0.0783
    4 4 1 0.0575
_exptl_absorpt_coefficient_mu     0.945
_exptl_absorpt_correction_type     gaussian
_exptl_absorpt_process_details
;
(CrysAlis PRO; Rigaku OD, 2017)
;
_exptl_absorpt_correction_T_min     0.857
_exptl_absorpt_correction_T_max     0.918
_diffrn_ambient_temperature     101.3(8)
_diffrn_source     'micro-focus sealed X-ray tube'
_diffrn_radiation_type     CuK\a
_diffrn_radiation_wavelength     1.54184
_diffrn_radiation_monochromator     mirror
_diffrn_measurement_device_type     'Rigaku SuperNova, Dual, Cu at zero, Atlas'
_diffrn_measurement_device     'four-circle diffractometer'
_diffrn_measurement_method     '\w scans'
_diffrn_detector     'CCD plate'
_diffrn_detector_area_resol_mean     10.3196
_diffrn_reflns_number     12774
_diffrn_reflns_av_R_equivalents     0.0239
_diffrn_reflns_av_unetI/netI     0.0234
_diffrn_reflns_theta_min     4.815
_diffrn_reflns_theta_max     76.797
_diffrn_reflns_theta_full     67.684
_diffrn_measured_fraction_theta_max     0.985
_diffrn_measured_fraction_theta_full     0.999
_diffrn_reflns_limit_h_min     -9
_diffrn_reflns_limit_h_max     9
_diffrn_reflns_limit_k_min     -10
_diffrn_reflns_limit_k_max     10
_diffrn_reflns_limit_l_min     -23
_diffrn_reflns_limit_l_max     23
_diffrn_radiation_probe     x-ray
_refine_special_details     ?
_reflns_number_total     4321
_reflns_number_gt     3792
_reflns_threshold_expression     'I > 2\s(I)'
_refine_ls_structure_factor_coef     Fsqd
_refine_ls_matrix_type     full
_refine_ls_R_factor_all     0.0453
_refine_ls_R_factor_gt     0.0386
_refine_ls_wR_factor_gt     0.0961
_refine_ls_wR_factor_ref     0.1024
_refine_ls_goodness_of_fit_ref     1.033
_refine_ls_restrained_S_all     1.033
_refine_ls_number_reflns     4321
_refine_ls_number_parameters     290
_refine_ls_number_restraints     0
_refine_ls_hydrogen_treatment     constr
_refine_ls_weighting_scheme     calc
_refine_ls_weighting_details
              'w=1/[\s^2^(Fo^2^)+(0.0459P)^2^+0.4606P] where P=(Fo^2^+2Fc^2^)/3'
_atom_sites_solution_hydrogens     mixed
_atom_sites_solution_primary     dual
_atom_sites_solution_secondary     ?
_refine_ls_shift/su_max     0.001
_refine_ls_shift/su_mean     0.000
_refine_diff_density_max     0.641
_refine_diff_density_min     -0.605
_refine_ls_extinction_method
;
SHELXL2017 (Sheldrick, 2015b)
;
_refine_ls_extinction_coef     0.0050(6)
_refine_ls_extinction_expression
                                  'Fc^*^=kFc[1+0.001xFc^2^\l^3^/sin(2\q)]^-1/4^'
loop_
    _atom_type_symbol
    _atom_type_description
    _atom_type_scat_dispersion_real
    _atom_type_scat_dispersion_imag
    _atom_type_scat_source
    'C' 'C' 0.0181 0.0091
                         'International Tables Vol C Tables 4.2.6.8 and 6.1.1.4'
    'H' 'H' 0.0000 0.0000
                         'International Tables Vol C Tables 4.2.6.8 and 6.1.1.4'
    'N' 'N' 0.0311 0.0180
                         'International Tables Vol C Tables 4.2.6.8 and 6.1.1.4'
    'O' 'O' 0.0492 0.0322
                         'International Tables Vol C Tables 4.2.6.8 and 6.1.1.4'
_computing_data_collection
;
CrysAlis PRO (Rigaku OD, 2017)
;
_computing_cell_refinement
;
CrysAlis PRO (Rigaku OD, 2017)
;
_computing_data_reduction
;
CrysAlis PRO (Rigaku OD, 2017)
;
_computing_structure_solution
;
SHELXT (Sheldrick, 2015a)
;
_computing_structure_refinement
;
SHELXL2017 (Sheldrick, 2015b)
;
_computing_molecular_graphics
;
<i>OLEX2</i> (Dolomanov <i>et al.</i>,  2009)
;
_computing_publication_material
;
<i>OLEX2</i> (Dolomanov <i>et al.</i>,  2009)
;
loop_
    _atom_site_type_symbol
    _atom_site_label
    _atom_site_fract_x
    _atom_site_fract_y
    _atom_site_fract_z
    _atom_site_U_iso_or_equiv
    _atom_site_adp_type
    _atom_site_calc_flag
    _atom_site_occupancy
    _atom_site_disorder_assembly
    _atom_site_disorder_group
    C C21 0.63947(19) 0.24757(17) 0.81649(7) 0.0209(3) Uani d 1 . .
    O O23 0.81556(15) 0.12920(14) 0.79288(5) 0.0291(2) Uani d 1 . .
    O O24 0.53451(15) 0.26088(13) 0.87673(5) 0.0291(2) Uani d 1 . .
    C C22 0.5487(2) 0.38424(19) 0.76292(7) 0.0252(3) Uani d 1 . .
    O O28 0.4407(3) 0.3678(3) 0.72680(10) 0.0782(6) Uani d 1 . .
    O O27 0.6027(2) 0.51364(15) 0.76121(7) 0.0423(3) Uani d 1 . .
    H H27 0.543889 0.587961 0.732904 0.063 Uiso calc 1 . .
    C C41 0.31016(19) 0.88186(18) 0.69597(7) 0.0221(3) Uani d 1 . .
    C C42 0.2033(2) 1.00318(18) 0.63889(7) 0.0229(3) Uani d 1 . .
    O O43 0.28018(16) 0.97891(14) 0.57487(5) 0.0304(2) Uani d 1 . .
    O O44 0.02609(15) 1.13493(14) 0.66442(5) 0.0287(2) Uani d 1 . .
    H H44 -0.013467 1.120732 0.707824 0.043 Uiso calc 1 . .
    O O45 0.46062(17) 0.73901(14) 0.66943(6) 0.0362(3) Uani d 1 . .
    O O46 0.24268(16) 0.93378(15) 0.76030(5) 0.0334(3) Uani d 1 . .
    N N31 0.64826(18) 0.59063(16) 0.53471(7) 0.0265(3) Uani d 1 . .
    H H31 0.559425 0.667206 0.570245 0.032 Uiso calc 1 . .
    C C32 0.7864(2) 0.43279(19) 0.55026(7) 0.0255(3) Uani d 1 . .
    H H32 0.785917 0.406403 0.599668 0.031 Uiso calc 1 . .
    C C33 0.9265(2) 0.31050(18) 0.49705(7) 0.0230(3) Uani d 1 . .
    H H33 1.022104 0.200326 0.509378 0.028 Uiso calc 1 . .
    C C34 0.9289(2) 0.34848(17) 0.42281(7) 0.0218(3) Uani d 1 . .
    C C35 0.7797(2) 0.51610(18) 0.40884(7) 0.0247(3) Uani d 1 . .
    H H35 0.773915 0.547156 0.360160 0.030 Uiso calc 1 . .
    C C36 0.6455(2) 0.63162(19) 0.46511(8) 0.0266(3) Uani d 1 . .
    H H36 0.547814 0.743611 0.455160 0.032 Uiso calc 1 . .
    N N37 1.06573(19) 0.23242(16) 0.36900(6) 0.0265(3) Uani d 1 . .
    C C38 1.2241(2) 0.0656(2) 0.38514(8) 0.0308(3) Uani d 1 . .
    H H38A 1.306530 -0.004623 0.339489 0.046 Uiso calc 1 . .
    H H38B 1.163647 -0.003441 0.414125 0.046 Uiso calc 1 . .
    H H38C 1.308285 0.093268 0.412603 0.046 Uiso calc 1 . .
    C C39 1.0741(3) 0.2804(2) 0.29357(8) 0.0346(3) Uani d 1 . .
    H H39A 1.177294 0.178370 0.261209 0.052 Uiso calc 1 . .
    H H39B 1.106919 0.382807 0.288657 0.052 Uiso calc 1 . .
    H H39C 0.943665 0.312091 0.280341 0.052 Uiso calc 1 . .
    N N11 0.93551(19) -0.08918(16) 0.90258(6) 0.0271(3) Uani d 1 . .
    H H11 0.905583 -0.023294 0.865684 0.033 Uiso calc 1 . .
    C C12 1.1096(2) -0.23848(19) 0.89417(8) 0.0279(3) Uani d 1 . .
    H H12 1.198139 -0.271263 0.848133 0.034 Uiso calc 1 . .
    C C13 1.1617(2) -0.34363(18) 0.95003(8) 0.0253(3) Uani d 1 . .
    H H13 1.284904 -0.448706 0.942505 0.030 Uiso calc 1 . .
    C C14 1.0325(2) -0.29652(18) 1.01939(7) 0.0232(3) Uani d 1 . .
    C C15 0.8495(2) -0.13857(18) 1.02576(8) 0.0262(3) Uani d 1 . .
    H H15 0.756700 -0.101448 1.070848 0.031 Uiso calc 1 . .
    C C16 0.8072(2) -0.04046(18) 0.96725(8) 0.0269(3) Uani d 1 . .
    H H16 0.684523 0.064542 0.972233 0.032 Uiso calc 1 . .
    N N17 1.07977(18) -0.39505(16) 1.07586(7) 0.0262(3) Uani d 1 . .
    C C18 1.2723(2) -0.5515(2) 1.06937(9) 0.0313(3) Uani d 1 . .
    H H18A 1.380322 -0.513174 1.062420 0.047 Uiso calc 1 . .
    H H18B 1.291850 -0.631894 1.027518 0.047 Uiso calc 1 . .
    H H18C 1.273973 -0.614446 1.113826 0.047 Uiso calc 1 . .
    C C19 0.9438(2) -0.3446(2) 1.14685(8) 0.0323(3) Uani d 1 . .
    H H19A 0.815307 -0.342245 1.141889 0.048 Uiso calc 1 . .
    H H19B 0.922145 -0.225643 1.165034 0.048 Uiso calc 1 . .
    H H19C 1.002919 -0.431983 1.181181 0.048 Uiso calc 1 . .
    O O51 0.5352(3) 0.9043(3) 0.84705(12) 0.0266(7) Uani d 0.443(4) . .
    H H51A 0.525878 1.012002 0.852157 0.040 Uiso d 0.443(4) . .
    H H51B 0.451198 0.913256 0.819034 0.040 Uiso d 0.443(4) . .
loop_
    _atom_site_aniso_label
    _atom_site_aniso_U_11
    _atom_site_aniso_U_22
    _atom_site_aniso_U_33
    _atom_site_aniso_U_12
    _atom_site_aniso_U_13
    _atom_site_aniso_U_23
    C21 0.0200(6) 0.0189(6) 0.0233(6) -0.0069(5) -0.0074(5) 0.0009(5)
    O23 0.0220(5) 0.0278(5) 0.0269(5) -0.0012(4) -0.0041(4) 0.0030(4)
    O24 0.0244(5) 0.0274(5) 0.0272(5) -0.0045(4) -0.0021(4) 0.0080(4)
    C22 0.0193(6) 0.0309(7) 0.0211(6) -0.0061(5) -0.0053(5) 0.0044(5)
    O28 0.1000(13) 0.1124(14) 0.0845(12) -0.0817(12) -0.0781(11) 0.0698(11)
    O27 0.0641(8) 0.0266(6) 0.0474(7) -0.0205(6) -0.0360(6) 0.0180(5)
    C41 0.0213(6) 0.0214(6) 0.0222(6) -0.0077(5) -0.0051(5) 0.0044(5)
    C42 0.0231(6) 0.0210(6) 0.0233(6) -0.0077(5) -0.0060(5) 0.0038(5)
    O43 0.0304(5) 0.0302(5) 0.0232(5) -0.0064(4) -0.0048(4) 0.0080(4)
    O44 0.0251(5) 0.0274(5) 0.0246(5) -0.0025(4) -0.0059(4) 0.0047(4)
    O45 0.0408(6) 0.0238(5) 0.0241(5) 0.0037(5) -0.0041(4) 0.0051(4)
    O46 0.0276(5) 0.0364(6) 0.0217(5) -0.0001(4) -0.0055(4) 0.0014(4)
    N31 0.0249(6) 0.0253(6) 0.0263(6) -0.0084(5) -0.0040(5) -0.0018(5)
    C32 0.0293(7) 0.0274(7) 0.0220(6) -0.0131(6) -0.0081(5) 0.0037(5)
    C33 0.0258(6) 0.0217(6) 0.0224(6) -0.0095(5) -0.0090(5) 0.0046(5)
    C34 0.0254(6) 0.0220(6) 0.0213(6) -0.0121(5) -0.0078(5) 0.0027(5)
    C35 0.0281(7) 0.0261(7) 0.0231(6) -0.0124(6) -0.0115(5) 0.0070(5)
    C36 0.0248(7) 0.0237(7) 0.0319(7) -0.0090(5) -0.0112(5) 0.0054(5)
    N37 0.0321(6) 0.0245(6) 0.0208(6) -0.0106(5) -0.0046(5) 0.0014(4)
    C38 0.0301(7) 0.0240(7) 0.0334(8) -0.0077(6) -0.0047(6) -0.0020(6)
    C39 0.0454(9) 0.0386(8) 0.0198(7) -0.0191(7) -0.0041(6) 0.0018(6)
    N11 0.0347(6) 0.0228(6) 0.0261(6) -0.0115(5) -0.0141(5) 0.0063(4)
    C12 0.0322(7) 0.0270(7) 0.0255(7) -0.0127(6) -0.0083(6) 0.0016(5)
    C13 0.0253(6) 0.0211(6) 0.0285(7) -0.0076(5) -0.0092(5) 0.0008(5)
    C14 0.0278(7) 0.0207(6) 0.0268(7) -0.0132(5) -0.0127(5) 0.0043(5)
    C15 0.0293(7) 0.0230(7) 0.0264(7) -0.0100(6) -0.0085(5) 0.0011(5)
    C16 0.0292(7) 0.0200(6) 0.0315(7) -0.0081(5) -0.0125(6) 0.0021(5)
    N17 0.0286(6) 0.0251(6) 0.0278(6) -0.0122(5) -0.0116(5) 0.0075(5)
    C18 0.0317(7) 0.0270(7) 0.0376(8) -0.0109(6) -0.0179(6) 0.0101(6)
    C19 0.0384(8) 0.0353(8) 0.0256(7) -0.0167(7) -0.0100(6) 0.0065(6)
    O51 0.0255(12) 0.0223(12) 0.0306(13) -0.0075(9) -0.0093(9) 0.0031(9)
_geom_special_details
;
 All esds (except the esd in the dihedral angle between two l.s. planes)
 are estimated using the full covariance matrix.  The cell esds are taken
 into account individually in the estimation of esds in distances, angles
 and torsion angles; correlations between esds in cell parameters are only
 used when they are defined by crystal symmetry.  An approximate (isotropic)
 treatment of cell esds is used for estimating esds involving l.s. planes.
;
loop_
    _geom_bond_atom_site_label_1
    _geom_bond_atom_site_label_2
    _geom_bond_site_symmetry_2
    _geom_bond_distance
    _geom_bond_publ_flag
    C21 O23 . 1.2639(16) y
    C21 O24 . 1.2310(17) y
    C21 C22 . 1.5276(18) y
    C22 O28 . 1.196(2) y
    C22 O27 . 1.2976(19) y
    O27 H27 . 0.8400 ?
    C41 C42 . 1.5527(18) y
    C41 O45 . 1.2608(17) ?
    C41 O46 . 1.2222(17) ?
    C42 O43 . 1.2112(17) ?
    C42 O44 . 1.3161(16) ?
    O44 H44 . 0.8400 ?
    N31 H31 . 0.8800 ?
    N31 C32 . 1.3500(19) ?
    N31 C36 . 1.3476(19) ?
    C32 H32 . 0.9500 ?
    C32 C33 . 1.360(2) ?
    C33 H33 . 0.9500 ?
    C33 C34 . 1.4234(18) ?
    C34 C35 . 1.4251(19) ?
    C34 N37 . 1.3386(18) ?
    C35 H35 . 0.9500 ?
    C35 C36 . 1.360(2) ?
    C36 H36 . 0.9500 ?
    N37 C38 . 1.4641(19) ?
    N37 C39 . 1.4641(18) ?
    C38 H38A . 0.9800 ?
    C38 H38B . 0.9800 ?
    C38 H38C . 0.9800 ?
    C39 H39A . 0.9800 ?
    C39 H39B . 0.9800 ?
    C39 H39C . 0.9800 ?
    N11 H11 . 0.8800 ?
    N11 C12 . 1.3476(19) ?
    N11 C16 . 1.3467(19) ?
    C12 H12 . 0.9500 ?
    C12 C13 . 1.363(2) ?
    C13 H13 . 0.9500 ?
    C13 C14 . 1.418(2) ?
    C14 C15 . 1.4243(19) ?
    C14 N17 . 1.3388(18) ?
    C15 H15 . 0.9500 ?
    C15 C16 . 1.364(2) ?
    C16 H16 . 0.9500 ?
    N17 C18 . 1.4593(18) ?
    N17 C19 . 1.4630(19) ?
    C18 H18A . 0.9800 ?
    C18 H18B . 0.9800 ?
    C18 H18C . 0.9800 ?
    C19 H19A . 0.9800 ?
    C19 H19B . 0.9800 ?
    C19 H19C . 0.9800 ?
    O51 H51A . 0.8694 ?
    O51 H51B . 0.8714 ?
loop_
    _geom_angle_atom_site_label_1
    _geom_angle_atom_site_label_2
    _geom_angle_atom_site_label_3
    _geom_angle_site_symmetry_1
    _geom_angle_site_symmetry_3
    _geom_angle
    _geom_angle_publ_flag
    O23 C21 C22 . . 115.43(11) ?
    O24 C21 O23 . . 126.89(13) y
    O24 C21 C22 . . 117.66(11) ?
    O28 C22 C21 . . 121.46(14) ?
    O28 C22 O27 . . 125.39(14) y
    O27 C22 C21 . . 113.14(12) ?
    C22 O27 H27 . . 109.5 ?
    O45 C41 C42 . . 114.75(11) ?
    O46 C41 C42 . . 117.86(12) ?
    O46 C41 O45 . . 127.39(13) y
    O43 C42 C41 . . 121.78(12) ?
    O43 C42 O44 . . 122.19(12) y
    O44 C42 C41 . . 116.02(11) ?
    C42 O44 H44 . . 109.5 ?
    C32 N31 H31 . . 119.8 ?
    C36 N31 H31 . . 119.8 ?
    C36 N31 C32 . . 120.39(12) ?
    N31 C32 H32 . . 119.1 ?
    N31 C32 C33 . . 121.76(13) ?
    C33 C32 H32 . . 119.1 ?
    C32 C33 H33 . . 120.2 ?
    C32 C33 C34 . . 119.66(13) ?
    C34 C33 H33 . . 120.2 ?
    C33 C34 C35 . . 116.72(12) ?
    N37 C34 C33 . . 121.39(12) ?
    N37 C34 C35 . . 121.88(12) ?
    C34 C35 H35 . . 120.0 ?
    C36 C35 C34 . . 120.06(13) ?
    C36 C35 H35 . . 120.0 ?
    N31 C36 C35 . . 121.40(13) ?
    N31 C36 H36 . . 119.3 ?
    C35 C36 H36 . . 119.3 ?
    C34 N37 C38 . . 120.70(12) ?
    C34 N37 C39 . . 120.23(12) ?
    C38 N37 C39 . . 118.64(12) ?
    N37 C38 H38A . . 109.5 ?
    N37 C38 H38B . . 109.5 ?
    N37 C38 H38C . . 109.5 ?
    H38A C38 H38B . . 109.5 ?
    H38A C38 H38C . . 109.5 ?
    H38B C38 H38C . . 109.5 ?
    N37 C39 H39A . . 109.5 ?
    N37 C39 H39B . . 109.5 ?
    N37 C39 H39C . . 109.5 ?
    H39A C39 H39B . . 109.5 ?
    H39A C39 H39C . . 109.5 ?
    H39B C39 H39C . . 109.5 ?
    C12 N11 H11 . . 119.9 ?
    C16 N11 H11 . . 119.9 ?
    C16 N11 C12 . . 120.22(12) ?
    N11 C12 H12 . . 119.2 ?
    N11 C12 C13 . . 121.67(14) ?
    C13 C12 H12 . . 119.2 ?
    C12 C13 H13 . . 119.9 ?
    C12 C13 C14 . . 120.14(13) ?
    C14 C13 H13 . . 119.9 ?
    C13 C14 C15 . . 116.37(12) ?
    N17 C14 C13 . . 121.90(13) ?
    N17 C14 C15 . . 121.73(13) ?
    C14 C15 H15 . . 119.9 ?
    C16 C15 C14 . . 120.14(13) ?
    C16 C15 H15 . . 119.9 ?
    N11 C16 C15 . . 121.46(13) ?
    N11 C16 H16 . . 119.3 ?
    C15 C16 H16 . . 119.3 ?
    C14 N17 C18 . . 121.00(12) ?
    C14 N17 C19 . . 121.01(12) ?
    C18 N17 C19 . . 117.93(12) ?
    N17 C18 H18A . . 109.5 ?
    N17 C18 H18B . . 109.5 ?
    N17 C18 H18C . . 109.5 ?
    H18A C18 H18B . . 109.5 ?
    H18A C18 H18C . . 109.5 ?
    H18B C18 H18C . . 109.5 ?
    N17 C19 H19A . . 109.5 ?
    N17 C19 H19B . . 109.5 ?
    N17 C19 H19C . . 109.5 ?
    H19A C19 H19B . . 109.5 ?
    H19A C19 H19C . . 109.5 ?
    H19B C19 H19C . . 109.5 ?
    H51A O51 H51B . . 104.5 ?
loop_
    _geom_hbond_atom_site_label_D
    _geom_hbond_atom_site_label_H
    _geom_hbond_atom_site_label_A
    _geom_hbond_site_symmetry_D
    _geom_hbond_site_symmetry_H
    _geom_hbond_site_symmetry_A
    _geom_hbond_distance_DH
    _geom_hbond_distance_HA
    _geom_hbond_distance_DA
    _geom_hbond_angle_DHA
    _geom_hbond_publ_flag
    O27 H27 O45 . . . 0.840 1.720 2.553(2) 170.79 yes
    O44 H44 O23 . . 1_465 0.840 1.840 2.645(2) 159.95 yes
    N31 H31 O45 . . . 0.880 1.870 2.672(2) 150.73 yes
    C33 H33 O43 . . 1_645 0.950 2.538 3.447(2) 160.29 .
    C35 H35 O28 . . 2_666 0.950 2.392 3.204(2) 143.20 .
    C39 H39A O51 . . 2_766 0.980 2.536 3.367(2) 142.49 .
    N11 H11 O23 . . . 0.880 1.872 2.749(2) 174.17 yes
    C12 H12 O46 . . 1_645 0.950 2.444 3.101(2) 126.20 .
    C13 H13 O24 . . 1_645 0.950 2.485 3.363(2) 153.57 .
    C15 H15 O51 . . 2_667 0.950 2.367 3.254(2) 155.21 .
    C16 H16 O24 . . . 0.950 2.502 3.189(2) 129.24 .
    C18 H18C O51 . . 2_757 0.980 2.407 3.204(2) 138.13 .
    C19 H19A O24 . . 2_657 0.980 2.514 3.474(2) 166.47 .
    C19 H19B O23 . . 2_757 0.980 2.659 3.355(2) 128.23 .
    C19 H19B O46 . . 2_667 0.980 2.489 3.419(2) 158.34 .
_shelx_space_group_comment
;
The symmetry employed for this shelxl refinement is uniquely defined
by the following loop, which should always be used as a source of
symmetry information in preference to the above space-group names.
They are only intended as comments.
;
_shelx_estimated_absorpt_T_min     ?
_shelx_estimated_absorpt_T_max     ?
_shelx_hkl_file
;
   0   0   2   52.40    1.65
   0   0   2   62.05    1.60
   0   0   3  190.83    3.42
   0   0   3  182.16    3.77
   0   0   4    0.19    0.58
   0   0   4    0.52    0.68
   0   0   5   67.89    3.10
   0   0   5   69.72    3.12
   0   0   5   71.38    2.77
   0   0   6  600.81    9.90
   0   0   6  616.49    8.71
   0   0   6  609.83   10.04
   0   0   7   28.83    2.53
   0   0   7   31.13    2.61
   0   0   7   33.41    2.86
   0   0   7   31.81    2.22
   0   0   8    2.04    1.23
   0   0   8    2.06    1.37
   0   0   8    1.82    1.15
   0   0   9  357.75    8.41
   0   0   9  365.47    9.87
   0   0   9  352.17    9.91
   0   0   9  360.86   10.39
   0   0  10  211.05    6.80
   0   0  10  213.84    8.38
   0   0  10  221.23    8.82
   0   0  10  218.39    8.21
   0   0  11  121.10    6.51
   0   0  11  137.47    7.25
   0   0  11  134.86    7.24
   0   0  12   17.15    2.91
   0   0  12   20.61    3.04
   0   0  12   18.69    2.95
   0   0  13    1.95    1.61
   0   0  13    0.55    0.90
   0   0  13   -2.00    1.96
   0   0  14    4.17    1.96
   0   0  14    7.90    2.05
   0   0  14    4.90    1.95
   0   0  14    7.35    1.96
   0   0  14    8.61    3.13
   0   0  14    5.81    1.63
   0   0  15   78.37    6.73
   0   0  15   81.77    5.35
   0   0  15   87.87    5.05
   0   0  15   85.50    5.89
   0   0  15   84.18    5.44
   0   0  16   10.83    2.02
   0   0  16   14.26    2.74
   0   0  16   10.20    2.25
   0   0  16   16.04    3.27
   0   0  17   14.07    2.97
   0   0  17   15.69    2.83
   0   0  18   72.73    5.11
   0   0  18   77.09    5.75
   0   0  19   45.88    4.59
   0   0 -19   37.10    3.15
   0   0  19   43.09    4.06
   0   0  20    7.91    1.88
   0   0 -20   10.52    1.78
   0   0  20    8.14    2.47
   0   0  21   20.41    2.76
   0   0  21   21.42    2.33
   0   0  22    9.26    1.31
   0   0  22    8.67    1.59
   0   0  22    8.76    1.47
   0   0  23  234.46    5.30
   0  -1  23   24.55    1.93
   0   1 -22   -1.27    0.63
   0  -1  22    0.29    0.89
   0  -1  22   -1.73    1.10
   0  -1  22    0.37    0.74
   0  -1  21   55.01    3.49
   0  -1  21   52.26    3.95
   0   1 -21   47.44    3.04
   0  -1  20    0.33    1.41
   0  -1  20   -0.65    0.81
   0   1 -20   -0.12    1.17
   0  -1  19    7.58    2.32
   0  -1  19    6.99    2.46
   0  -1  19    6.33    1.83
   0  -1  18  255.34    9.21
   0  -1  18  265.84   10.38
   0  -1  18  276.64    9.82
   0  -1  17  227.04    9.86
   0  -1  17  232.11    9.42
   0  -1  17  232.74    8.95
   0  -1  16  491.08   13.71
   0  -1  16  463.31   13.74
   0  -1  15  512.33   13.82
   0  -1  15  515.42   14.15
   0  -1  14   55.73    5.47
   0  -1  14   60.21    4.64
   0  -1  14   61.69    5.01
   0  -1  13  258.74   11.09
   0  -1  13  269.32   11.92
   0  -1  13  268.80   10.48
   0  -1  12   96.04    6.09
   0  -1  12  111.54    6.92
   0  -1  12   91.91    6.69
   0  -1  11   89.28    5.48
   0  -1  11   94.10    5.60
   0  -1  10   67.09    4.58
   0  -1  10   71.17    4.66
   0  -1  10   69.47    5.17
   0  -1   9    2.29    1.67
   0  -1   9    1.34    1.20
   0  -1   9    1.93    0.93
   0  -1   8   23.00    2.63
   0  -1   8   23.19    2.64
   0  -1   7  378.50    9.38
   0  -1   7  364.97    8.99
   0  -1   6  609.73   10.46
   0  -1   6  617.40   11.33
   0  -1   5  768.14   12.08
   0  -1   5  794.73   10.89
   0  -1   4   13.15    2.05
   0  -1   4   10.79    1.38
   0  -1   3 2962.76   21.01
   0  -1   3 3033.00   16.86
   0  -1   2 5230.64   25.53
   0  -1   2 5117.64   18.63
   0  -1   1  120.29    3.68
   0  -1   0   94.11    3.01
   0   1   1   41.40    1.22
   0   1   1   37.32    1.60
   0  -1  -1   36.42    1.77
   0   1   2  553.68    5.40
   0   1   2  542.72    5.55
   0   1   3  269.86    3.88
   0   1   3  265.36    4.50
   0   1   4 4648.30   17.01
   0   1   4 4672.21   21.68
   0   1   4 4660.16   25.55
   0   1   5  773.15    9.99
   0   1   5  764.13   11.48
   0   1   5  757.81   12.14
   0   1   5  753.79    7.42
   0   1   6 1144.03   15.94
   0   1   6 1112.59   15.04
   0   1   6 1103.08    9.71
   0   1   6 1119.72   13.42
   0   1   7  116.03    5.27
   0   1   7  119.01    5.73
   0   1   7  114.96    4.79
   0   1   7  115.95    3.39
   0   1   8   71.02    4.50
   0   1   8   72.87    4.18
   0   1   8   70.89    2.77
   0   1   8   73.48    4.86
   0   1   9  811.26   16.67
   0   1   9  828.05   14.89
   0   1   9  819.59   15.84
   0   1  10  439.33   11.76
   0   1  10  439.30   13.10
   0   1  10  432.62   12.15
   0   1  11   -1.08    1.13
   0   1  11    2.94    1.29
   0   1  11    1.58    1.39
   0   1  12   36.21    4.06
   0   1  12   27.52    3.81
   0   1  12   32.93    3.95
   0   1  13  258.93   11.88
   0   1  13  222.95   10.18
   0   1  13  233.21    7.74
   0   1  13  229.23    7.84
   0   1  13  248.21    9.03
   0   1  13  239.53   10.82
   0   1  13  255.10    8.77
   0   1  14   69.92    5.05
   0   1  14   64.40    5.70
   0   1  14   76.82    5.18
   0   1  14   73.66    6.62
   0   1  14   72.46    4.84
   0   1  14   73.06    4.74
   0   1  14   70.04    6.56
   0   1  15  114.59    8.85
   0   1  15  124.35    7.03
   0   1  15  120.12    6.55
   0   1  16  289.36   10.71
   0   1  16  277.87    9.82
   0   1  17   65.91    5.31
   0   1  17   64.04    4.90
   0   1  18   95.40    6.05
   0   1  18   86.69    5.57
   0   1  19   52.10    4.57
   0   1  19   54.51    4.36
   0   1  20    3.18    1.58
   0   1  20   -1.30    1.06
   0   1  20    1.90    0.82
   0   1  20    1.24    1.44
   0   1  21    4.22    1.14
   0   1  21    4.36    1.10
   0   1  21    3.34    1.58
   0   1  21    2.79    1.35
   0   1  22  171.97    5.13
   0   1  22  178.68    4.99
   0  -2  22    2.94    1.00
   0  -2  22    2.63    1.10
   0   2 -22    2.94    0.91
   0  -2  21    2.15    1.13
   0  -2  21    1.15    1.17
   0   2 -21    1.55    0.90
   0  -2  21    2.64    1.25
   0   2 -20   -0.55    1.09
   0  -2  20    0.76    1.40
   0  -2  20    0.66    1.11
   0  -2  20    2.50    1.51
   0  -2  19   28.97    3.35
   0  -2  19   32.77    3.42
   0  -2  19   34.91    4.08
   0   2 -19   29.02    2.66
   0  -2  18   49.87    4.78
   0  -2  18   47.42    4.78
   0  -2  18   47.53    4.19
   0   2 -18   48.96    3.68
   0  -2  17   70.87    5.54
   0   2 -17   72.67    4.50
   0  -2  17   65.85    5.36
   0   2 -16   26.20    3.11
   0  -2  16   33.23    3.95
   0  -2  16   29.32    3.84
   0  -2  15   82.79    5.89
   0  -2  15   84.52    5.95
   0   2 -15   92.68    5.29
   0  -2  14  649.21   15.27
   0  -2  14  674.47   16.11
   0   2 -14  674.14   13.45
   0  -2  13  462.97   12.91
   0  -2  13  439.26   12.05
   0   2 -13  482.86   11.00
   0  -2  12   56.46    4.81
   0  -2  12   53.20    5.42
   0  -2  11   95.79    6.81
   0  -2  10 1264.83   23.38
   0  -2   9  146.97    7.87
   0  -2   8   16.60    3.23
   0  -2   7 2225.88   27.59
   0  -2   6 7615.92   48.94
   0  -2   5 1680.71   22.24
   0  -2   4  104.36    5.46
   0  -2   3   14.04    2.37
   0  -2   2  674.88   12.38
   0  -2   1   86.70    4.45
   0   2  -1   77.44    3.59
   0  -2   0   50.96    3.35
   0  -2  -1 2133.26   19.53
   0   2   1 2123.46   11.15
   0   2   2    3.80    0.64
   0  -2  -2    5.12    1.23
   0   2   3    4.51    1.44
   0  -2  -3    3.52    1.05
   0   2   3    4.08    0.73
   0   2   3    4.89    1.37
   0   2   4  508.33   10.28
   0   2   4  504.58   10.99
   0   2   4  511.59    7.50
   0  -2  -4  527.66    8.56
   0   2   5 1051.40   15.57
   0   2   5 1018.23   11.84
   0  -2  -5 1009.46   10.96
   0   2   5 1014.23   16.48
   0   2   6 1014.04   16.17
   0   2   6  983.36   12.87
   0   2   6  969.18   17.18
   0   2   7  783.18   16.16
   0   2   7  797.01   15.25
   0   2   7  776.54   12.50
   0   2   8  187.39    6.72
   0   2   8  198.53    8.73
   0   2   8  188.96    7.94
   0   2   9  104.50    5.49
   0   2   9  113.79    6.93
   0   2   9  109.50    6.39
   0   2  10   57.22    4.56
   0   2  10   56.20    5.33
   0   2  10   69.05    5.45
   0   2  11   -0.69    1.69
   0   2  11    0.95    1.11
   0   2  11    1.62    1.74
   0   2  12  310.73    9.03
   0   2  12  300.54   12.20
   0   2  12  313.77   11.71
   0   2  12  304.92   13.18
   0   2  12  325.42    9.71
   0   2  13   77.93    5.10
   0   2  13   78.41    5.12
   0   2  13   80.82    6.49
   0   2  13   75.78    6.49
   0   2  13   83.01    5.33
   0   2  13   78.13    7.05
   0   2  14  503.43   18.25
   0   2  14  515.54   17.02
   0   2  14  528.54   13.48
   0   2  14  548.07   17.20
   0   2  14  506.29   12.27
   0   2  14  520.10   13.19
   0   2  15   -1.35    2.80
   0   2  15    0.45    1.06
   0   2  15    2.66    2.63
   0   2  15    4.65    1.96
   0   2  16   16.24    2.83
   0   2  16   12.10    2.54
   0   2  17    6.23    1.78
   0   2  17   -0.42    1.60
   0   2  18  141.84    6.85
   0   2  18  134.54    6.09
   0   2  18  137.09    6.66
   0   2  19   34.88    2.98
   0   2  19   30.65    3.12
   0   2  19   32.08    2.98
   0   2  19   27.50    2.96
   0   2  20   31.40    2.45
   0   2  20   35.31    2.95
   0   2  20   36.41    2.63
   0   2  20   28.89    2.75
   0   2  21    3.19    0.86
   0   2  21    3.34    1.13
   0   2  22    1.07    0.57
   0   3 -22    4.32    0.92
   0  -3  21   22.51    1.97
   0  -3  21   26.99    2.39
   0   3 -21   22.12    2.12
   0  -3  21   23.91    2.34
   0  -3  20   31.22    2.90
   0  -3  20   28.95    2.93
   0   3 -20   26.01    2.59
   0   3 -20   31.08    2.45
   0  -3  20   28.21    2.59
   0  -3  19    1.17    1.49
   0   3 -19    0.95    0.93
   0  -3  19   -0.25    1.07
   0  -3  19    0.64    1.44
   0  -3  18    2.66    1.77
   0   3 -18    2.23    1.39
   0  -3  18    4.37    2.37
   0  -3  17   85.75    6.06
   0  -3  17   89.74    5.89
   0   3 -17   82.47    5.07
   0  -3  16   87.15    6.08
   0  -3  16   89.26    6.44
   0   3 -16   90.65    5.51
   0   3 -15  224.83    8.45
   0  -3  15  218.07    8.98
   0  -3  15  227.08    9.93
   0  -3  14  225.80    8.92
   0   3 -14  245.06    8.74
   0  -3  14  260.28   10.44
   0   3 -13    8.18    1.85
   0  -3  13    4.07    2.23
   0  -3  13    9.99    2.23
   0  -3  12   53.42    4.48
   0   3 -12   55.24    4.07
   0  -3  12   58.58    6.66
   0  -3  11   52.04    6.13
   0  -3  10   15.05    3.48
   0  -3   9   81.54    6.94
   0  -3   8  499.29   16.03
   0  -3   7  177.15    9.25
   0  -3   6   54.65    5.51
   0  -3   5   16.38    3.62
   0  -3   4  253.72   10.14
   0  -3   3  104.33    6.47
   0  -3   2 3808.48   35.99
   0  -3   1  200.20    8.16
   0  -3   0 1014.49   17.76
   0   3   0  989.31   16.17
   0   3   1   44.77    3.74
   0  -3  -1   42.14    3.76
   0   3   1   41.22    1.81
   0   3   2    8.26    1.94
   0   3   2    6.24    1.89
   0  -3  -2    9.20    2.12
   0   3   2    8.38    0.88
   0  -3  -3  269.96    8.47
   0   3   3  273.74    8.78
   0   3   3  280.55    5.18
   0   3   3  269.84    9.38
   0  -3  -4  380.32    9.62
   0   3   4  371.26    6.58
   0   3   4  385.13   11.57
   0   3   4  390.84   10.75
   0   3   5  289.74   10.51
   0  -3  -5  311.54    8.16
   0   3   5  291.81    9.80
   0   3   5  302.57    6.55
   0   3   6   15.70    1.65
   0   3   6   12.80    2.66
   0   3   6   12.58    2.49
   0   3   7  716.73   16.68
   0   3   7  742.03   12.25
   0   3   7  706.34   17.84
   0   3   8  163.40    8.37
   0   3   8  157.89    8.77
   0   3   8  174.89    6.56
   0   3   9  264.20   11.05
   0   3   9  272.59   12.08
   0   3  10  106.75    7.38
   0   3  10  115.53    8.21
   0   3  11   82.24    4.87
   0   3  11   82.17    5.06
   0   3  11   83.38    4.80
   0   3  11   82.40    7.05
   0   3  11   85.89    7.39
   0   3  12    7.91    1.99
   0   3  12    7.30    1.92
   0   3  12    4.90    1.63
   0   3  12    6.45    2.49
   0   3  12    8.89    2.74
   0   3  13  142.34   10.06
   0   3  13  149.90    6.75
   0   3  13  154.85    9.82
   0   3  13  146.07    7.00
   0   3  13  153.16    7.25
   0   3  14   42.61    4.39
   0   3  14   45.19    4.32
   0   3  14   44.61    3.74
   0   3  14   50.72    6.08
   0   3  14   53.40    5.94
   0   3  15    2.47    1.01
   0   3  15    2.70    2.15
   0   3  15    5.25    2.76
   0   3  16  104.25    5.37
   0   3  16   93.47    5.87
   0   3  16  102.88    5.90
   0   3  17   14.89    2.35
   0   3  17   16.88    2.91
   0   3  17   19.14    2.91
   0   3  18   39.01    3.33
   0   3  18   39.45    3.01
   0   3  18   36.94    3.41
   0   3  19   10.17    1.75
   0   3  19   11.62    1.92
   0   3  20    1.83    1.02
   0   3  20    4.51    1.27
   0   3  21   58.71    2.68
   0   4 -21    0.81    0.74
   0   4 -21   -0.95    0.61
   0  -4  21   -0.64    0.78
   0   4 -20  252.10    6.76
   0  -4  20  253.95    6.18
   0   4 -20  237.22    6.10
   0  -4  20  259.29    7.70
   0   4 -19   20.95    2.24
   0   4 -19   25.69    2.60
   0  -4  19   20.35    2.70
   0  -4  18   13.12    2.46
   0   4 -18    9.90    1.84
   0  -4  17   41.64    4.41
   0   4 -17   46.15    3.95
   0  -4  16   53.79    4.91
   0   4 -16   45.20    3.99
   0  -4  15  167.43    8.68
   0   4 -15  172.09    7.58
   0   4 -14    0.93    1.66
   0  -4  14    1.91    1.60
   0  -4  13   61.99    7.98
   0  -4  13   53.37    5.05
   0   4 -13   64.05    4.71
   0   4 -12   10.25    2.44
   0  -4  12   15.55    3.13
   0   4 -12   14.24    2.56
   0  -4  12   11.89    4.02
   0   4 -11   86.57    5.12
   0  -4  11   88.08    6.16
   0   4 -11   81.09    5.34
   0  -4  11   86.65    8.63
   0   4 -10  157.75    6.56
   0  -4  10  148.42   10.69
   0  -4  10  158.37    7.79
   0  -4   9   49.47    6.54
   0  -4   8  440.85   17.05
   0  -4   7    2.08    2.88
   0  -4   6   36.29    5.22
   0  -4   5  615.75   18.56
   0  -4   4  994.02   23.12
   0  -4   3  258.94   11.66
   0  -4   2  272.71   11.68
   0  -4   1  156.21    8.90
   0  -4   0   18.05    3.60
   0  -4  -1  818.95   18.83
   0   4   1  780.39   17.89
   0   4   2   86.91    6.20
   0  -4  -2   90.76    6.39
   0  -4  -3   -0.20    1.79
   0   4   3    9.01    2.13
   0  -4  -4  502.67   13.43
   0   4   4  479.03   15.21
   0   4   5   -0.76    1.24
   0   4   5    0.23    0.92
   0   4   6   22.29    3.54
   0   4   6   20.26    3.54
   0   4   7   29.06    4.16
   0   4   7   22.80    3.67
   0   4   8   96.66    7.33
   0   4   8   98.03    5.20
   0   4   8   89.87    5.09
   0   4   8   81.82    7.25
   0   4   9   98.45    4.90
   0   4   9   91.48    7.67
   0   4   9   93.38    5.06
   0   4   9   94.94    5.07
   0   4   9   94.81    5.99
   0   4   9  103.73    5.98
   0   4   9   75.86    7.36
   0   4   9   92.55    5.29
   0   4   9   93.60    5.20
   0   4  10   29.33    3.26
   0   4  10   32.59    4.84
   0   4  10   32.25    3.30
   0   4  10   41.27    5.22
   0   4  10   32.84    3.61
   0   4  10   32.18    3.06
   0   4  10   36.09    3.54
   0   4  10   32.46    3.32
   0   4  10   36.84    3.27
   0   4  11   56.93    4.52
   0   4  11   53.57    5.96
   0   4  11   56.57    6.47
   0   4  11   54.51    4.34
   0   4  11   54.12    4.50
   0   4  11   55.86    4.35
   0   4  11   49.37    3.69
   0   4  11   47.63    3.75
   0   4  12   -0.45    1.26
   0   4  12    9.76    2.14
   0   4  12    8.92    2.00
   0   4  12    6.85    2.13
   0   4  12    5.72    2.34
   0   4  12    5.05    1.31
   0   4  12   14.23    3.50
   0   4  13  292.98    9.64
   0   4  13  313.69   10.14
   0   4  13  292.65   10.04
   0   4  13  303.46    9.22
   0   4  13  322.78   10.36
   0   4  14   16.13    2.81
   0   4  14   20.95    2.99
   0   4  14   16.94    2.19
   0   4  14   18.33    2.75
   0   4  14   16.21    3.19
   0   4  15   15.98    1.98
   0   4  15   20.61    3.04
   0   4  15   16.28    2.80
   0   4  16  241.07    8.34
   0   4  16  237.15    7.11
   0   4  16  238.58    8.53
   0   4  17   91.90    4.83
   0   4  17   94.33    5.05
   0   4  18   19.89    2.17
   0   4  18   20.32    2.32
   0   4  19   -1.43    0.90
   0   4  19    0.27    0.72
   0   4  19   -0.70    0.93
   0   4  20   15.94    1.41
   0   5 -20  195.83    4.72
   0  -5  20  203.45    5.72
   0  -5  19   66.92    2.92
   0   5 -19   66.80    3.39
   0   5 -19   61.95    3.14
   0  -5  19   73.65    4.16
   0   5 -18   85.62    4.16
   0  -5  18   86.68    5.15
   0   5 -18   86.55    4.39
   0   5 -17    1.86    1.18
   0  -5  17    4.61    1.93
   0   5 -17    2.15    1.30
   0   5 -16  117.55    6.03
   0  -5  16  112.13    6.75
   0   5 -15  168.21    7.35
   0  -5  15  155.09    8.19
   0   5 -14   93.56    5.11
   0   5 -14   94.18    5.67
   0  -5  14   83.46    6.20
   0  -5  13   58.70    5.44
   0   5 -13   53.30    4.43
   0   5 -13   57.02    4.55
   0   5 -12  114.21    6.32
   0   5 -12  109.98    6.24
   0  -5  12  106.81    6.96
   0  -5  11  270.93   10.82
   0  -5  11  299.70   16.51
   0   5 -11  287.63    9.69
   0   5 -11  254.70    9.68
   0  -5  10  159.17    8.20
   0  -5  10  175.56   12.65
   0   5 -10  161.57    7.92
   0   5 -10  176.51    7.55
   0   5  -9   90.01    6.07
   0  -5   9  102.33    9.52
   0  -5   9   96.95    6.31
   0   5  -9  107.47    5.78
   0   5  -8  361.02   11.66
   0  -5   8  366.07   11.65
   0   5  -8  383.11   10.40
   0  -5   8  370.65   17.66
   0   5  -8  366.49    9.85
   0   5  -7   12.85    1.92
   0  -5   7   15.27    4.11
   0   5  -7   14.17    3.09
   0   5  -7   19.67    2.48
   0  -5   7   14.83    2.82
   0   5  -6    2.69    1.88
   0   5  -6    2.08    2.03
   0  -5   6   -1.09    3.11
   0  -5   5   28.62    5.46
   0  -5   4  114.16    9.20
   0  -5   3   67.49    7.17
   0  -5   2   66.23    6.96
   0  -5   1  261.93   13.07
   0  -5   0  202.40   11.33
   0  -5  -1 1654.18   31.02
   0  -5  -2  420.50   15.18
   0   5   3    2.94    2.23
   0   5   4  377.92   10.43
   0   5   4  377.35   11.02
   0   5   4  379.57   15.56
   0   5   4  382.72   10.15
   0   5   5    3.34    2.49
   0   5   5   -0.67    0.70
   0   5   5    0.24    1.50
   0   5   5    0.62    1.21
   0   5   5   -0.43    1.51
   0   5   6  281.11    9.94
   0   5   6  282.85    8.66
   0   5   6  284.48    9.19
   0   5   6  293.73    8.75
   0   5   6  284.01    9.49
   0   5   6  286.29    8.61
   0   5   6  282.04   14.04
   0   5   6  295.42    8.09
   0   5   6  283.62   11.49
   0   5   7   10.08    2.05
   0   5   7    9.28    1.88
   0   5   7   11.21    2.00
   0   5   7   12.78    2.40
   0   5   7    8.06    2.87
   0   5   7   10.45    2.17
   0   5   7   12.13    2.93
   0   5   7   12.24    1.95
   0   5   8   61.29    5.25
   0   5   8   58.80    4.23
   0   5   8   55.76    3.92
   0   5   8   59.80    4.31
   0   5   8   60.90    4.90
   0   5   8   66.32    7.16
   0   5   8   61.74    5.09
   0   5   8   58.63    4.45
   0   5   8   58.89    4.10
   0   5   9   88.33    5.44
   0   5   9  109.81    6.50
   0   5   9   96.07    5.35
   0   5   9   98.65    5.67
   0   5   9  105.49    6.53
   0   5   9   96.36    8.75
   0   5   9  107.51    5.49
   0   5  10  302.03   10.65
   0   5  10  284.75    9.81
   0   5  10  305.68    9.15
   0   5  10  314.22    9.98
   0   5  10  318.79   11.10
   0   5  10  304.65    9.34
   0   5  11  194.54    7.18
   0   5  11  200.25    8.08
   0   5  11  190.81    8.39
   0   5  11  185.48    8.36
   0   5  11  190.78    7.57
   0   5  11  195.49    8.22
   0   5  12    0.07    1.35
   0   5  12    3.93    1.87
   0   5  12    0.93    2.31
   0   5  12    0.90    1.38
   0   5  13   19.28    2.93
   0   5  13   20.44    2.77
   0   5  13   16.46    2.54
   0   5  13   18.35    3.10
   0   5  14   42.08    3.73
   0   5  14   34.60    3.35
   0   5  14   40.03    3.74
   0   5  14   42.66    3.83
   0   5  15   18.27    2.36
   0   5  15   15.31    2.54
   0   5  15   16.87    2.49
   0   5  15   14.54    2.36
   0   5  16   15.37    2.22
   0   5  16   18.72    2.44
   0   5  16   15.20    2.19
   0   5  17   78.13    3.87
   0   5  17   80.60    3.77
   0   5  17   75.11    3.74
   0   5  18    0.19    0.66
   0   5  18    0.69    0.72
   0  -6  19   47.44    2.47
   0   6 -19   49.29    2.20
   0   6 -18  117.38    4.14
   0  -6  18  126.36    4.86
   0  -6  17    0.60    1.16
   0   6 -17    1.02    0.99
   0   6 -16    4.14    1.47
   0  -6  16    2.72    1.76
   0   6 -15    8.99    2.06
   0  -6  15    9.53    2.30
   0   6 -14   70.15    4.14
   0  -6  14   68.06    5.15
   0   6 -14   77.25    4.74
   0   6 -13   71.35    4.73
   0  -6  13   71.90    5.52
   0   6 -13   70.59    4.78
   0  -6  12  434.87   13.13
   0   6 -12  428.24   11.46
   0   6 -11   48.52    4.02
   0  -6  11   41.94    4.51
   0   6 -11   40.88    4.22
   0  -6  10  223.68    9.56
   0   6 -10  224.27    8.46
   0   6 -10  205.35    9.08
   0  -6   9    0.38    1.85
   0   6  -9    4.00    1.65
   0   6  -9    1.91    2.30
   0   6  -8   34.93    4.50
   0   6  -8   27.90    2.94
   0  -6   8   30.28    3.73
   0   6  -7   75.50    4.67
   0   6  -7   79.90    4.81
   0   6  -7   74.83    5.99
   0  -6   7   71.18    5.37
   0   6  -6  220.58    9.73
   0   6  -6  233.62    8.11
   0   6  -6  238.95    7.97
   0  -6   6  235.28    9.28
   0  -6   5  229.02   14.66
   0  -6   5  225.65    8.87
   0   6  -5  238.86   10.05
   0   6  -5  222.36    7.91
   0   6  -4    3.12    1.94
   0   6  -4    3.69    0.99
   0  -6   4    3.80    2.20
   0   6  -3  393.38   10.32
   0  -6   3  411.68   18.82
   0   6  -3  361.53   12.16
   0  -6   2    0.59    4.32
   0   6  -2    3.45    1.74
   0   6  -2    5.44    1.48
   0  -6   1   24.74    5.35
   0   6  -1   32.48    3.08
   0   6  -1   38.16    3.73
   0   6  -1   26.77    3.38
   0   6  -1   28.89    3.44
   0   6   0  140.30    6.86
   0  -6   0  144.75   10.94
   0   6   0  148.24    6.34
   0   6   0  137.93    6.67
   0   6   0  137.13    7.37
   0   6   1   95.35    6.08
   0   6   1  103.04    5.86
   0   6   1   95.90    5.92
   0   6   1  102.45    5.33
   0   6   2  126.65    6.88
   0   6   2  124.94    6.80
   0   6   2  117.74    6.28
   0   6   2  130.77    5.93
   0   6   3   26.91    3.14
   0   6   3   32.85    3.47
   0   6   3   25.85    3.40
   0   6   3   28.23    2.80
   0   6   3   29.75    3.55
   0   6   4  331.03    9.50
   0   6   4  327.97   10.14
   0   6   4  324.81   10.37
   0   6   4  313.92   10.85
   0   6   4  341.78   13.46
   0   6   5  126.43    6.46
   0   6   5  140.32    6.18
   0   6   5  132.00    8.39
   0   6   5  127.81    7.06
   0   6   5  126.36    6.70
   0   6   6  217.45    8.69
   0   6   6  213.44    7.60
   0   6   6  209.45    9.17
   0   6   6  208.97    8.22
   0   6   6  222.25   10.73
   0   6   7   14.80    2.59
   0   6   7   13.45    2.48
   0   6   7   10.71    2.72
   0   6   7   11.18    2.65
   0   6   7   12.30    1.84
   0   6   7   14.13    2.53
   0   6   8   39.09    3.56
   0   6   8   33.30    4.00
   0   6   8   43.45    4.52
   0   6   8   37.44    3.63
   0   6   8   42.66    4.64
   0   6   8   34.02    3.67
   0   6   8   39.76    3.49
   0   6   9  172.33    8.24
   0   6   9  160.61    7.20
   0   6   9  168.12    8.11
   0   6   9  164.46    7.73
   0   6   9  174.23    7.10
   0   6   9  166.61    8.29
   0   6   9  160.41    6.39
   0   6  10  322.93   10.82
   0   6  10  311.79    8.77
   0   6  10  336.24    9.76
   0   6  10  307.82   10.18
   0   6  10  317.41    9.91
   0   6  10  324.77   10.86
   0   6  11  325.53   10.15
   0   6  11  319.44   10.31
   0   6  11  318.78   10.08
   0   6  11  317.38    9.32
   0   6  11  318.82    9.75
   0   6  12   75.01    4.73
   0   6  12   71.48    4.43
   0   6  12   66.97    4.63
   0   6  12   67.22    4.71
   0   6  13  145.26    6.04
   0   6  13  145.67    6.19
   0   6  13  146.31    6.11
   0   6  14  218.21    6.92
   0   6  14  211.60    6.51
   0   6  14  223.88    6.86
   0   6  15    4.11    1.34
   0   6  15    1.47    0.79
   0   6  15    3.05    1.12
   0   6  16   40.23    2.36
   0   6  16   41.20    2.35
   0   7 -16    0.49    0.71
   0  -7  16   -0.73    0.63
   0  -7  15    6.09    1.37
   0   7 -15    4.78    1.17
   0   7 -14    0.88    0.86
   0  -7  14    1.14    1.04
   0   7 -14    0.42    0.71
   0   7 -13   67.37    3.84
   0   7 -13   60.21    3.67
   0  -7  13   62.50    4.14
   0   7 -12   22.27    2.46
   0  -7  12   21.92    2.87
   0   7 -12   26.11    2.78
   0   7 -11   10.13    1.88
   0   7 -11    9.68    2.14
   0  -7  11    8.85    2.14
   0   7 -10   28.00    2.95
   0   7 -10   26.01    3.53
   0  -7  10   26.67    3.25
   0  -7   9   65.00    4.80
   0   7  -9   68.67    4.11
   0   7  -9   62.95    5.21
   0  -7   8   93.17    5.77
   0   7  -8  101.11    5.02
   0   7  -8   93.70    6.39
   0  -7   7    4.93    2.30
   0   7  -7    2.88    2.43
   0   7  -6  808.01   14.78
   0   7  -6  770.41   18.03
   0   7  -5  113.69    7.17
   0   7  -5  113.67    5.64
   0   7  -4    5.28    2.19
   0   7  -4    6.09    1.72
   0   7  -3   76.73    5.96
   0   7  -3   75.88    4.58
   0   7  -2  177.60    8.90
   0   7  -2  181.60    7.02
   0   7  -1   -0.06    0.36
   0   7  -1    4.20    1.90
   0   7   0    4.32    1.25
   0   7   0    2.65    1.17
   0   7   0    3.46    1.97
   0   7   1   37.22    3.82
   0   7   1   37.44    3.84
   0   7   1   31.37    3.04
   0   7   1   32.98    3.53
   0   7   2   34.13    3.84
   0   7   2   39.10    3.32
   0   7   2   31.77    3.72
   0   7   2   32.87    4.63
   0   7   2   29.79    3.40
   0   7   3   56.38    4.79
   0   7   3   53.99    3.76
   0   7   3   47.13    4.20
   0   7   3   49.50    4.23
   0   7   3   52.14    5.43
   0   7   4   59.53    6.12
   0   7   4   67.70    5.17
   0   7   4   66.53    4.91
   0   7   5  276.31   10.09
   0   7   5  295.81   12.06
   0   7   5  290.99    9.63
   0   7   6   18.14    2.99
   0   7   6   18.78    3.03
   0   7   6   16.19    2.91
   0   7   6   18.33    2.86
   0   7   7    0.11    1.86
   0   7   7   -0.04    1.20
   0   7   7   -0.45    1.79
   0   7   7   -1.75    1.70
   0   7   8   80.12    5.57
   0   7   8   74.38    5.11
   0   7   8   71.37    5.05
   0   7   8   70.69    4.58
   0   7   9   60.16    4.40
   0   7   9   59.48    4.51
   0   7   9   62.02    4.21
   0   7  10    0.94    1.22
   0   7  10    2.40    1.23
   0   7  10    1.69    1.25
   0   7  11   59.38    3.91
   0   7  11   62.75    3.79
   0   7  12    3.37    1.21
   0   7  12    5.12    1.42
   0   7  13    7.06    1.28
   0   7  13    3.60    0.97
   0   7  14   87.52    3.04
   0   8 -12    7.08    1.16
   0   8 -11    4.23    1.23
   0   8 -10    0.14    1.00
   0   8  -9   69.04    4.47
   0   8  -8   10.29    2.16
   0   8  -8    9.10    2.05
   0   8  -7   34.47    3.55
   0   8  -7   35.11    3.67
   0   8  -6   24.27    3.29
   0   8  -6   30.12    3.82
   0   8  -5    4.18    2.12
   0   8  -5    3.37    1.78
   0   8  -4  209.94    8.54
   0   8  -4  213.67    9.70
   0   8  -3    8.72    2.60
   0   8  -3   11.28    2.73
   0   8  -3    6.46    1.51
   0   8  -2  397.11    8.79
   0   8  -2  378.65   13.35
   0   8  -2  367.02   11.12
   0   8  -1   50.25    4.35
   0   8  -1   56.57    3.45
   0   8  -1   46.49    4.78
   0   8   0  271.69    9.24
   0   8   0  257.82   11.12
   0   8   1   23.79    3.62
   0   8   1   23.83    3.07
   0   8   1   24.94    2.62
   0   8   2    8.76    2.09
   0   8   2    6.44    1.70
   0   8   2    7.32    2.32
   0   8   3   55.69    4.01
   0   8   3   46.67    4.55
   0   8   4   -2.22    1.51
   0   8   4    2.32    1.85
   0   8   4    1.40    1.12
   0   8   5    3.46    1.49
   0   8   5    1.96    1.62
   0   8   5    1.33    1.33
   0   8   6  103.63    5.05
   0   8   6   99.71    5.53
   0   8   6  100.54    5.18
   0   8   7   47.07    3.34
   0   8   7   53.13    3.54
   0   8   8   24.45    2.06
   0   8   8   59.95    3.55
   0   8   9   60.48    3.29
   0   8  10    5.99    1.07
   0   9  -8    2.51    0.81
   0   9  -7    1.18    0.76
   0   9  -6   31.44    2.32
   0   9  -6   31.48    2.35
   0   9  -5   14.80    1.69
   0   9  -5   15.80    1.92
   0   9  -4    0.32    0.94
   0   9  -4    0.24    0.94
   0   9  -3    0.28    1.13
   0   9  -3    0.14    0.95
   0   9  -2    3.20    1.46
   0   9  -2    2.89    1.15
   0   9  -1   31.27    3.05
   0   9  -1   27.19    2.18
   0   9   0    4.66    1.29
   0   9   0    2.51    1.67
   0   9   1    7.42    1.61
   0   9   1    8.51    1.74
   0   9   2   24.95    2.35
   0   9   2   30.09    2.79
   0   9   3    4.84    1.33
   0   9   4  120.51    3.98
  -1   8   7    4.54    0.89
  -1   8   7   -0.45    0.49
  -1   8   6   53.00    3.19
  -1   8   6   46.14    2.65
  -1   8   5    7.84    1.71
  -1   8   5    7.26    1.38
  -1   8   4    0.71    1.04
  -1   8   4    1.20    1.12
  -1   8   3    7.70    1.96
  -1   8   3    8.18    1.62
  -1   8   2   38.84    3.86
  -1   8   2   38.92    3.54
  -1   8   2   36.29    2.66
  -1   8   1   24.04    2.90
  -1   8   1   19.75    2.89
  -1   8   1   20.71    2.04
  -1   8   0   51.22    4.12
  -1   8   0   45.31    4.25
  -1   8  -1    5.97    1.46
  -1   8  -1    8.04    2.54
  -1   8  -2    5.20    1.92
  -1   8  -2    2.75    1.18
  -1   8  -3  178.05    7.82
  -1   8  -3  155.85    5.94
  -1   8  -4    1.35    1.59
  -1   8  -4   -0.94    1.15
  -1   8  -5    2.41    1.35
  -1   8  -5    3.89    1.82
  -1   8  -6    9.31    1.78
  -1   8  -6   10.79    2.09
  -1   8  -7    1.99    1.37
  -1   8  -7    1.09    0.93
  -1   8  -8   23.84    2.40
  -1   8  -9    0.73    1.15
  -1   8 -10    2.42    0.93
  -1   8 -11   31.37    2.01
  -1   7  11    2.29    0.97
  -1   7  11    1.36    0.72
  -1   7  10   26.44    2.39
  -1   7  10   22.53    2.20
  -1   7  10   23.92    2.19
  -1   7   9    2.39    1.29
  -1   7   9    1.54    1.16
  -1   7   9    0.50    1.14
  -1   7   8   37.43    3.44
  -1   7   8   36.50    3.05
  -1   7   8   30.90    3.01
  -1   7   7   97.04    5.30
  -1   7   7   87.18    5.47
  -1   7   7   92.03    4.90
  -1   7   6   -0.14    1.23
  -1   7   6    0.98    1.69
  -1   7   6    0.32    1.56
  -1   7   5  127.60    6.13
  -1   7   5  121.25    7.38
  -1   7   5  122.00    6.33
  -1   7   5  121.95    6.94
  -1   7   4    3.27    1.99
  -1   7   4    7.19    2.06
  -1   7   4    4.88    1.83
  -1   7   4    4.34    1.83
  -1   7   3   41.20    4.00
  -1   7   3   43.21    4.88
  -1   7   2   -0.85    1.91
  -1   7   2   -0.91    1.48
  -1   7   1  135.01    6.64
  -1   7   1  134.88    8.38
  -1   7   1  131.44    6.26
  -1   7   0   64.38    6.30
  -1   7   0   55.88    4.28
  -1   7   0   58.47    4.65
  -1   7  -1   12.59    2.57
  -1   7  -1   13.14    3.71
  -1   7  -1   15.53    2.47
  -1   7  -2  518.04   13.66
  -1   7  -2  521.55   16.53
  -1   7  -3   33.00    4.69
  -1   7  -3   35.38    3.90
  -1   7  -4  474.22   13.43
  -1   7  -4  459.96   15.06
  -1   7  -5   32.65    4.28
  -1   7  -5   37.99    4.09
  -1   7  -6  144.89    7.43
  -1   7  -6  140.28    8.01
  -1   7  -7    6.40    2.34
  -1   7  -7    8.34    2.34
  -1   7  -8    4.27    2.07
  -1   7  -8    7.95    1.97
  -1   7  -9   10.50    1.70
  -1   7  -9    6.42    2.00
  -1   7 -10    6.44    1.91
  -1   7 -10    7.50    1.60
  -1   7 -11   31.04    2.63
  -1   7 -11   29.96    3.06
  -1   7 -12   -0.90    0.91
  -1   7 -12   -1.07    1.14
  -1   7 -13   37.11    2.54
  -1   7 -13   43.65    2.89
  -1   7 -14    1.41    0.85
  -1   7 -14    0.09    0.54
  -1   7 -15   39.90    2.11
  -1   6  14    9.46    1.33
  -1   6  13   14.60    1.64
  -1   6  13   12.56    1.76
  -1   6  13    9.74    1.44
  -1   6  12  140.67    5.53
  -1   6  12  147.58    5.28
  -1   6  12  155.77    5.96
  -1   6  12  158.28    5.89
  -1   6  11   47.97    3.92
  -1   6  11   49.13    3.84
  -1   6  11   49.97    3.73
  -1   6  11   50.58    3.50
  -1   6  10   18.14    2.55
  -1   6  10   18.88    2.72
  -1   6  10   14.87    2.63
  -1   6  10   11.28    1.83
  -1   6  10   17.41    2.44
  -1   6   9   18.39    2.51
  -1   6   9   18.54    2.94
  -1   6   9   20.50    2.62
  -1   6   9   20.00    2.86
  -1   6   9   18.29    2.97
  -1   6   8   12.77    2.36
  -1   6   8    9.96    2.46
  -1   6   8   12.16    2.15
  -1   6   8   15.22    2.27
  -1   6   8   13.38    2.59
  -1   6   7   54.81    4.94
  -1   6   7   59.00    3.83
  -1   6   7   60.20    4.27
  -1   6   7   63.03    5.82
  -1   6   7   63.88    5.00
  -1   6   7   62.05    5.45
  -1   6   6  192.90    7.60
  -1   6   6  200.89    8.99
  -1   6   6  184.20    8.14
  -1   6   6  185.53    9.22
  -1   6   6  203.61   10.10
  -1   6   5   10.95    2.90
  -1   6   5    9.20    1.84
  -1   6   5    5.39    2.10
  -1   6   5    7.69    2.61
  -1   6   5    7.26    2.40
  -1   6   4   25.38    3.46
  -1   6   4   24.31    4.35
  -1   6   4   23.29    3.56
  -1   6   3  537.44   14.30
  -1   6   3  561.37   17.73
  -1   6   3  556.35   14.00
  -1   6   2  213.41    9.02
  -1   6   2  205.13   10.93
  -1   6   2  214.60    8.76
  -1   6   1  630.99   18.78
  -1   6   1  605.08   14.71
  -1   6   1  637.58   14.80
  -1   6   1  671.21   15.25
  -1   6   1  650.03   15.30
  -1   6   0  126.01    6.90
  -1   6   0  117.04    6.64
  -1   6   0  122.74    6.68
  -1   6   0  119.32    8.50
  -1   6  -1   96.14    5.93
  -1   6  -1  102.33    7.74
  -1   6  -1   87.21    6.02
  -1   6  -2  168.00    8.31
  -1   6  -3  159.67    8.26
  -1   6  -4    7.04    2.02
  -1   6  -5   28.90    3.66
  -1   6  -5   30.76    2.91
  -1   6  -6 1587.55   20.42
  -1   6  -6 1494.15   25.08
  -1   6  -7  320.41    9.42
  -1   6  -7  301.83   11.24
  -1   6  -8    5.90    2.59
  -1   6  -8    6.91    1.90
  -1   6  -8    3.29    2.47
  -1   6  -9   47.54    3.96
  -1   6  -9   42.98    4.58
   1  -6   9   41.84    4.40
  -1   6 -10   -0.41    1.83
  -1   6 -10    2.36    1.27
  -1   6 -11   44.35    4.26
  -1   6 -11   42.78    3.74
   1  -6  11   45.03    4.10
  -1   6 -12   19.31    3.02
   1  -6  12   21.63    3.05
  -1   6 -12   24.14    2.93
  -1   6 -13   14.72    2.36
  -1   6 -13   11.24    2.09
   1  -6  13   12.27    2.34
  -1   6 -14   13.93    2.14
  -1   6 -14   13.47    1.97
   1  -6  14   12.31    2.30
  -1   6 -15  144.93    5.79
  -1   6 -15  150.54    5.19
   1  -6  15  142.22    6.12
   1  -6  16    2.14    1.10
  -1   6 -16    1.34    1.14
  -1   6 -16    0.85    0.80
   1  -6  17   80.49    3.81
  -1   6 -17   72.14    3.41
  -1   6 -18    4.35    0.88
   1  -6  18    3.83    0.89
  -1   5  17   11.03    1.08
  -1   5  16   19.69    1.85
  -1   5  16   21.85    1.93
  -1   5  16   21.83    1.88
  -1   5  15    0.34    0.98
  -1   5  15    0.57    0.84
  -1   5  15    2.13    1.14
  -1   5  14   38.80    3.00
  -1   5  14   36.89    3.15
  -1   5  14   31.42    2.98
  -1   5  14   35.66    2.98
  -1   5  13  101.86    5.21
  -1   5  13  103.32    5.26
  -1   5  13  101.16    5.37
  -1   5  13  101.74    5.12
  -1   5  13  106.06    5.66
  -1   5  13  100.52    5.15
  -1   5  12  320.05    9.17
  -1   5  12  318.90   10.46
  -1   5  12  329.99   10.02
  -1   5  12  345.51    9.65
  -1   5  12  333.53    9.66
  -1   5  12  330.65   10.20
  -1   5  11  194.66    7.44
  -1   5  11  203.10    8.24
  -1   5  11  198.85    7.73
  -1   5  11  195.37    7.40
  -1   5  11  194.23    8.32
  -1   5  11  185.28    8.61
  -1   5  10    0.58    1.46
  -1   5  10    0.07    0.82
  -1   5  10    2.34    1.85
  -1   5  10    1.93    1.54
  -1   5  10    0.42    1.45
  -1   5  10   -0.02    1.19
  -1   5  10    2.09    1.78
  -1   5   9  203.76    7.73
  -1   5   9  205.50    8.07
  -1   5   9  213.94    7.81
  -1   5   9  197.47    9.24
  -1   5   9  210.01    8.75
  -1   5   9  199.79    7.58
  -1   5   9  206.78    9.05
  -1   5   8    3.81    1.63
  -1   5   8    3.19    1.47
  -1   5   8    1.92    1.05
  -1   5   8    1.13    1.41
  -1   5   8    3.05    1.50
  -1   5   8    2.56    2.00
  -1   5   8    2.82    1.97
  -1   5   8    4.00    1.94
  -1   5   7    1.91    1.86
  -1   5   7    3.43    1.79
  -1   5   7    4.24    2.21
  -1   5   7   -1.19    1.33
  -1   5   7    2.81    0.96
  -1   5   7    0.70    1.47
  -1   5   7   -1.07    1.61
  -1   5   7    1.43    1.87
  -1   5   6  108.96    6.33
  -1   5   6  118.80    5.99
  -1   5   6  108.86    6.66
  -1   5   6  115.87    5.51
  -1   5   6  110.82    7.08
  -1   5   6  115.06    5.41
  -1   5   6  127.42    8.22
  -1   5   6  112.62    5.89
  -1   5   5  572.56   17.11
  -1   5   5  547.79   12.67
  -1   5   5  562.73   11.41
  -1   5   5  569.36   12.56
  -1   5   5  536.75   14.23
  -1   5   5  544.23   11.49
  -1   5   5  563.88   13.91
  -1   5   4  165.48    7.61
  -1   5   4  175.93    7.82
  -1   5   4  165.88    6.88
  -1   5   4  162.59    7.79
  -1   5   4  168.13    6.97
  -1   5   4  178.88    9.77
  -1   5   3   21.02    3.19
  -1   5   3   23.33    2.87
  -1   5   3   29.18    3.41
  -1   5   3   26.28    2.87
  -1   5   3   26.59    3.81
  -1   5   2  335.86    9.43
  -1   5   2  308.55    9.90
  -1   5   2  317.04    9.02
   1  -5  -2  300.04   14.38
  -1   5   2  309.25   10.33
  -1   5   2  312.38   12.62
  -1   5   1    3.08    1.83
  -1   5   1    4.77    1.87
  -1   5   1    4.73    1.71
  -1   5   1    3.73    1.23
   1  -5  -1    1.88    2.98
  -1   5   0   17.11    2.71
   1  -5   0   14.39    4.10
  -1   5   0   16.75    2.66
  -1   5   0   16.84    2.68
  -1   5  -1  282.76    9.18
  -1   5  -1  270.85    9.70
  -1   5  -1  284.09    9.18
   1  -5   1  276.99   14.77
   1  -5   2   65.86    7.83
  -1   5  -2   71.68    4.84
  -1   5  -2   63.33    4.79
  -1   5  -3  270.86   10.01
   1  -5   3  234.98   14.16
  -1   5  -4  250.64    9.71
   1  -5   4  248.08   14.71
   1  -5   5  309.53   16.57
  -1   5  -5  290.05   10.67
  -1   5  -5  309.75    8.93
  -1   5  -6   12.99    1.91
  -1   5  -6    9.96    1.78
  -1   5  -6    6.44    2.12
   1  -5   6    5.06    2.88
  -1   5  -7  613.56   13.23
   1  -5   7  612.66   23.60
  -1   5  -7  593.26   15.51
   1  -5   8   58.17    7.92
  -1   5  -8   58.65    4.42
  -1   5  -8   51.59    4.98
   1  -5   8   52.22    4.68
  -1   5  -9  107.74    5.91
   1  -5   9  113.25   10.74
  -1   5  -9  108.61    6.78
   1  -5   9  104.69    6.50
   1  -5  10    1.36    1.90
  -1   5 -10    0.44    1.04
  -1   5 -10    2.76    2.34
   1  -5  11   18.50    3.43
  -1   5 -11   19.88    2.68
  -1   5 -11   11.09    2.79
   1  -5  12   37.72    4.26
  -1   5 -12   42.04    4.18
  -1   5 -12   37.27    3.71
   1  -5  13    3.24    2.18
  -1   5 -13   -1.24    1.60
  -1   5 -13    2.32    1.64
  -1   5 -13   -1.04    1.17
   1  -5  14  111.98    6.76
  -1   5 -14  122.77    5.58
  -1   5 -14  116.76    6.17
  -1   5 -14  110.71    5.68
  -1   5 -15    6.41    1.60
  -1   5 -15    3.13    1.74
  -1   5 -15    7.61    1.80
   1  -5  15    3.69    2.22
   1  -5  16   19.69    3.06
  -1   5 -16   24.34    2.47
  -1   5 -16   18.42    2.06
  -1   5 -16   19.55    2.72
  -1   5 -17   18.61    2.31
   1  -5  17   22.99    2.91
  -1   5 -17   20.56    2.12
  -1   5 -18   88.10    3.73
  -1   5 -18   89.80    4.23
   1  -5  18   85.28    4.72
  -1   5 -19   38.03    2.17
  -1   5 -19   40.46    2.52
   1  -5  19   40.47    2.93
   1  -5  20    0.46    0.84
  -1   5 -20    0.06    0.38
  -1   4  18    3.09    0.80
  -1   4  18    2.66    0.89
  -1   4  18    3.50    1.13
  -1   4  17    6.61    1.49
  -1   4  17    6.79    1.22
  -1   4  17    7.76    1.59
  -1   4  16    4.70    1.72
  -1   4  16    5.34    1.42
  -1   4  16    6.82    1.66
  -1   4  15  209.86    7.50
  -1   4  15  208.33    7.59
  -1   4  15  207.79    7.60
  -1   4  15  210.66    7.49
  -1   4  14   27.70    3.59
  -1   4  14   19.96    2.71
  -1   4  14   24.51    3.17
  -1   4  14   24.78    3.01
  -1   4  14   25.79    2.75
  -1   4  13  171.25    6.25
  -1   4  13  168.76    7.37
  -1   4  13  189.37    8.33
  -1   4  13  158.50    7.15
  -1   4  13  180.09    7.53
  -1   4  13  179.32    7.56
  -1   4  12  433.71   11.73
  -1   4  12  460.88   13.70
  -1   4  12  449.75   10.55
  -1   4  12  457.44   12.55
  -1   4  12  430.26   11.85
  -1   4  12  431.73   11.41
  -1   4  11  274.26    9.99
  -1   4  11  271.31    8.50
  -1   4  11  262.43    9.26
  -1   4  11  262.31    8.96
  -1   4  11  259.02    9.10
  -1   4  11  274.39   10.81
  -1   4  10   77.30    5.04
  -1   4  10   70.36    5.76
  -1   4  10   71.56    5.24
  -1   4  10   71.17    4.57
  -1   4  10   69.42    6.96
  -1   4  10   75.32    4.95
  -1   4  10   60.23    6.99
  -1   4  10   66.85    4.78
  -1   4   9    2.39    1.46
  -1   4   9    2.67    1.27
  -1   4   9    3.40    1.20
  -1   4   9   -1.44    1.87
  -1   4   9    0.02    0.46
  -1   4   9    0.41    1.27
  -1   4   9    2.58    1.63
  -1   4   9   -1.17    1.01
  -1   4   9    0.02    1.78
  -1   4   8  635.45   12.90
  -1   4   8  630.57   20.01
  -1   4   8  660.41   16.97
  -1   4   8  617.87   15.95
  -1   4   8  601.96   14.72
  -1   4   8  612.69   13.10
  -1   4   8  565.31   20.02
  -1   4   8  625.00   12.75
  -1   4   8  638.78   15.01
  -1   4   8  589.48   13.24
  -1   4   7  436.03   11.03
  -1   4   7  446.27   10.74
  -1   4   7  448.00   14.05
  -1   4   7  436.91   12.33
  -1   4   7  420.08   13.00
  -1   4   7  469.58   12.69
  -1   4   7  448.72   10.44
  -1   4   7  441.37   10.63
  -1   4   7  425.66   15.90
  -1   4   7  442.17   17.25
  -1   4   6   37.61    3.66
  -1   4   6   42.24    3.59
  -1   4   6   29.80    3.01
  -1   4   6   33.86    4.61
  -1   4   6   37.26    4.87
  -1   4   6   40.41    4.20
  -1   4   6   39.75    3.09
  -1   4   6   39.79    3.39
  -1   4   5   39.37    5.12
  -1   4   5   47.13    5.13
  -1   4   4   72.72    6.55
   1  -4  -4   70.01    6.46
  -1   4   4   76.41    6.24
  -1   4   3  241.18   11.53
   1  -4  -3  239.94   11.36
   1  -4  -2   83.99    6.95
   1  -4  -1  269.65   12.42
   1  -4   0  814.31   21.62
   1  -4   1    7.55    3.35
   1  -4   2   -1.56    2.16
   1  -4   3  371.16   15.33
   1  -4   4   87.99    7.73
   1  -4   5  169.02   10.94
   1  -4   6    5.09    3.10
   1  -4   7   -0.46    3.41
   1  -4   8   52.42    6.84
   1  -4   9 1442.10   22.35
  -1   4  -9 1451.13   22.32
  -1   4  -9 1482.23   20.52
   1  -4  10   43.57    4.33
  -1   4 -10   39.46    3.72
   1  -4  10   35.30    6.02
  -1   4 -10   38.45    4.04
   1  -4  11  597.33   22.19
  -1   4 -11  583.86   14.31
   1  -4  11  589.03   15.28
  -1   4 -11  620.60   13.95
   1  -4  12  521.57   14.73
  -1   4 -12  484.88   12.90
  -1   4 -12  489.13   12.68
   1  -4  12  524.78   21.05
  -1   4 -13   77.16    5.23
  -1   4 -13   81.74    5.37
   1  -4  13   92.47    6.75
  -1   4 -14  108.45    6.15
  -1   4 -14   97.25    5.50
  -1   4 -15    0.85    0.96
  -1   4 -15    3.31    1.72
  -1   4 -15    0.87    1.58
   1  -4  15    2.16    2.43
   1  -4  16   98.09    6.64
  -1   4 -16  105.75    5.87
  -1   4 -16  101.82    5.53
  -1   4 -17   87.60    4.97
  -1   4 -17   80.40    4.93
   1  -4  17   89.65    6.20
  -1   4 -18   10.09    1.84
  -1   4 -18    6.13    1.80
   1  -4  18    8.14    2.21
  -1   4 -19    7.62    1.53
  -1   4 -19    8.58    1.58
   1  -4  19    9.93    2.18
  -1   4 -20  110.99    4.30
  -1   4 -20  113.77    4.16
   1  -4  20  115.60    5.23
   1  -4  21   42.95    2.73
  -1   4 -21   39.39    2.26
  -1   3  20    0.15    0.59
  -1   3  20   -0.26    0.58
  -1   3  19    1.51    0.75
  -1   3  19    3.71    1.20
  -1   3  19    1.69    0.99
  -1   3  18   46.26    3.31
  -1   3  18   44.61    3.00
  -1   3  18   43.27    3.16
  -1   3  17    0.94    1.25
  -1   3  17    0.67    1.43
  -1   3  16    0.09    1.30
  -1   3  16    0.19    1.90
  -1   3  15    4.76    1.63
  -1   3  15    2.25    2.67
  -1   3  14    0.93    1.31
  -1   3  14    1.58    2.84
  -1   3  13    6.16    1.84
  -1   3  13    4.93    2.66
  -1   3  13    5.02    1.99
  -1   3  12    3.89    2.20
  -1   3  12   -0.32    0.86
  -1   3  12    3.86    1.40
  -1   3  12    2.97    1.39
  -1   3  12    2.19    1.92
  -1   3  12    4.26    1.96
  -1   3  12    3.81    1.77
  -1   3  11  259.83    9.13
  -1   3  11  265.94   10.34
  -1   3  11  271.60   13.56
  -1   3  11  264.77   13.03
  -1   3  11  265.85    8.04
  -1   3  11  256.83    9.11
  -1   3  11  265.81    8.81
  -1   3  10    8.59    1.89
  -1   3  10    7.80    1.89
  -1   3  10    5.95    1.64
  -1   3  10   11.57    2.82
  -1   3  10    7.97    2.85
  -1   3  10    2.13    1.24
  -1   3  10    4.42    1.32
  -1   3   9  365.99    9.55
  -1   3   9  359.66   14.83
  -1   3   9  354.11   10.40
  -1   3   9  371.59   11.71
  -1   3   9  342.45    9.70
  -1   3   9  360.91   14.29
  -1   3   9  363.02    9.10
  -1   3   8  368.62   14.44
  -1   3   8  369.96   13.94
  -1   3   7   52.19    5.16
  -1   3   7   53.11    5.25
  -1   3   6    2.87    1.74
  -1   3   6    0.84    1.12
  -1   3   5  588.97   15.24
  -1   3   5  570.75   16.14
   1  -3  -5  599.69   14.68
   1  -3  -4    7.62    2.25
  -1   3   4    9.93    2.18
  -1   3   4   10.61    2.64
  -1   3   3   20.30    2.95
   1  -3  -3   23.76    3.28
  -1   3   3   23.45    3.18
   1  -3  -2 1844.05   27.16
  -1   3   2 1863.08   26.58
  -1   3   2 1878.98   24.22
  -1   3   1  528.19   13.89
   1  -3  -1  542.70   14.89
  -1   3   1  548.53   12.76
   1  -3   0  249.39   10.28
   1  -3   1  403.88   13.25
   1  -3   2  512.00   15.13
   1  -3   3  784.92   19.09
   1  -3   4  328.20   12.68
   1  -3   5  418.44   14.56
   1  -3   6  267.85   12.09
   1  -3   7   12.50    3.57
   1  -3   8    3.78    2.96
   1  -3   9  315.01   14.00
   1  -3  10   75.68    7.32
  -1   3 -11  669.67   13.69
   1  -3  11  666.27   21.02
   1  -3  11  654.45   15.34
   1  -3  12   51.20    4.79
   1  -3  12   60.05    6.94
  -1   3 -12   46.71    4.00
  -1   3 -12   51.79    4.07
   1  -3  13    7.95    2.40
  -1   3 -13    5.34    1.88
  -1   3 -13    4.68    2.15
   1  -3  13    7.11    2.47
  -1   3 -14   40.27    3.90
   1  -3  14   34.97    4.19
   1  -3  14   38.51    3.96
  -1   3 -15    1.70    1.73
   1  -3  15    0.81    2.26
   1  -3  15    2.66    2.15
   1  -3  16    8.50    2.52
  -1   3 -16    7.03    1.99
   1  -3  16    7.53    2.40
  -1   3 -17    7.51    1.96
   1  -3  17    7.98    2.72
   1  -3  17    9.09    2.63
  -1   3 -18  208.00    7.46
   1  -3  18  204.22    8.07
   1  -3  18  210.87    9.23
  -1   3 -18  201.01    7.75
   1  -3  19    0.59    1.51
  -1   3 -19   -0.37    1.16
  -1   3 -19    0.47    1.14
   1  -3  19   -1.24    1.15
   1  -3  19   -2.33    1.03
  -1   3 -20    0.16    0.88
   1  -3  20    0.50    1.28
  -1   3 -20    2.02    1.17
   1  -3  20    2.90    1.72
  -1   3 -21    2.87    0.69
   1  -3  21    1.25    1.04
  -1   3 -21    0.52    0.82
   1  -3  22  148.69    4.67
  -1   3 -22  144.16    4.23
  -1   2  21   13.33    1.19
  -1   2  21   14.36    1.38
  -1   2  20   97.86    3.89
  -1   2  20  100.78    4.23
  -1   2  19   11.96    1.86
  -1   2  19   10.97    1.95
  -1   2  19   10.73    1.76
  -1   2  18   51.46    4.06
  -1   2  18   50.52    3.93
  -1   2  17  332.56   10.03
  -1   2  17  366.29   10.69
  -1   2  16   44.00    4.24
  -1   2  16   40.71    3.90
  -1   2  16   47.85    4.19
  -1   2  15   11.50    3.06
  -1   2  15    9.96    2.40
  -1   2  15   11.82    2.30
  -1   2  14  200.73   11.67
  -1   2  14  201.23    8.03
  -1   2  14  209.76    8.51
  -1   2  14  214.62    8.65
  -1   2  13  148.68    9.87
  -1   2  13  136.80    6.57
  -1   2  13  154.90    7.23
  -1   2  13  135.22    9.29
  -1   2  13  165.71    8.02
  -1   2  13  147.19    7.16
  -1   2  12    4.95    2.31
  -1   2  12    4.95    1.40
  -1   2  12    4.10    1.98
  -1   2  12    9.21    1.76
  -1   2  12    1.02    1.09
  -1   2  12    4.87    1.35
  -1   2  11    1.95    1.83
  -1   2  11    0.95    1.40
  -1   2  11    0.03    1.72
  -1   2  11    2.47    1.11
  -1   2  11    1.81    1.03
  -1   2  11    0.07    0.84
  -1   2  10   40.05    4.74
  -1   2  10   41.37    4.81
  -1   2   9   93.73    6.77
  -1   2   9   99.00    6.92
  -1   2   8   64.17    5.47
  -1   2   8   80.54    6.14
  -1   2   7  428.27   12.72
  -1   2   7  411.64    8.94
  -1   2   7  421.87   12.88
  -1   2   7  436.71   10.12
  -1   2   6   -1.16    0.61
  -1   2   6   -1.02    1.33
  -1   2   6   -0.60    1.03
  -1   2   6   -1.73    0.70
  -1   2   5  120.31    6.15
  -1   2   5  126.24    5.49
  -1   2   5  127.61    6.53
  -1   2   5  121.52    3.81
  -1   2   4  520.22   11.02
  -1   2   4  524.79   11.97
  -1   2   4  510.86   12.33
  -1   2   3   11.63    1.75
  -1   2   3   11.72    2.02
  -1   2   3   11.79    2.05
  -1   2   2  655.07   13.01
  -1   2   2  663.01   12.39
  -1   2   2  624.94   11.80
  -1   2   1 1327.08   18.01
  -1   2   1 1332.28   17.71
  -1   2   1 1316.45   16.20
  -1   2   0  649.35   12.32
  -1   2   0  623.85   12.43
  -1   2   0  672.13   11.05
   1  -2   0  650.97   13.79
   1  -2   1   21.86    2.89
   1  -2   2 1062.35   18.03
   1  -2   3 1424.48   21.38
   1  -2   4 3945.88   36.42
   1  -2   4 3887.62   21.99
   1  -2   5  417.61   12.32
   1  -2   5  428.48    8.23
   1  -2   6  249.57    6.99
   1  -2   6  238.77    9.65
   1  -2   7  573.30   15.24
   1  -2   7  545.12   11.25
   1  -2   8  160.88    6.72
   1  -2   8  167.62    8.80
   1  -2   9   96.87    5.66
   1  -2   9  102.48    7.10
   1  -2  10  104.65    7.36
   1  -2  10   98.50    6.15
   1  -2  11    5.01    2.58
   1  -2  11    4.76    1.96
   1  -2  12  191.06    9.93
   1  -2  12  172.24    9.14
   1  -2  13  303.34   10.07
  -1   2 -13  305.44    9.17
   1  -2  13  312.97   10.85
   1  -2  14   18.25    3.35
   1  -2  14   17.04    2.57
  -1   2 -14   22.37    2.72
  -1   2 -15  186.03    7.52
   1  -2  15  202.63    9.34
   1  -2  15  186.07    8.51
   1  -2  16   16.41    3.25
  -1   2 -16   18.61    2.85
   1  -2  16   22.66    3.44
  -1   2 -17   34.65    3.36
   1  -2  17   39.99    4.26
   1  -2  17   41.94    4.44
   1  -2  18  162.26    6.86
   1  -2  18  172.35    8.37
  -1   2 -18  159.63    6.59
   1  -2  18  157.16    7.76
  -1   2 -19  218.31    7.98
   1  -2  19  229.65    7.55
   1  -2  19  226.57    8.87
  -1   2 -19  225.94    7.05
   1  -2  19  235.73    9.38
   1  -2  20    5.45    1.37
  -1   2 -20    4.77    1.67
   1  -2  20    5.08    1.90
   1  -2  20    6.43    2.01
   1  -2  21   30.13    2.28
  -1   2 -21   29.33    2.61
   1  -2  21   36.26    3.11
   1  -2  21   28.46    2.83
  -1   2 -22   30.20    2.32
   1  -2  22   30.39    2.53
  -1   2 -23  125.20    3.39
   1  -2  23   72.10    2.81
  -1   1  22    8.89    0.99
  -1   1  21   39.65    2.27
  -1   1  21   36.70    2.55
  -1   1  21   42.59    2.67
  -1   1  20   25.23    2.57
  -1   1  20   26.64    2.37
  -1   1  20   26.23    2.57
  -1   1  19   -1.31    1.38
  -1   1  19    2.01    1.72
  -1   1  18  175.58    7.69
  -1   1  18  183.65    7.60
  -1   1  17  172.10    7.67
  -1   1  17  169.71    7.90
  -1   1  16  210.51    8.57
  -1   1  16  211.83    9.05
  -1   1  15  195.71    8.30
  -1   1  15  190.63    7.66
  -1   1  15  196.82    8.12
  -1   1  15  196.03    8.78
  -1   1  15  189.13   10.96
  -1   1  14  674.59   15.04
  -1   1  14  697.35   14.88
  -1   1  14  685.72   13.88
  -1   1  14  722.49   16.16
  -1   1  14  712.06   20.96
  -1   1  13  438.26   10.83
  -1   1  13  425.26   11.34
  -1   1  13  432.91   15.86
  -1   1  13  455.55   12.57
  -1   1  13  421.07   15.15
  -1   1  13  452.37   12.02
  -1   1  12  272.41    9.30
  -1   1  12  268.67   11.66
  -1   1  12  284.04    8.98
  -1   1  12  275.12    8.29
  -1   1  12  274.35    8.93
  -1   1  12  277.13   12.24
  -1   1  11  274.76   11.63
  -1   1  11  266.64   11.13
  -1   1  10    6.89    1.89
  -1   1  10    2.85    1.61
  -1   1   9   24.77    3.36
  -1   1   9   21.12    2.82
  -1   1   9   21.40    2.76
  -1   1   8 1753.64   19.88
  -1   1   8 1688.97   24.30
  -1   1   8 1717.53   20.83
  -1   1   8 1676.89   23.30
  -1   1   7  875.83   16.55
  -1   1   7  834.74   15.68
  -1   1   7  833.47   13.26
  -1   1   7  880.12   13.73
  -1   1   6  793.43   12.59
  -1   1   6  780.21   14.65
  -1   1   6  790.48   14.17
  -1   1   6  784.52   11.75
  -1   1   5 2346.05   23.59
  -1   1   5 2322.94   22.70
  -1   1   5 2260.85   17.82
  -1   1   5 2289.52   20.58
  -1   1   4  428.13    9.33
  -1   1   4  424.84    6.81
  -1   1   4  420.57    8.53
  -1   1   4  432.00    9.46
  -1   1   3  697.58   11.07
  -1   1   3  700.58   11.10
  -1   1   3  674.60   10.49
  -1   1   2   67.69    3.31
  -1   1   2   70.07    3.34
  -1   1   2   68.47    3.47
  -1   1   1 2071.45   17.68
  -1   1   1 2077.90   16.06
  -1   1   1 2104.21   17.82
  -1   1   0  262.69    6.41
  -1   1   0  254.51    5.30
  -1   1  -1  258.75    6.50
  -1   1  -1  259.80    4.96
   1  -1   2   39.26    2.98
   1  -1   2   43.09    1.57
  -1   1  -2   40.59    2.79
   1  -1   3  737.67   12.56
   1  -1   3  742.36    7.86
   1  -1   4  174.27    4.47
   1  -1   4  171.73    6.32
   1  -1   5 1188.80   12.92
   1  -1   5 1177.82   16.82
   1  -1   6 1831.66   21.67
   1  -1   6 1860.08   17.84
   1  -1   7 2915.92   28.34
   1  -1   7 2981.69   24.80
   1  -1   8  292.52    9.38
   1  -1   8  276.20    8.34
   1  -1   9  262.09    6.78
   1  -1   9  257.41    8.68
   1  -1   9  254.62    9.03
   1  -1  10  978.83   17.81
   1  -1  10  996.12   18.13
   1  -1  10  978.95   13.98
   1  -1  11  259.78    9.33
   1  -1  11  264.09   10.11
   1  -1  12    0.15    1.52
   1  -1  13   91.35    7.01
   1  -1  14    6.29    2.43
   1  -1  14    2.85    2.24
   1  -1  14    6.73    1.89
   1  -1  14    7.73    2.58
   1  -1  15  122.88    7.13
  -1   1 -15  120.57    5.81
   1  -1  15  105.14    6.63
   1  -1  15  121.05    8.74
   1  -1  15  111.53    8.82
   1  -1  16 2237.05   30.39
   1  -1  16 2261.97   29.97
   1  -1  16 2208.36   38.03
   1  -1  17  278.58   10.83
   1  -1  17  283.18   10.82
   1  -1  17  300.06    9.71
   1  -1  18  141.90    7.81
   1  -1  18  122.42    6.20
   1  -1  18  130.49    7.25
   1  -1  19    1.29    1.49
  -1   1 -19    1.64    1.60
   1  -1  19    1.63    2.19
   1  -1  19    2.03    1.62
   1  -1  20   41.34    3.26
   1  -1  20   31.47    3.40
   1  -1  20   30.59    3.48
  -1   1 -20   30.43    3.00
   1  -1  21   -0.66    1.26
   1  -1  21    1.95    0.93
  -1   1 -21    0.79    1.08
   1  -1  22    4.26    0.93
  -1   1 -22    2.18    0.98
   1  -1  22    2.79    1.40
  -1   1 -23    1.17    0.62
   1  -1  23   -0.80    0.70
  -1   0  22   49.50    2.72
  -1   0  22   54.33    2.63
  -1   0  21    2.72    0.86
  -1   0  21    3.99    1.21
  -1   0  21    2.73    1.44
  -1   0  20    5.34    1.76
  -1   0  20    4.72    1.54
  -1   0  19   29.83    3.23
  -1   0  19   26.37    3.51
  -1   0  18    2.82    1.83
  -1   0  18    0.96    1.58
  -1   0  17  274.30   10.47
  -1   0  17  263.76    9.65
  -1   0  16  109.47    6.40
  -1   0  16  108.56    5.95
  -1   0  16  104.94    6.66
  -1   0  15  370.71   11.39
  -1   0  15  360.71   10.76
  -1   0  15  389.85   12.42
  -1   0  15  379.20   15.11
  -1   0  14  444.73   10.59
  -1   0  14  458.01   11.84
  -1   0  14  477.10   13.28
  -1   0  14  464.34   12.40
  -1   0  14  468.63   16.49
  -1   0  13  280.92    9.33
  -1   0  13  299.59   10.18
  -1   0  13  274.00    8.18
  -1   0  13  266.88   12.14
  -1   0  13  269.73    8.79
  -1   0  12    7.35    1.97
  -1   0  12   11.17    2.14
  -1   0  11  664.95   17.18
  -1   0  11  695.13   16.21
  -1   0  10    7.65    2.21
  -1   0  10    6.75    1.74
  -1   0  10    8.43    1.72
  -1   0   9  197.29    7.43
  -1   0   9  195.73    7.67
  -1   0   9  190.00    7.73
  -1   0   9  187.41    8.21
  -1   0   8  419.99   10.31
  -1   0   8  428.68   10.45
  -1   0   8  404.34   10.36
  -1   0   8  420.06   11.41
  -1   0   7  112.52    5.10
  -1   0   7  114.78    5.73
  -1   0   7  107.53    4.98
  -1   0   7  113.34    5.09
  -1   0   6  617.41   10.64
  -1   0   6  616.25   10.81
  -1   0   6  593.80   10.94
  -1   0   6  621.31   12.05
  -1   0   5   78.50    3.52
  -1   0   5   81.94    3.64
  -1   0   5   81.34    3.90
  -1   0   5   76.44    4.04
  -1   0   4 1082.68   13.14
  -1   0   4 1082.88   11.53
  -1   0   4 1080.21   11.69
  -1   0   3  829.14   10.84
  -1   0   3  876.56    9.19
  -1   0   2 6929.06   28.96
  -1   0   2 6963.34   23.05
  -1   0   1  483.65    7.26
  -1   0   1  488.34    5.68
  -1   0   0 1519.82    9.30
  -1   0   0 1454.80   12.15
  -1   0  -1  351.32    5.72
   1   0   1  356.77    4.29
  -1   0  -1  349.85    3.37
   1   0   2  354.50    4.84
  -1   0  -2  362.00    5.85
   1   0   3 1224.06   10.31
  -1   0  -3 1206.01   11.10
   1   0   4  444.62    4.13
   1   0   4  425.99    7.35
   1   0   4  436.74    6.93
   1   0   5    3.01    0.58
   1   0   5    2.37    0.99
   1   0   5    3.03    0.99
   1   0   6   68.79    3.50
   1   0   6   68.76    3.22
   1   0   6   73.11    2.66
   1   0   7  648.58   10.12
   1   0   7  652.90   11.50
   1   0   8  319.66    7.26
   1   0   8  322.88    6.95
   1   0   9  119.46    4.50
   1   0   9  113.75    5.67
   1   0   9  105.50    4.44
   1   0  10 2177.76   21.31
   1   0  10 2175.12   26.23
   1   0  11  194.66    6.88
   1   0  11  188.62    8.35
   1   0  12    9.12    2.09
   1   0  12    4.66    1.66
   1   0  13    0.84    1.09
   1   0  13    1.77    1.44
   1   0  14   97.10    6.02
   1   0  14  100.16    7.37
   1   0  14   93.79    5.89
   1   0  14  105.43    8.02
   1   0  15   51.32    5.97
   1   0  15   58.77    4.74
   1   0  15   60.29    6.32
   1   0  15   56.16    4.35
   1   0  15   54.15    4.70
   1   0  16  746.26   17.33
   1   0  16  697.08   21.64
   1   0  16  688.08   21.23
   1   0  16  696.64   14.74
   1   0  16  703.59   16.54
   1   0  17   94.29    5.61
   1   0  17   99.07    6.55
   1   0  17  109.87    6.68
  -1   0 -18   52.82    4.22
   1   0  18   53.38    4.80
   1   0  18   56.19    5.12
   1   0  18   52.05    4.28
  -1   0 -19    1.75    1.59
   1   0  19    3.48    1.33
   1   0  19    0.44    2.01
   1   0  19    0.98    1.51
   1   0  20  119.26    5.57
   1   0  20  124.66    6.74
  -1   0 -20  120.15    5.44
  -1   0 -21    8.26    1.46
   1   0  21    9.82    1.64
   1   0  21    7.08    1.84
   1   0  22    4.31    1.31
   1   0  22    7.22    1.23
   1   0  22    6.32    1.77
  -1   0 -22    4.30    1.03
   1   0  23    1.38    0.82
   1   0  23    1.40    0.98
  -1  -1  22    1.92    0.88
  -1  -1  22    1.55    0.81
  -1  -1  21    0.73    1.52
   1   1 -21    3.13    0.95
  -1  -1  21    0.38    1.07
   1   1 -20   14.79    1.90
  -1  -1  20   13.71    2.10
  -1  -1  20   11.28    2.40
  -1  -1  19   17.47    2.58
  -1  -1  19   19.27    3.22
  -1  -1  18   11.99    3.09
  -1  -1  18   16.77    2.97
  -1  -1  17    7.00    2.11
  -1  -1  17    8.45    3.02
  -1  -1  17   10.02    2.60
  -1  -1  16  107.30    6.92
  -1  -1  16  117.71    6.12
  -1  -1  16  106.81    6.30
  -1  -1  15  109.20    6.81
  -1  -1  15  105.88    5.80
  -1  -1  15  104.03    7.80
  -1  -1  14  792.97   17.14
  -1  -1  14  808.54   21.25
  -1  -1  14  817.70   15.29
  -1  -1  13  409.80   14.62
  -1  -1  13  423.40   10.65
  -1  -1  13  428.26   12.12
  -1  -1  12  193.08    9.66
  -1  -1  11 1288.46   22.41
  -1  -1  11 1254.09   23.07
  -1  -1  11 1273.78   20.43
  -1  -1  10  228.44    9.36
  -1  -1  10  238.30    9.33
  -1  -1  10  243.77    8.45
  -1  -1   9  581.87   12.10
  -1  -1   9  585.11   13.97
  -1  -1   9  577.95   13.59
  -1  -1   8  935.42   16.30
  -1  -1   8  916.62   13.96
  -1  -1   7 5253.68   38.15
  -1  -1   7 5217.59   30.19
  -1  -1   6  308.78    6.64
  -1  -1   6  315.38    8.83
  -1  -1   5  164.01    6.01
  -1  -1   5  156.58    4.17
  -1  -1   4  163.74    5.66
  -1  -1   3   48.78    3.03
  -1  -1   2  596.64    9.33
  -1  -1   1   29.89    2.12
  -1  -1   0 2368.07   15.92
   1   1   0 2417.49    9.35
   1   1   1  118.87    2.81
  -1  -1  -1  124.52    2.97
  -1  -1  -2 3734.27   14.02
   1   1   2 3759.75   18.10
   1   1   3  401.13    6.41
   1   1   3  391.88    5.15
   1   1   4 1931.33   12.63
   1   1   4 1902.30   15.22
   1   1   5  155.16    4.75
   1   1   5  149.87    3.99
   1   1   6  159.66    4.58
   1   1   6  160.11    5.29
   1   1   7  127.48    5.18
   1   1   7  131.72    5.90
   1   1   7  129.67    4.59
   1   1   8  586.39   13.38
   1   1   8  571.19   10.33
   1   1   8  594.17   11.83
   1   1   9 1611.07   18.70
   1   1   9 1655.39   24.04
   1   1   9 1616.29   21.21
   1   1  10  533.42   11.55
   1   1  10  508.98   12.73
   1   1  10  525.67   14.32
   1   1  11 2245.72   31.44
   1   1  11 2182.38   24.71
   1   1  11 2231.38   28.47
   1   1  12  126.66    6.32
   1   1  12  117.36    7.76
   1   1  12  130.94    7.41
   1   1  13    4.94    2.11
   1   1  13    3.89    2.02
   1   1  14    4.87    2.00
   1   1  14    4.24    1.76
   1   1  14    6.95    2.28
   1   1  14    6.85    1.59
   1   1  15   37.60    3.76
   1   1  15   30.55    4.86
   1   1  15   28.99    4.63
   1   1  15   31.83    3.57
   1   1  15   27.38    3.55
   1   1  16  376.76   16.17
   1   1  16  381.96   11.09
   1   1  16  380.22   12.28
  -1  -1 -16  396.18   10.56
   1   1  16  393.82   11.94
   1   1  17  199.10    8.46
  -1  -1 -17  196.18    7.45
   1   1  17  171.78    8.37
   1   1  17  191.78    7.94
   1   1  18  253.75    8.89
  -1  -1 -18  253.60    8.16
   1   1  18  246.46    9.92
   1   1  19    0.88    1.60
   1   1  19    0.85    1.35
  -1  -1 -19    2.81    0.92
   1   1  20    2.52    1.19
   1   1  20    2.93    2.14
   1   1  20    1.85    1.48
   1   1  21   59.68    4.19
   1   1  21   62.44    3.63
   1   1  22    5.57    1.32
   1   1  22    5.68    1.44
   1   1  22    5.51    1.09
   1   1  23    9.58    1.13
  -1  -2  22   10.62    1.45
   1   2 -22    8.55    0.99
  -1  -2  22    8.05    1.21
  -1  -2  21    1.34    1.11
   1   2 -21    1.64    0.81
  -1  -2  21    4.39    1.56
  -1  -2  20    6.85    1.84
  -1  -2  20    8.21    2.11
  -1  -2  19    6.54    2.03
  -1  -2  19    7.52    2.05
  -1  -2  18   49.63    4.77
  -1  -2  18   54.54    4.48
   1   2 -18   50.84    3.58
  -1  -2  18   54.14    3.71
  -1  -2  18   57.76    4.37
  -1  -2  17    1.99    1.42
  -1  -2  17   -0.95    1.64
  -1  -2  17    1.44    2.13
   1   2 -17    2.25    1.31
  -1  -2  16  327.74   11.59
  -1  -2  16  343.59    9.76
   1   2 -16  329.08    9.40
  -1  -2  16  345.25   11.25
  -1  -2  15  190.32    8.43
  -1  -2  15  193.97    8.83
  -1  -2  15  205.15    7.66
   1   2 -15  200.33    7.48
  -1  -2  14   69.92    4.62
  -1  -2  14   61.17    6.02
   1   2 -14   68.83    4.45
  -1  -2  14   77.08    5.33
  -1  -2  14   67.65    5.27
  -1  -2  13   41.13    4.62
  -1  -2  13   37.06    3.77
   1   2 -13   38.21    3.34
  -1  -2  13   37.40    3.92
  -1  -2  12  191.51    9.63
  -1  -2  12  210.61   10.50
  -1  -2  11   44.78    4.40
  -1  -2  11   49.71    5.18
  -1  -2  10  127.22    6.02
  -1  -2  10  119.17    7.49
  -1  -2   9 1058.22   21.00
  -1  -2   8 1426.38   23.42
  -1  -2   7   27.13    3.35
  -1  -2   6    5.53    1.83
  -1  -2   5   62.60    4.45
  -1  -2   4  217.52    7.55
  -1  -2   3  384.32    9.47
  -1  -2   2  249.70    7.36
   1   2  -1 2043.08   13.80
  -1  -2   1 2043.70   19.47
   1   2   0   94.23    3.23
  -1  -2   0   96.50    4.05
   1   2   1  721.35    9.54
  -1  -2  -1  681.38    9.72
  -1  -2  -2 9874.41   33.84
   1   2   2 9999.00   38.40
   1   2   3 5296.69   27.57
   1   2   3 5413.02   26.37
  -1  -2  -3 5460.37   21.81
   1   2   3 5337.71   30.41
   1   2   4  947.81   11.61
   1   2   4  965.16   12.27
   1   2   4  929.94   14.11
   1   2   5  632.18   10.17
   1   2   5  623.97   12.21
   1   2   5  628.30   10.43
   1   2   6   72.22    3.93
   1   2   6   74.63    3.81
   1   2   6   76.23    4.71
   1   2   7    4.57    1.47
   1   2   7    7.83    2.31
   1   2   7    5.00    1.27
   1   2   8   -1.97    1.36
   1   2   8   -0.52    0.98
   1   2   8   -1.16    1.04
   1   2   9  187.13    8.64
   1   2   9  177.99    7.22
   1   2   9  191.05    7.52
   1   2  10  429.64   13.92
   1   2  10  426.61   11.91
   1   2  10  418.74   11.58
   1   2  11   48.84    4.44
   1   2  11   49.24    5.11
   1   2  11   38.35    3.95
   1   2  12    4.29    1.91
   1   2  12    1.11    1.06
   1   2  12    3.45    1.68
   1   2  13   28.45    3.28
   1   2  13   24.87    3.05
   1   2  13   26.43    3.78
   1   2  13   28.61    4.40
   1   2  13   27.50    3.69
   1   2  14  402.21   16.39
   1   2  14  423.88   12.01
   1   2  14  404.39   11.19
   1   2  15  802.15   23.80
   1   2  15  825.73   16.32
   1   2  15  794.86   17.02
   1   2  15  866.20   22.50
   1   2  16  343.69   11.34
   1   2  16  346.61   10.80
   1   2  17  289.78   10.36
   1   2  17  282.68    9.05
   1   2  17  273.83    9.17
   1   2  17  296.40    9.90
   1   2  18   -0.87    1.64
   1   2  18   -0.23    1.27
   1   2  18    1.48    1.46
   1   2  18    0.75    1.22
   1   2  19    4.15    1.72
   1   2  19    5.01    2.01
   1   2  19    4.40    1.48
   1   2  19    5.53    1.63
   1   2  20    4.70    1.24
   1   2  20    3.85    1.76
   1   2  20    7.23    1.78
   1   2  20    4.30    1.47
   1   2  21   12.49    1.74
   1   2  21    8.79    1.54
   1   2  21   11.21    1.83
   1   2  22    8.50    1.20
   1   2  22   10.65    1.26
  -1  -3  22    0.99    0.49
   1   3 -22    0.48    0.46
  -1  -3  21    0.72    0.95
   1   3 -21    0.73    0.91
  -1  -3  21    2.04    0.85
  -1  -3  20   14.14    1.94
  -1  -3  20   15.54    2.06
  -1  -3  20   14.90    2.26
   1   3 -20   15.87    1.64
  -1  -3  19    3.93    1.32
   1   3 -19    4.23    1.30
  -1  -3  19    3.45    2.01
  -1  -3  19    3.24    1.45
   1   3 -18   40.26    3.34
  -1  -3  18   45.30    4.21
  -1  -3  18   40.07    3.76
  -1  -3  17   58.81    5.00
   1   3 -17   54.58    4.08
  -1  -3  17   62.56    4.93
  -1  -3  16  371.75   11.76
  -1  -3  16  368.49   12.04
   1   3 -16  353.27   10.16
   1   3 -15  285.99    9.22
  -1  -3  15  281.96   10.72
  -1  -3  15  290.13   10.43
   1   3 -14  645.09   13.75
  -1  -3  14  626.13   14.97
  -1  -3  14  663.29   16.25
  -1  -3  13 1525.55   28.52
   1   3 -13 1528.90   20.59
  -1  -3  13 1511.35   24.02
  -1  -3  13 1470.83   21.90
  -1  -3  12   31.86    5.60
  -1  -3  12   24.29    3.42
   1   3 -12   29.42    3.07
  -1  -3  12   36.70    3.82
  -1  -3  11   86.11    7.66
  -1  -3  10  102.32    7.93
  -1  -3   9   92.88    7.33
  -1  -3   8  133.29    8.23
  -1  -3   7   61.81    5.51
  -1  -3   6  133.03    7.76
  -1  -3   5  211.45    9.15
  -1  -3   4 2810.33   31.67
  -1  -3   3  527.00   13.17
  -1  -3   2  678.92   14.38
  -1  -3   1 1757.81   21.94
   1   3  -1 1782.48   18.08
  -1  -3   0   88.85    4.89
   1   3   0   91.08    4.30
  -1  -3  -1 1961.01   21.16
   1   3   1 1921.89   20.24
  -1  -3  -2    1.14    1.10
   1   3   2    2.20    1.33
   1   3   2    2.54    1.02
  -1  -3  -3   79.64    3.90
   1   3   3   75.27    3.49
   1   3   3   79.74    4.65
   1   3   4   47.24    3.87
   1   3   4   44.85    2.84
  -1  -3  -4   46.27    2.71
  -1  -3  -5   96.72    3.09
   1   3   5   90.94    4.21
   1   3   5  107.24    6.06
   1   3   5  103.27    5.35
   1   3   6  551.03   14.12
   1   3   6  549.78   10.88
   1   3   6  560.96   12.62
   1   3   7   16.02    2.95
   1   3   7   19.60    2.66
   1   3   7   17.57    2.35
   1   3   8  437.80   11.05
   1   3   8  429.25   12.14
   1   3   8  433.53   13.78
   1   3   9    7.91    1.87
   1   3   9    8.07    1.92
   1   3   9    8.01    2.57
   1   3  10  341.28   11.86
   1   3  10  338.76   10.92
   1   3  10  348.58   13.66
   1   3  11  670.26   16.27
   1   3  11  650.94   17.00
   1   3  12    7.46    2.30
   1   3  12    6.82    2.20
   1   3  12   10.96    2.62
   1   3  12    4.21    1.94
   1   3  12    7.82    2.06
   1   3  13  290.00   14.14
   1   3  13  305.28   12.32
   1   3  13  288.97    9.62
   1   3  13  277.41   11.89
   1   3  13  273.79    9.10
   1   3  14  258.81    9.35
   1   3  14  296.03   12.62
   1   3  14  269.33   14.10
   1   3  15  290.81    9.84
   1   3  15  289.41    9.59
   1   3  15  288.06   10.01
   1   3  15  300.70    9.96
   1   3  16   36.02    3.42
   1   3  16   25.89    3.35
   1   3  16   26.45    3.38
   1   3  16   29.22    3.30
   1   3  17  114.82    6.04
   1   3  17  102.24    5.64
   1   3  17   97.61    5.86
   1   3  17  108.46    5.75
   1   3  18   38.85    3.64
   1   3  18   35.97    3.30
   1   3  18   35.23    3.41
   1   3  18   41.05    3.52
   1   3  19    0.12    1.10
   1   3  19    3.39    1.61
   1   3  19    3.41    1.34
   1   3  19   -0.11    1.20
   1   3  20  199.82    6.33
   1   3  20  196.19    6.12
   1   3  20  207.52    5.77
   1   3  21    2.09    0.98
   1   3  21    2.34    0.90
   1   4 -21   28.44    1.98
  -1  -4  21   29.31    1.89
   1   4 -20   35.76    2.38
   1   4 -20   40.90    2.79
  -1  -4  20   41.07    2.76
  -1  -4  20   36.75    2.77
   1   4 -19   47.02    3.19
  -1  -4  19   47.99    3.31
  -1  -4  19   49.69    3.86
  -1  -4  18    0.20    1.26
  -1  -4  18   -1.13    1.42
   1   4 -18    0.76    0.83
  -1  -4  17  165.66    7.87
  -1  -4  17  175.68    7.12
   1   4 -17  178.79    7.19
  -1  -4  16   12.16    2.71
  -1  -4  16   13.26    2.88
   1   4 -16   14.44    2.43
  -1  -4  15  461.93   12.16
  -1  -4  15  440.46   13.58
   1   4 -15  449.19   11.88
   1   4 -14   28.39    3.36
  -1  -4  14   24.92    3.79
   1   4 -13   62.12    4.64
  -1  -4  13   53.42    6.78
  -1  -4  13   57.29    5.10
  -1  -4  12   61.24    7.75
  -1  -4  12   53.27    4.83
   1   4 -12   53.51    4.23
  -1  -4  11  139.17    7.45
   1   4 -11  149.80    7.74
   1   4 -11  152.71    6.62
  -1  -4  11  145.08   10.66
   1   4 -10  111.20    5.47
  -1  -4  10  111.45    9.28
  -1  -4  10  102.07    6.21
  -1  -4   9  159.97   10.45
  -1  -4   8  446.21   16.72
  -1  -4   7  286.02   12.94
  -1  -4   6  393.77   14.82
  -1  -4   5  677.79   18.56
  -1  -4   4 3184.74   38.79
  -1  -4   3   35.82    4.78
  -1  -4   2   93.83    6.59
  -1  -4   1  101.77    6.61
   1   4   0   55.38    4.32
  -1  -4   0   48.83    4.60
  -1  -4  -1  780.69   16.46
   1   4   1  773.61   15.82
   1   4   2   68.68    3.60
  -1  -4  -2   75.25    4.98
   1   4   2   67.45    4.92
   1   4   3   24.61    2.14
   1   4   3   22.48    3.07
  -1  -4  -3   24.81    2.92
   1   4   4   40.38    4.27
   1   4   4   38.95    2.82
  -1  -4  -4   43.21    3.40
   1   4   5  356.72    8.68
   1   4   5  337.29   12.09
   1   4   6    1.24    1.23
   1   4   6    2.06    1.82
   1   4   7  118.59    7.95
   1   4   7  118.29    5.69
   1   4   8   87.02    5.20
   1   4   8   79.20    6.77
   1   4   9  314.97   13.85
   1   4  10    9.23    1.85
   1   4  10   14.34    3.05
   1   4  10    8.20    2.14
   1   4  10    7.87    1.88
   1   4  10    9.31    2.07
   1   4  10   10.27    2.10
   1   4  11   11.52    2.36
   1   4  11   10.55    2.13
   1   4  11   13.80    2.77
   1   4  11   11.57    2.49
   1   4  11    9.18    2.98
   1   4  11    8.88    2.33
   1   4  12   -2.15    1.92
   1   4  12   -0.54    1.79
   1   4  12    0.12    2.00
   1   4  12    1.99    1.25
   1   4  12    2.86    1.58
   1   4  12    4.78    2.24
   1   4  13   53.87    4.45
   1   4  13   51.31    6.43
   1   4  13   51.02    4.15
   1   4  13   55.79    4.64
   1   4  13   56.08    4.35
   1   4  14    6.25    2.10
   1   4  14    5.98    1.44
   1   4  14    5.41    1.91
   1   4  15    6.18    2.18
   1   4  15    8.02    2.01
   1   4  15    7.00    2.13
   1   4  16   64.11    4.75
   1   4  16   65.16    4.62
   1   4  16   61.05    4.28
   1   4  17  175.45    7.20
   1   4  17  181.11    6.89
   1   4  17  186.56    7.06
   1   4  18  207.55    7.26
   1   4  18  194.20    6.53
   1   4  18  195.43    6.70
   1   4  19   53.61    3.48
   1   4  19   53.62    3.22
   1   4  19   51.72    3.02
   1   4  20   93.44    3.75
   1   4  20    0.20    0.45
   1   4  21    0.33    0.54
   1   5 -20   51.15    2.44
   1   5 -20   49.51    2.50
  -1  -5  20   50.35    2.38
  -1  -5  20   50.93    2.69
   1   5 -19   48.38    2.93
   1   5 -19   46.99    2.86
  -1  -5  19   43.53    3.16
   1   5 -18   44.29    3.28
  -1  -5  18   37.87    3.44
  -1  -5  17   14.63    2.64
   1   5 -17   11.36    2.17
   1   5 -16   87.70    5.22
  -1  -5  16   87.89    5.85
  -1  -5  15   17.51    3.08
   1   5 -15   17.11    2.80
  -1  -5  14    2.52    1.58
   1   5 -14   -0.08    0.95
   1   5 -13   11.42    2.36
  -1  -5  13    6.95    2.15
  -1  -5  12    6.75    1.95
   1   5 -12    5.32    1.80
  -1  -5  11  284.96   16.33
   1   5 -11  265.88    9.38
   1   5 -11  272.15    9.26
  -1  -5  11  283.03   11.04
   1   5 -10  217.38    8.09
   1   5 -10  203.52    8.39
   1   5 -10  195.54    9.46
  -1  -5  10  212.51   13.82
  -1  -5  10  214.31    9.57
  -1  -5   9  254.36   14.61
   1   5  -9  250.62    9.34
   1   5  -9  249.69    8.39
  -1  -5   9  250.21    9.98
   1   5  -9  261.37   10.67
   1   5  -8    7.10    1.52
   1   5  -8    4.80    2.42
  -1  -5   8    5.97    3.03
  -1  -5   8    4.07    1.92
   1   5  -8    7.41    2.26
   1   5  -8    4.99    1.40
   1   5  -7  222.82    9.52
  -1  -5   7  209.60   12.89
  -1  -5   6   17.70    4.10
  -1  -5   5  291.00   14.00
  -1  -5   4    7.57    3.09
  -1  -5   3    0.75    2.43
  -1  -5   2   17.08    4.05
  -1  -5   1   61.57    6.08
  -1  -5   0   99.73    7.37
   1   5   1   19.06    3.13
  -1  -5  -1   15.73    3.31
   1   5   2  623.78   17.29
  -1  -5  -2  637.54   17.05
   1   5   3  481.20   15.69
  -1  -5  -3  469.62   13.92
   1   5   4  506.95   16.49
   1   5   5  110.53    8.07
   1   5   6   13.50    2.55
   1   5   6   17.89    2.84
   1   5   6   16.51    3.29
   1   5   7   33.11    3.43
   1   5   7   30.83    3.32
   1   5   7   31.10    4.59
   1   5   7   30.86    2.90
   1   5   7   26.90    2.93
   1   5   8   -1.39    1.42
   1   5   8    2.82    1.76
   1   5   8    3.64    2.27
   1   5   8    0.34    1.18
   1   5   8    0.55    0.42
   1   5   8   -2.45    1.68
   1   5   9   22.53    3.13
   1   5   9   23.72    2.94
   1   5   9   18.70    2.37
   1   5   9   25.88    2.78
   1   5   9   20.32    2.92
   1   5   9   19.86    3.84
   1   5  10  172.03    7.10
   1   5  10  180.18    7.85
   1   5  10  181.88    8.23
   1   5  10  183.50    7.52
   1   5  10  178.13    7.47
   1   5  10  170.86   11.76
   1   5  11   13.97    2.79
   1   5  11   12.47    2.18
   1   5  11   16.94    2.57
   1   5  11   16.75    3.03
   1   5  11   14.05    2.82
   1   5  11   11.58    3.73
   1   5  12   59.88    4.92
   1   5  12   51.13    4.48
   1   5  12   52.87    4.10
   1   5  12   43.90    4.05
   1   5  13    2.36    1.99
   1   5  13    0.49    1.83
   1   5  13   -0.23    1.04
   1   5  13    0.81    1.60
   1   5  14   30.29    3.56
   1   5  14   32.99    3.33
   1   5  14   33.45    3.72
   1   5  14   31.96    3.30
   1   5  15   15.71    2.82
   1   5  15   16.50    2.73
   1   5  15   12.09    2.13
   1   5  15   14.77    2.28
   1   5  16    2.53    1.54
   1   5  16    2.34    1.57
   1   5  16    3.24    1.40
   1   5  17   -0.05    1.03
   1   5  17    1.21    1.03
   1   5  17    0.42    1.07
   1   5  18   24.18    2.27
   1   5  18   24.95    2.38
   1   5  19    1.40    0.77
   1   5  19    2.86    0.96
  -1  -6  19   -0.14    0.65
   1   6 -19   -0.53    0.61
   1   6 -18    0.44    0.76
   1   6 -18    0.61    0.60
  -1  -6  18   -0.63    0.99
  -1  -6  17    7.58    1.89
   1   6 -17    5.20    1.11
   1   6 -17    4.97    1.48
  -1  -6  16   22.00    2.95
   1   6 -16   24.23    2.28
   1   6 -16   22.26    2.54
  -1  -6  15    9.88    2.69
   1   6 -15    9.66    2.10
   1   6 -14   52.94    4.10
  -1  -6  14   47.03    4.66
  -1  -6  13    7.70    2.88
   1   6 -13    5.26    1.91
   1   6 -12  290.99    9.47
  -1  -6  12  285.60   11.03
   1   6 -11  372.97   11.40
  -1  -6  11  386.24   12.89
   1   6 -10   37.98    4.34
   1   6 -10   39.88    3.68
  -1  -6  10   37.68    4.32
  -1  -6   9  125.87    7.54
   1   6  -9  128.12    6.40
   1   6  -9  123.89    7.24
   1   6  -8  109.16    5.88
  -1  -6   8  116.15   10.59
   1   6  -8  114.08    7.61
  -1  -6   8  103.13    6.73
   1   6  -8  120.71    6.03
   1   6  -8  110.39    6.85
   1   6  -7   58.29    4.34
   1   6  -7   62.37    5.54
   1   6  -7   57.75    5.08
   1   6  -7   64.24    4.38
  -1  -6   7   63.28    7.70
  -1  -6   7   66.26    5.50
  -1  -6   6  159.84   12.13
   1   6  -6  147.37    7.94
  -1  -6   6  150.82    7.79
   1   6  -6  129.86    7.78
   1   6  -6  139.65    6.10
   1   6  -6  134.49    6.43
  -1  -6   5   41.08    4.14
   1   6  -5   40.09    4.64
  -1  -6   5   31.50    5.86
   1   6  -5   35.94    3.49
   1   6  -5   37.75    4.47
   1   6  -4   14.34    3.12
   1   6  -4   15.91    2.09
   1   6  -4   16.63    2.81
  -1  -6   4   12.86    4.02
   1   6  -4   14.31    2.15
  -1  -6   4   15.72    2.72
   1   6  -3  945.77   16.35
  -1  -6   3  972.88   27.37
   1   6  -3  966.12   19.79
   1   6  -3  946.74   19.36
  -1  -6   3  951.92   17.70
   1   6  -2    4.42    1.49
   1   6  -2    7.85    2.45
  -1  -6   2   12.39    4.21
   1   6  -2    7.36    1.97
   1   6  -1   91.17    6.05
   1   6  -1   87.66    5.04
  -1  -6   1   97.33    8.40
   1   6  -1   85.24    5.74
   1   6   0   88.32    5.09
   1   6   0  103.22    5.76
   1   6   0   92.62    5.97
  -1  -6   0  102.66    8.43
   1   6   1   11.59    2.12
   1   6   1   10.65    2.56
   1   6   1   10.84    2.35
  -1  -6  -1   14.88    3.51
   1   6   2   10.27    1.90
   1   6   2   10.27    2.43
   1   6   2    9.71    2.12
   1   6   2    7.89    2.27
   1   6   3  596.04   19.87
   1   6   3  628.47   14.51
   1   6   3  634.28   13.30
   1   6   3  639.85   13.59
   1   6   3  652.08   15.54
   1   6   3  642.37   13.86
   1   6   4  184.62    8.16
   1   6   4  186.95    8.20
   1   6   4  191.74    7.70
   1   6   4  198.62    7.71
   1   6   4  180.05   11.12
   1   6   4  185.48    7.43
   1   6   5    9.66    2.11
   1   6   5    2.66    1.75
   1   6   5    3.92    1.34
   1   6   5    6.39    1.90
   1   6   5    3.57    2.41
   1   6   5    3.21    1.48
   1   6   6   25.51    3.31
   1   6   6   31.13    3.38
   1   6   6   29.87    3.29
   1   6   6   25.62    3.58
   1   6   6   29.45    3.19
   1   6   6   30.98    4.96
   1   6   7   50.74    5.13
   1   6   7   51.28    4.19
   1   6   7   47.35    4.52
   1   6   7   51.18    6.49
   1   6   7   53.32    4.12
   1   6   7   54.08    4.21
   1   6   7   59.33    4.61
   1   6   8    5.20    1.88
   1   6   8    6.71    1.88
   1   6   8    3.83    1.61
   1   6   8    6.43    1.66
   1   6   8    5.11    1.75
   1   6   8    4.41    1.58
   1   6   8   10.85    3.42
   1   6   8    4.23    1.95
   1   6   9   62.98    4.73
   1   6   9   62.91    5.19
   1   6   9   66.29    4.78
   1   6   9   63.24    4.86
   1   6   9   65.17    4.53
   1   6  10  683.39   14.27
   1   6  10  713.68   15.43
   1   6  10  681.02   15.05
   1   6  10  670.25   14.54
   1   6  10  679.99   15.97
   1   6  11  174.44    7.70
   1   6  11  164.67    6.99
   1   6  11  172.74    7.68
   1   6  11  159.27    7.71
   1   6  11  169.13    7.35
   1   6  12  232.26    8.66
   1   6  12  236.72    8.54
   1   6  12  231.25    7.92
   1   6  12  234.85    8.72
   1   6  12  241.42    9.06
   1   6  13  294.29    8.47
   1   6  13  295.35    9.44
   1   6  13  312.92    9.70
   1   6  13  323.40    9.87
   1   6  13  323.30    9.57
   1   6  14    3.14    1.47
   1   6  14    0.41    1.42
   1   6  14    3.94    1.77
   1   6  14    2.65    1.46
   1   6  15   27.67    2.74
   1   6  15   28.46    2.39
   1   6  15   33.68    2.78
   1   6  15   33.44    3.02
   1   6  16   -0.22    0.86
   1   6  16    0.26    0.90
   1   6  17   55.40    2.88
   1   6  17   60.10    3.02
   1   6  18   -0.11    0.49
   1   7 -17   70.01    2.76
  -1  -7  17   75.04    3.33
   1   7 -16   34.09    2.32
  -1  -7  16   38.13    2.90
   1   7 -15    8.19    1.61
  -1  -7  15    8.33    1.85
   1   7 -14   44.20    3.14
  -1  -7  14   42.87    3.79
  -1  -7  13    9.28    2.23
   1   7 -13   10.24    2.00
   1   7 -13    8.04    1.44
   1   7 -12   79.72    4.64
   1   7 -12   86.19    4.64
  -1  -7  12   89.69    5.74
  -1  -7  11    6.10    2.58
   1   7 -11    6.63    2.07
   1   7 -11    6.10    1.66
   1   7 -10   58.32    4.90
   1   7 -10   60.44    4.10
  -1  -7  10   53.15    4.82
   1   7  -9   46.90    4.71
  -1  -7   9   47.72    4.76
   1   7  -9   48.29    3.73
   1   7  -8   -0.16    2.02
   1   7  -8    0.81    1.11
  -1  -7   8   -1.75    1.81
   1   7  -7  382.17   10.74
   1   7  -7  380.14   12.73
  -1  -7   7  356.67   11.73
   1   7  -6    2.16    2.40
  -1  -7   6    0.34    2.05
   1   7  -6    3.21    1.34
  -1  -7   5  160.15    7.78
   1   7  -5  166.45    8.78
   1   7  -5  168.97    7.30
   1   7  -4  295.79   11.58
  -1  -7   4  295.81   10.41
   1   7  -4  292.25    9.53
   1   7  -3    9.32    1.85
  -1  -7   3    4.14    1.95
   1   7  -3    9.20    2.53
   1   7  -2    0.92    0.96
   1   7  -2    0.90    1.62
   1   7  -1  156.38    6.96
   1   7  -1  158.23    8.39
   1   7   0   13.02    2.59
   1   7   0   12.95    2.64
   1   7   0    9.82    1.97
   1   7   1   64.65    5.31
   1   7   1   67.67    5.08
   1   7   1   64.64    4.57
   1   7   1   64.41    4.47
   1   7   2   17.75    2.71
   1   7   2   16.56    2.87
   1   7   2   17.93    2.90
   1   7   2   18.92    3.18
   1   7   3    4.41    2.25
   1   7   3    2.42    1.78
   1   7   3    1.45    1.63
   1   7   3   -0.40    1.40
   1   7   4  324.28   11.14
   1   7   4  333.03   10.06
   1   7   4  326.03   11.03
   1   7   4  330.19   10.06
   1   7   5  120.92    6.11
   1   7   5  128.36    6.40
   1   7   5  123.08    6.62
   1   7   5  113.13    6.69
   1   7   5  119.63    7.85
   1   7   6  155.40    6.85
   1   7   6  167.70    7.26
   1   7   6  159.77    7.35
   1   7   6  148.35    8.56
   1   7   6  154.65    7.72
   1   7   7  166.03    7.41
   1   7   7  175.40    8.98
   1   7   7  169.85    7.32
   1   7   7  183.90    8.34
   1   7   7  169.81    7.02
   1   7   7  155.45    7.77
   1   7   8   36.35    3.94
   1   7   8   33.28    4.06
   1   7   8   22.63    3.06
   1   7   8   30.56    3.42
   1   7   8   32.93    3.52
   1   7   8   34.59    3.07
   1   7   9   72.69    4.79
   1   7   9   72.92    4.90
   1   7   9   73.91    5.23
   1   7   9   65.26    4.15
   1   7  10   15.37    2.10
   1   7  10   14.55    2.28
   1   7  10   14.48    2.61
   1   7  10   16.18    2.64
   1   7  11   72.57    4.82
   1   7  11   66.89    4.43
   1   7  11   63.50    4.22
   1   7  11   68.42    3.89
   1   7  12  101.60    4.25
   1   7  12   99.90    5.17
   1   7  12  103.48    4.99
   1   7  12   99.91    5.02
   1   7  13    7.19    1.58
   1   7  13    9.55    1.78
   1   7  13    9.46    1.88
   1   7  14  101.52    4.08
   1   7  14  103.32    4.19
   1   7  14  105.03    4.20
   1   7  15    9.80    1.30
  -1  -8  14   71.43    3.19
  -1  -8  13    2.81    0.99
   1   8 -13    0.41    0.22
   1   8 -12   20.26    1.97
  -1  -8  12   20.50    2.28
   1   8 -11    0.00    0.67
   1   8 -11   -1.99    0.96
  -1  -8  10   12.80    2.27
   1   8 -10   14.62    2.21
  -1  -8   9   14.89    2.32
   1   8  -9   15.67    2.54
  -1  -8   8    0.94    1.40
   1   8  -8    0.41    1.63
   1   8  -7  126.02    6.87
  -1  -8   7  124.69    6.09
   1   8  -6   53.40    4.86
  -1  -8   6   57.52    4.19
  -1  -8   5    3.31    1.15
   1   8  -5    2.68    2.23
   1   8  -5    0.31    1.19
   1   8  -4  636.17   12.96
   1   8  -4  586.29   15.36
   1   8  -3  583.43   12.52
   1   8  -3  578.91   15.25
   1   8  -2  196.73    7.34
   1   8  -2  181.52    8.65
   1   8  -1   28.35    2.94
   1   8  -1   27.54    3.68
   1   8   0   25.73    3.01
   1   8   0   23.61    3.26
   1   8   0   24.11    2.79
   1   8   1   -0.18    1.40
   1   8   1    0.69    1.46
   1   8   1   -0.10    1.08
   1   8   2  261.18    8.96
   1   8   2  264.37    8.24
   1   8   2  260.22    9.67
   1   8   3  687.74   18.07
   1   8   3  679.97   12.94
   1   8   3  698.75   14.70
   1   8   3  717.11   15.30
   1   8   4    9.96    2.39
   1   8   4   10.87    2.06
   1   8   4   11.80    2.12
   1   8   4   12.61    2.63
   1   8   4   11.41    2.50
   1   8   5   76.81    5.90
   1   8   5   82.01    5.11
   1   8   5   84.04    4.43
   1   8   5   79.92    4.74
   1   8   5   80.74    4.39
   1   8   6   67.17    5.18
   1   8   6   65.32    4.62
   1   8   6   66.86    4.68
   1   8   6   70.60    4.17
   1   8   6   68.28    3.94
   1   8   7   11.64    1.77
   1   8   7   11.87    2.39
   1   8   7   10.47    1.60
   1   8   7   12.67    2.00
   1   8   7   12.07    2.70
   1   8   8   14.32    2.42
   1   8   8   14.89    2.03
   1   8   8   15.61    1.84
   1   8   9    2.80    1.47
   1   8   9   -0.26    0.84
   1   8  10    1.79    1.18
   1   8  10   -1.61    0.92
   1   8  11   60.86    3.37
   1   8  11   59.30    2.93
   1   8  12  127.83    4.12
   1   8  12  124.42    3.58
   1   9 -10   25.13    1.65
   1   9  -9   57.10    2.92
   1   9  -8    0.48    0.86
   1   9  -8    2.72    1.05
   1   9  -7    5.28    1.47
   1   9  -7    7.08    1.53
   1   9  -6   22.77    2.69
   1   9  -6   22.60    2.51
   1   9  -5   16.64    2.41
   1   9  -5   22.84    2.89
   1   9  -4  318.13   10.14
   1   9  -4  328.64    9.11
   1   9  -3   15.72    2.69
   1   9  -3   16.02    2.39
   1   9  -2    1.63    1.87
   1   9  -2    0.59    1.08
   1   9  -1   62.50    3.22
   1   9  -1   60.15    4.06
   1   9  -1   59.37    4.71
   1   9   0   52.04    2.91
   1   9   0   49.78    3.65
   1   9   0   53.68    4.52
   1   9   1   -0.02    0.93
   1   9   1   -0.16    1.30
   1   9   1    1.16    1.42
   1   9   2   85.06    3.64
   1   9   2   91.58    5.57
   1   9   2   88.90    4.24
   1   9   3   81.96    3.73
   1   9   3   86.98    4.63
   1   9   3   86.74    5.25
   1   9   4    4.79    1.43
   1   9   4    3.28    1.16
   1   9   4    4.63    1.47
   1   9   5   12.13    1.64
   1   9   5   12.71    1.57
   1   9   5   10.39    1.88
   1   9   6   -0.82    0.72
   1   9   7   10.87    1.33
   1   9   8    0.36    0.50
  -2   8   3   87.87    3.37
  -2   8   2   42.50    2.56
  -2   8   1    6.74    1.25
  -2   8   0   64.00    3.37
  -2   8  -1    8.24    1.57
  -2   8  -2   -0.60    0.86
  -2   8  -3    0.61    0.68
  -2   8  -4    4.33    1.12
  -2   8  -5   10.67    1.46
  -2   8  -6    4.23    0.77
  -2   8  -7    1.47    0.55
  -2   7   8   75.69    3.55
  -2   7   8   74.56    3.31
  -2   7   7    8.05    1.63
  -2   7   7    8.46    1.57
  -2   7   6   22.41    2.62
  -2   7   6   21.73    2.33
  -2   7   5    4.14    1.46
  -2   7   5    3.48    1.46
  -2   7   4   -0.97    1.10
  -2   7   4    1.48    1.48
  -2   7   3    1.20    0.95
  -2   7   3    1.84    1.70
  -2   7   2   56.26    3.87
  -2   7   2   58.27    4.63
  -2   7   1   55.66    4.96
  -2   7   1   61.59    3.97
  -2   7   1   60.52    4.92
  -2   7   0   21.23    2.30
  -2   7   0   20.89    3.59
  -2   7   0   18.00    2.99
  -2   7   0   21.64    2.68
  -2   7  -1   34.24    4.05
  -2   7  -1   31.11    3.64
  -2   7  -1   27.51    2.50
  -2   7  -1   26.52    2.79
  -2   7  -2    4.66    1.53
  -2   7  -2    1.94    1.53
  -2   7  -2    2.84    2.06
  -2   7  -3   22.34    2.86
  -2   7  -3   24.04    3.41
  -2   7  -3   21.16    2.56
  -2   7  -4    2.00    1.24
  -2   7  -4    3.17    1.93
  -2   7  -4    1.48    1.36
  -2   7  -5   20.24    2.52
  -2   7  -5   18.80    2.80
  -2   7  -6   24.38    2.80
  -2   7  -6   30.24    3.20
  -2   7  -7    3.95    1.69
  -2   7  -7    3.34    0.98
  -2   7  -8   14.04    2.29
  -2   7  -9   50.15    3.44
  -2   7 -10   42.15    3.05
  -2   7 -11    0.66    0.43
  -2   7 -11    7.52    1.47
  -2   7 -12    0.15    0.48
  -2   7 -12   -0.54    0.78
  -2   7 -13    4.58    0.86
  -2   6  11    6.16    1.26
  -2   6  11    6.06    1.14
  -2   6  11    6.91    1.46
  -2   6  10    3.69    1.54
  -2   6  10    6.11    1.47
  -2   6  10    3.83    1.17
  -2   6   9   11.90    2.15
  -2   6   9   15.26    2.46
  -2   6   9   13.22    1.83
  -2   6   9   15.31    2.16
  -2   6   8   23.18    2.91
  -2   6   8   23.84    3.10
  -2   6   8   20.80    2.25
  -2   6   8   19.59    2.55
  -2   6   7   21.76    2.98
  -2   6   7   19.98    2.81
  -2   6   7   23.50    3.28
  -2   6   7   22.57    2.30
  -2   6   6    7.90    2.10
  -2   6   6    8.55    2.09
  -2   6   6    4.81    2.19
  -2   6   6    9.47    1.90
  -2   6   6    4.43    1.90
  -2   6   5  296.47   11.25
  -2   6   5  298.18    9.75
  -2   6   5  290.62    9.36
  -2   6   5  305.07   10.36
  -2   6   4    7.21    2.25
  -2   6   4   11.59    2.41
  -2   6   4   13.62    2.65
  -2   6   4   11.97    2.51
  -2   6   4   12.15    2.81
  -2   6   3  170.78    7.99
  -2   6   3  194.20   10.27
  -2   6   3  178.51    7.92
  -2   6   3  183.17    9.31
  -2   6   3  181.79    7.89
  -2   6   2    7.37    2.35
  -2   6   2    6.22    2.50
  -2   6   2    6.69    2.82
  -2   6   2    8.21    2.07
  -2   6   1    2.88    1.60
  -2   6   1    2.32    1.94
  -2   6   1    2.13    2.90
  -2   6   0   34.80    3.75
  -2   6   0   40.60    3.99
  -2   6   0   36.97    5.11
  -2   6  -1   10.45    2.48
  -2   6  -1    8.12    3.34
  -2   6  -1   16.55    2.76
  -2   6  -1    9.94    2.14
  -2   6  -2  137.03    8.86
  -2   6  -2  148.34    6.80
  -2   6  -2  143.36    7.23
  -2   6  -3    6.35    2.92
  -2   6  -3    3.45    1.89
  -2   6  -4 1133.58   23.64
  -2   6  -4 1044.08   19.62
  -2   6  -5   34.04    3.98
  -2   6  -5   30.71    4.47
  -2   6  -6    6.85    2.32
  -2   6  -6    8.21    3.45
  -2   6  -7    7.18    2.71
  -2   6  -7    7.54    2.37
  -2   6  -7    8.88    1.72
  -2   6  -8   18.83    2.96
  -2   6  -8   21.85    2.70
  -2   6  -9    9.45    2.06
  -2   6  -9    6.51    1.94
  -2   6 -10   11.18    2.57
  -2   6 -10   13.58    2.15
  -2   6 -11   76.27    4.48
  -2   6 -11   85.72    5.19
  -2   6 -12    0.44    1.31
  -2   6 -12   -0.34    1.21
  -2   6 -13   13.65    2.10
  -2   6 -13   10.45    1.97
  -2   6 -14   39.02    2.82
  -2   6 -14   42.01    3.06
  -2   6 -15    3.17    0.88
  -2   6 -15    2.01    1.05
  -2   6 -16   59.60    2.47
  -2   6 -16   62.08    2.97
  -2   6 -17    0.67    0.55
  -2   5  14   -1.40    0.46
  -2   5  14    8.29    1.19
  -2   5  13    0.80    0.94
  -2   5  13    0.90    0.66
  -2   5  13    1.17    1.00
  -2   5  13    0.13    1.42
  -2   5  13    1.76    0.87
  -2   5  12   39.24    2.88
  -2   5  12   35.68    3.34
  -2   5  12   43.22    2.89
  -2   5  12   35.97    2.99
  -2   5  12   34.26    3.05
  -2   5  12   38.02    3.00
  -2   5  11   27.03    2.89
  -2   5  11   23.06    2.84
  -2   5  11   27.99    2.88
  -2   5  11   25.77    2.54
  -2   5  11   25.82    2.58
  -2   5  11   27.48    3.30
  -2   5  10   70.23    4.01
  -2   5  10   69.21    4.39
  -2   5  10   73.40    4.24
  -2   5  10   72.40    5.02
  -2   5  10   69.35    5.39
  -2   5  10   67.13    4.57
  -2   5   9   29.09    3.02
  -2   5   9   33.13    3.82
  -2   5   9   31.45    3.47
  -2   5   9   31.34    3.95
  -2   5   9   31.14    3.20
  -2   5   9   34.81    2.89
  -2   5   9   34.96    3.12
  -2   5   8    5.45    1.58
  -2   5   8    6.39    2.01
  -2   5   8    5.75    2.38
  -2   5   8    6.44    1.69
  -2   5   8    5.11    1.16
  -2   5   8    6.35    2.02
  -2   5   8    8.40    2.00
  -2   5   8    6.28    2.13
  -2   5   7  321.86    9.60
  -2   5   7  340.98   11.57
  -2   5   7  324.51   11.05
  -2   5   7  319.49    9.11
  -2   5   7  328.58    9.45
  -2   5   7  331.91   10.68
  -2   5   7  311.60   12.06
  -2   5   6    0.25    1.32
  -2   5   6   -1.16    1.18
  -2   5   6    0.35    1.65
  -2   5   6    0.12    1.48
  -2   5   6    0.71    1.43
  -2   5   6    0.30    1.77
  -2   5   6    1.80    1.68
  -2   5   5  613.65   12.85
  -2   5   5  597.85   15.34
  -2   5   5  614.30   15.49
  -2   5   5  628.15   13.41
  -2   5   5  644.91   18.63
  -2   5   5  604.59   14.62
  -2   5   5  621.79   12.41
  -2   5   5  621.49   17.04
  -2   5   4  105.80    7.11
  -2   5   4  119.04    5.38
  -2   5   4  117.03    6.88
  -2   5   4  122.18    5.79
  -2   5   4  104.48    6.68
  -2   5   4  126.59    8.52
  -2   5   4  107.20    6.29
  -2   5   4  112.97    5.78
  -2   5   3   64.51    5.22
  -2   5   3   56.49    5.06
  -2   5   3   62.50    4.30
  -2   5   3   63.93    4.01
  -2   5   3   58.90    6.01
  -2   5   3   56.05    4.70
  -2   5   2   14.11    2.76
  -2   5   2   16.83    3.00
  -2   5   2   15.85    2.49
  -2   5   2   17.33    3.70
  -2   5   2   16.22    2.63
  -2   5   1   42.33    4.12
  -2   5   1   31.89    3.72
  -2   5   1   45.68    4.33
  -2   5   1   34.94    4.87
  -2   5   1   38.36    3.53
  -2   5   0    9.98    2.54
  -2   5   0    9.41    3.31
   2  -5   0    3.08    3.22
  -2   5   0   14.68    2.19
  -2   5   0    7.09    2.13
   2  -5   1    7.33    3.42
  -2   5  -1    7.43    1.93
  -2   5  -1   11.95    3.26
  -2   5  -1    5.84    2.15
  -2   5  -2  361.66   10.67
  -2   5  -2  365.61   13.98
  -2   5  -2  359.95   11.50
   2  -5   2  380.25   18.84
  -2   5  -3   81.17    6.65
   2  -5   3  102.26   10.71
  -2   5  -3   93.80    6.08
  -2   5  -4  205.41   10.38
   2  -5   4  211.12   14.56
  -2   5  -4  214.60    9.08
  -2   5  -5   60.88    5.92
  -2   5  -5   63.15    4.42
  -2   5  -5   58.72    5.05
   2  -5   5   68.43    8.95
  -2   5  -6  329.11   12.42
  -2   5  -6  337.03    9.99
  -2   5  -6  334.67   11.57
  -2   5  -7    7.61    1.99
  -2   5  -7    6.56    2.26
  -2   5  -8  290.20    9.60
  -2   5  -8  262.93   10.32
  -2   5  -9  300.64    9.80
  -2   5  -9  287.14   10.66
  -2   5 -10    7.95    2.60
  -2   5 -10   11.91    2.28
   2  -5  11   10.37    2.19
  -2   5 -11   12.41    2.86
  -2   5 -11    9.78    2.25
  -2   5 -12    0.43    1.24
   2  -5  12    1.55    1.68
  -2   5 -12    1.94    1.97
   2  -5  13    3.07    2.06
  -2   5 -13    0.26    1.11
  -2   5 -13    2.18    1.89
   2  -5  14    8.52    2.22
  -2   5 -14   10.79    2.21
  -2   5 -14    7.70    1.84
   2  -5  15   32.87    3.25
  -2   5 -15   30.04    3.02
  -2   5 -15   34.85    2.94
  -2   5 -16   32.45    3.02
  -2   5 -16   32.24    2.51
   2  -5  16   28.02    2.87
  -2   5 -17   68.61    3.01
  -2   5 -17   61.09    3.57
   2  -5  17   71.48    3.98
   2  -5  18   20.61    2.02
  -2   5 -18   21.53    2.00
   2  -5  19    4.34    0.94
  -2   5 -19    3.20    0.71
  -2   4  17    1.40    0.62
  -2   4  16    1.61    0.89
  -2   4  16   -0.50    0.36
  -2   4  16    1.47    0.95
  -2   4  15   12.68    1.64
  -2   4  15   11.09    1.76
  -2   4  15   12.25    1.69
  -2   4  14    2.47    2.07
  -2   4  14    2.51    1.21
  -2   4  14    2.53    1.24
  -2   4  14    2.50    1.55
  -2   4  13   49.27    4.30
  -2   4  13   51.59    3.71
  -2   4  13   55.15    3.82
  -2   4  13   53.42    3.39
  -2   4  13   55.17    3.86
  -2   4  13   51.51    4.02
  -2   4  13   56.10    3.92
  -2   4  12  288.77    8.79
  -2   4  12  290.30    9.45
  -2   4  12  288.04    8.98
  -2   4  12  299.05    8.93
  -2   4  12  280.96    9.01
  -2   4  12  297.16   10.73
  -2   4  12  299.96    8.39
  -2   4  11    8.14    2.08
  -2   4  11   11.54    2.28
  -2   4  11   10.44    2.15
  -2   4  11    8.62    2.28
  -2   4  11   10.28    2.05
  -2   4  11    6.81    2.40
  -2   4  11    9.44    2.00
  -2   4  10  387.06   13.18
  -2   4  10  414.51   10.66
  -2   4  10  395.78   10.88
  -2   4  10  404.56   10.73
  -2   4  10  401.77   12.14
  -2   4  10  391.67   10.70
  -2   4  10  396.70   11.47
  -2   4   9  715.58   14.54
  -2   4   9  732.08   16.65
  -2   4   9  702.56   15.48
  -2   4   9  720.19   14.15
  -2   4   9  745.48   14.56
  -2   4   9  707.29   18.02
  -2   4   9  727.43   14.28
  -2   4   9  711.54   16.97
  -2   4   8  352.82    9.94
  -2   4   8  336.44   11.47
  -2   4   8  365.75   13.10
  -2   4   8  345.42    9.70
  -2   4   8  351.20   11.99
  -2   4   8  351.42   10.93
  -2   4   8  365.16   10.35
  -2   4   8  353.07   10.09
  -2   4   7    9.25    1.82
  -2   4   7   16.73    3.03
  -2   4   7   13.95    3.86
  -2   4   7   16.30    3.19
  -2   4   7   11.61    2.26
  -2   4   7   15.78    2.18
  -2   4   7   16.56    2.68
  -2   4   7   11.59    2.26
  -2   4   7    8.97    2.11
  -2   4   6  168.82    6.79
  -2   4   6  157.07    7.89
  -2   4   6  157.11    6.21
  -2   4   6  174.25    9.33
  -2   4   6  157.90   10.23
  -2   4   6  168.91    7.64
  -2   4   6  166.70    8.18
  -2   4   6  174.13    8.92
  -2   4   6  160.62    6.84
  -2   4   6  166.28    6.73
  -2   4   5   17.78    3.23
  -2   4   5   24.16    2.50
  -2   4   5   22.00    3.29
  -2   4   5   21.62    2.88
  -2   4   5   17.13    3.34
  -2   4   5   21.47    2.91
  -2   4   5   22.49    2.96
  -2   4   5   23.85    3.42
  -2   4   4   -0.06    0.65
  -2   4   4    0.99    1.37
  -2   4   4    1.24    1.09
  -2   4   4    1.03    1.94
  -2   4   4    0.49    0.72
  -2   4   4    2.50    1.04
  -2   4   3    3.71    1.87
  -2   4   3    7.82    1.94
  -2   4   3    2.16    1.54
  -2   4   3    4.58    1.60
  -2   4   3    5.14    1.65
  -2   4   3    4.65    1.40
   2  -4  -3    4.78    3.15
   2  -4  -2  713.49   22.61
  -2   4   2  698.47   15.19
  -2   4   2  715.48   13.06
  -2   4   2  712.66   14.56
  -2   4   2  727.48   18.61
  -2   4   2  747.30   13.45
   2  -4  -1   51.11    6.54
  -2   4   1   44.16    3.99
  -2   4   1   44.23    3.67
  -2   4   1   50.51    5.25
  -2   4   1   45.63    3.26
  -2   4   0   20.95    2.58
  -2   4   0   19.88    3.51
   2  -4   0   25.40    4.68
   2  -4   1  158.82   11.37
  -2   4  -1  149.49    6.59
   2  -4   2  301.23   15.53
   2  -4   3  123.30   10.24
   2  -4   4   63.74    7.74
   2  -4   5  327.03   16.48
  -2   4  -5  330.24   10.76
   2  -4   6   42.85    6.43
  -2   4  -6   32.77    3.46
  -2   4  -6   43.36    3.58
   2  -4   7  124.06   11.06
  -2   4  -7  113.96    5.92
  -2   4  -7  109.26    6.54
  -2   4  -8  549.94   14.44
   2  -4   8  558.28   22.19
  -2   4  -8  555.84   12.98
   2  -4   9   80.06    5.59
  -2   4  -9   70.46    4.80
  -2   4  -9   65.82    5.25
   2  -4   9   64.75    8.58
  -2   4 -10  232.36    8.74
   2  -4  10  205.27   14.02
  -2   4 -10  224.31    9.36
   2  -4  10  229.60    9.37
   2  -4  11   13.05    2.83
  -2   4 -11   13.20    2.94
  -2   4 -11   12.70    2.39
  -2   4 -12  551.12   13.93
  -2   4 -12  560.23   13.73
  -2   4 -12  556.21   12.39
   2  -4  12  539.75   14.55
   2  -4  13  173.98    8.47
  -2   4 -13  184.81    8.01
  -2   4 -13  194.71    7.37
  -2   4 -13  171.14    7.66
  -2   4 -14  337.26   10.06
  -2   4 -14  359.60   10.03
   2  -4  14  341.06   11.70
  -2   4 -14  350.26   10.81
  -2   4 -15   26.62    3.10
  -2   4 -15   19.73    2.93
   2  -4  15   25.64    3.56
  -2   4 -15   24.41    2.72
   2  -4  16   12.03    2.69
  -2   4 -16   11.53    2.00
  -2   4 -16   11.63    1.95
  -2   4 -16   11.80    2.47
  -2   4 -17    2.59    1.25
  -2   4 -17    1.15    1.17
  -2   4 -17   -0.10    0.64
   2  -4  17    0.87    1.43
   2  -4  18   17.33    2.66
  -2   4 -18   18.34    2.21
  -2   4 -18   17.60    2.31
  -2   4 -19    8.77    1.49
   2  -4  19    9.15    1.92
  -2   4 -19    8.20    1.49
  -2   4 -20   56.04    2.68
  -2   4 -20   57.00    2.68
   2  -4  20   61.37    3.43
  -2   3  18   62.23    2.79
  -2   3  18   69.29    3.07
  -2   3  17   27.88    2.24
  -2   3  17   21.82    2.24
  -2   3  16    7.47    1.54
  -2   3  16   10.43    1.62
  -2   3  16    9.81    1.98
  -2   3  15   71.59    4.43
  -2   3  15   68.20    4.59
  -2   3  15   69.39    4.42
  -2   3  15   70.19    4.20
  -2   3  14   53.99    4.04
  -2   3  14   49.14    4.19
  -2   3  14   57.22    4.06
  -2   3  14   47.04    3.25
  -2   3  13  161.07    6.83
  -2   3  13  155.52    6.19
  -2   3  13  166.08    7.05
  -2   3  13  165.71    8.37
  -2   3  13  146.69    6.87
  -2   3  13  158.75    6.89
  -2   3  12    7.04    1.92
  -2   3  12    1.93    1.38
  -2   3  12    4.20    2.37
  -2   3  12    7.53    1.78
  -2   3  12    7.05    2.50
  -2   3  12    5.99    1.82
  -2   3  11  292.32   11.43
  -2   3  11  299.68    9.77
  -2   3  11  280.98    9.84
  -2   3  11  293.08    9.84
  -2   3  11  288.90    9.45
  -2   3  11  304.80    9.10
  -2   3  10  295.53   11.10
  -2   3  10  298.95    9.58
  -2   3  10  284.19   13.90
  -2   3  10  305.09   10.51
  -2   3  10  296.01    9.00
  -2   3  10  304.33   11.66
  -2   3  10  298.16    9.41
  -2   3  10  288.43   14.13
  -2   3  10  306.23    9.95
  -2   3   9   -0.40    1.50
  -2   3   9   -2.29    1.80
  -2   3   9   -1.27    1.22
  -2   3   9    0.24    0.64
  -2   3   9    0.14    2.09
  -2   3   9    3.75    1.25
  -2   3   9    0.37    1.37
  -2   3   9   -0.86    1.64
  -2   3   9   -3.03    2.20
  -2   3   8   29.96    3.59
  -2   3   8   25.26    2.59
  -2   3   8   30.82    3.56
  -2   3   8   26.11    3.29
  -2   3   8   29.08    4.52
  -2   3   8   22.79    3.66
  -2   3   8   24.10    2.85
  -2   3   8   27.81    2.98
  -2   3   8   26.67    2.89
  -2   3   7  208.18    7.40
  -2   3   7  177.25   10.39
  -2   3   7  203.14    8.36
  -2   3   7  198.50    9.07
  -2   3   7  209.94    7.95
  -2   3   7  197.53   10.55
  -2   3   7  200.05    8.71
  -2   3   7  197.98    7.14
  -2   3   6   14.07    2.19
  -2   3   6   13.41    2.93
  -2   3   6    7.21    2.03
  -2   3   6   11.54    2.58
  -2   3   6   11.88    2.35
  -2   3   6   10.19    2.28
  -2   3   6   15.00    2.81
  -2   3   6    9.22    1.85
  -2   3   6   10.21    2.07
  -2   3   5   29.35    3.82
  -2   3   5   27.23    3.74
  -2   3   5   37.66    4.62
   2  -3  -5   29.27    4.73
   2  -3  -4  871.74   22.11
  -2   3   4  877.45   20.58
  -2   3   4  842.74   19.44
  -2   3   3   46.69    5.10
  -2   3   3   46.93    4.62
   2  -3  -3   45.71    5.31
   2  -3  -2  347.44   14.14
  -2   3   2  324.25   11.26
   2  -3  -1 1601.07   30.35
  -2   3   1 1596.70   24.12
   2  -3   0  157.31    9.76
   2  -3   1   -1.06    2.04
   2  -3   2  997.17   24.32
   2  -3   3  179.27   10.67
   2  -3   4  468.35   17.19
   2  -3   5  583.49   19.39
   2  -3   6  277.82   13.74
   2  -3   7  254.36   13.35
   2  -3   8  108.67    9.08
   2  -3   9   47.85    6.62
  -2   3 -10  766.43   13.99
  -2   3 -10  693.71   15.21
  -2   3 -10  740.21   14.68
   2  -3  10  727.11   23.43
   2  -3  10  721.63   15.80
   2  -3  11    5.50    2.43
   2  -3  11    0.29    2.83
  -2   3 -11    3.98    1.39
  -2   3 -11    2.93    1.71
  -2   3 -11    1.26    1.72
   2  -3  12  180.09   12.01
  -2   3 -12  158.76    7.18
  -2   3 -12  165.11    6.99
  -2   3 -12  160.38    7.34
   2  -3  12  161.49    8.12
  -2   3 -13  419.37   11.42
   2  -3  13  442.55   11.62
  -2   3 -13  439.40   12.03
  -2   3 -13  437.69   11.75
   2  -3  13  446.83   13.67
   2  -3  14   -1.22    1.92
  -2   3 -14   -0.15    1.16
  -2   3 -14    4.43    1.73
  -2   3 -14    1.18    1.75
   2  -3  14    1.80    2.14
   2  -3  15   44.23    4.25
  -2   3 -15   38.25    3.89
  -2   3 -15   38.80    3.61
  -2   3 -15   42.95    3.83
   2  -3  15   39.60    4.44
   2  -3  16   25.25    4.05
  -2   3 -16   35.55    3.57
   2  -3  16   31.60    3.60
  -2   3 -16   27.59    3.37
  -2   3 -16   33.82    3.20
  -2   3 -17   84.55    4.37
   2  -3  17   77.58    5.89
  -2   3 -17   87.40    5.17
  -2   3 -17   83.21    5.02
  -2   3 -18   84.84    4.90
   2  -3  18   88.12    5.86
  -2   3 -18   97.95    5.07
  -2   3 -19  102.32    4.69
  -2   3 -19  102.41    5.03
   2  -3  19  107.25    6.04
  -2   3 -20  404.50    8.94
   2  -3  20  425.60   10.53
  -2   3 -20  407.60    7.99
   2  -3  21    3.06    1.27
  -2   3 -21    4.03    1.16
  -2   3 -22   65.24    2.58
   2  -3  22   40.27    2.17
  -2   2  20   37.76    1.86
  -2   2  19   33.71    2.30
  -2   2  19   29.59    2.20
  -2   2  18    5.39    1.36
  -2   2  18    7.43    1.57
  -2   2  17    1.93    1.42
  -2   2  17    4.09    1.38
  -2   2  16   81.29    4.86
  -2   2  16   77.55    4.76
  -2   2  16   75.28    4.54
  -2   2  16   80.84    4.38
  -2   2  15   71.60    4.74
  -2   2  15   74.38    5.05
  -2   2  15   73.58    4.81
  -2   2  14  221.53    7.08
  -2   2  14  208.00    8.14
  -2   2  14  203.29    8.20
  -2   2  14  209.91    8.08
  -2   2  13  155.49    7.14
  -2   2  13  162.33    6.43
  -2   2  13  157.95    7.32
  -2   2  13  160.60    7.21
  -2   2  13  162.07    8.61
  -2   2  12   53.95    4.35
  -2   2  12   57.86    4.07
  -2   2  12   62.11    5.26
  -2   2  12   50.69    4.34
  -2   2  12   58.57    4.61
  -2   2  12   59.70    6.77
  -2   2  11  104.83    5.78
  -2   2  11   93.77    6.63
  -2   2  11  100.42    5.25
  -2   2  11   99.27    5.63
  -2   2  11   99.94    8.34
  -2   2  11  109.88    5.83
  -2   2  10  136.93    8.78
  -2   2  10  134.80    6.48
  -2   2  10  134.41    7.56
  -2   2  10  136.69    5.99
  -2   2  10  135.98    6.28
  -2   2  10  124.56    5.95
  -2   2  10  123.37    6.15
  -2   2  10  125.95    6.21
  -2   2  10  135.86    7.47
  -2   2  10  122.85    8.85
  -2   2   9  398.67    9.80
  -2   2   9  389.73   10.20
  -2   2   9  390.76   10.76
  -2   2   9  414.22   12.88
  -2   2   9  423.43   10.32
  -2   2   9  412.73   10.62
  -2   2   9  401.80   14.61
  -2   2   9  395.34   14.98
  -2   2   9  423.59   12.76
  -2   2   8   17.42    3.10
  -2   2   8   23.45    3.34
  -2   2   7    6.45    1.99
  -2   2   7    5.17    1.57
  -2   2   7    6.14    2.55
  -2   2   6  246.11   10.35
  -2   2   6  253.36   10.03
  -2   2   6  222.06    9.75
  -2   2   5  414.41   12.70
  -2   2   5  449.79   13.13
  -2   2   5  424.14   13.18
  -2   2   4  145.31    7.44
  -2   2   4  149.99    7.34
  -2   2   3   96.89    6.07
  -2   2   3   88.13    5.75
  -2   2   3   84.46    5.29
  -2   2   2   51.33    4.57
  -2   2   2   51.11    3.90
  -2   2   1   77.03    5.41
  -2   2   1   80.81    4.70
  -2   2   0  610.71   12.19
  -2   2   0  627.91   15.04
   2  -2   1  444.81   14.13
  -2   2  -1  449.17   10.04
  -2   2  -1  415.24   12.43
   2  -2   2 2012.42   29.99
  -2   2  -2 1882.84   26.72
   2  -2   3  651.82   17.43
   2  -2   4 1757.84   28.65
   2  -2   5  247.89   11.01
   2  -2   5  253.27    6.01
   2  -2   6  163.79    9.11
   2  -2   6  180.13    5.72
   2  -2   7  183.08    9.86
   2  -2   7  179.87    6.30
   2  -2   8  403.56   14.76
   2  -2   8  422.75   10.60
   2  -2   9   13.64    2.28
   2  -2   9    6.94    3.15
   2  -2  10  344.12   14.31
   2  -2  10  353.33   11.45
   2  -2  11  385.03   15.27
   2  -2  11  376.04   12.59
   2  -2  12   57.02    4.71
   2  -2  12   68.19    5.99
   2  -2  12   63.31    6.56
  -2   2 -12   68.74    4.55
  -2   2 -12   62.72    4.39
   2  -2  12   68.64    5.25
   2  -2  13   10.71    2.69
   2  -2  13   11.90    2.78
  -2   2 -13    8.56    2.10
   2  -2  13   14.23    3.62
  -2   2 -13   15.42    2.50
   2  -2  14    8.68    2.75
  -2   2 -14   12.38    2.06
   2  -2  14    8.94    2.86
  -2   2 -14   14.74    2.77
  -2   2 -14   11.77    2.30
  -2   2 -15  196.87    8.16
   2  -2  15  190.48    8.61
  -2   2 -15  216.58    7.70
  -2   2 -15  201.58    7.99
   2  -2  15  194.84    9.34
   2  -2  16    0.80    1.96
  -2   2 -16    1.25    1.13
  -2   2 -16    1.82    1.38
   2  -2  16   -3.70    2.35
   2  -2  17   -3.59    2.21
   2  -2  17   -0.05    1.91
  -2   2 -17   -1.91    1.66
  -2   2 -17    2.05    1.59
   2  -2  18   -1.04    1.73
  -2   2 -18    1.72    1.41
  -2   2 -18    2.08    1.28
   2  -2  18    0.81    2.09
   2  -2  19   -2.15    1.77
  -2   2 -19    1.53    1.54
   2  -2  19   -3.00    1.80
  -2   2 -19   -0.02    0.93
   2  -2  20   77.99    4.70
  -2   2 -20   80.41    4.52
   2  -2  20   78.44    5.14
   2  -2  21    1.08    1.25
  -2   2 -21   -0.40    0.90
  -2   2 -22   66.96    3.16
  -2   1  20    1.37    0.79
  -2   1  20    2.45    0.81
  -2   1  20    3.52    1.07
  -2   1  19   38.51    2.95
  -2   1  19   36.33    3.01
  -2   1  18   61.50    4.00
  -2   1  18   59.85    4.21
  -2   1  17    9.03    1.80
  -2   1  17   10.89    2.47
  -2   1  16   66.31    4.72
  -2   1  16   71.00    4.76
  -2   1  16   68.93    5.20
  -2   1  15   20.14    3.11
  -2   1  15   25.06    3.05
  -2   1  15   16.74    2.95
  -2   1  14   87.70    6.04
  -2   1  14   82.96    5.41
  -2   1  14   82.37    5.53
  -2   1  14   86.12    5.33
  -2   1  13   21.15    2.88
  -2   1  13   17.47    2.97
  -2   1  13   24.24    2.95
  -2   1  13   16.96    2.31
  -2   1  13   21.33    4.14
  -2   1  13   17.03    2.68
  -2   1  12  181.18    7.59
  -2   1  12  173.42    8.64
  -2   1  12  165.70    7.67
  -2   1  12  164.49    6.85
  -2   1  12  166.58    7.35
  -2   1  12  163.24    6.31
  -2   1  12  168.60   10.62
  -2   1  11   84.40    5.93
  -2   1  11   82.23    5.08
  -2   1  11   73.60    6.82
  -2   1  11   76.59    5.10
  -2   1  11   79.42    4.50
  -2   1  11   80.55    5.03
  -2   1  11   76.61    4.68
  -2   1  10  221.87    7.82
  -2   1  10  208.90   10.85
  -2   1   9   70.46    5.42
  -2   1   9   61.70    5.77
  -2   1   8    0.37    1.44
  -2   1   8    1.94    1.37
  -2   1   8    2.89    1.09
  -2   1   7   41.13    3.71
  -2   1   7   39.36    4.17
  -2   1   7   43.28    4.09
  -2   1   6  808.50   15.87
  -2   1   6  803.25   16.46
  -2   1   6  790.22   16.99
  -2   1   5   20.80    2.66
  -2   1   5   26.65    3.03
  -2   1   5   25.88    3.18
  -2   1   4 1858.28   23.51
  -2   1   4 1816.91   22.54
  -2   1   3  311.14    8.85
  -2   1   3  298.74    8.71
  -2   1   3  288.85    9.16
  -2   1   2  324.77    8.87
  -2   1   2  301.30    9.15
  -2   1   2  298.67    8.08
  -2   1   1 1359.78   19.12
  -2   1   1 1393.49   16.15
  -2   1   0 1161.93   17.47
  -2   1   0 1113.06   13.56
  -2   1  -1  367.90    9.91
  -2   1  -1  355.30    7.14
  -2   1  -2 1085.53   17.10
   2  -1   2 1070.54    8.43
  -2   1  -2 1071.06   11.33
   2  -1   3  170.17    4.00
  -2   1  -3  167.84    6.97
   2  -1   4 2092.57   16.03
  -2   1  -4 2090.76   24.79
   2  -1   5 1989.02   26.35
   2  -1   5 2029.15   17.66
   2  -1   6 1480.60   23.23
   2  -1   6 1460.61   16.46
   2  -1   7  535.84   14.39
   2  -1   7  543.70   10.97
   2  -1   8  485.30   13.97
   2  -1   8  477.47   11.15
   2  -1   9  119.74    6.08
   2  -1   9  131.91    7.53
   2  -1  10  513.42   14.88
   2  -1  10  490.62   13.08
   2  -1  11   58.75    5.18
   2  -1  11   58.59    4.87
   2  -1  12  267.14   11.10
   2  -1  13   -0.82    1.65
   2  -1  13    1.93    2.15
   2  -1  13    0.12    1.86
  -2   1 -13    0.74    1.85
   2  -1  14   86.36    7.34
   2  -1  14   86.09    6.04
  -2   1 -14   90.92    5.08
   2  -1  14   82.81    5.94
  -2   1 -15  196.50    7.51
  -2   1 -15  190.96    8.04
   2  -1  15  182.07    8.69
   2  -1  15  196.97   11.14
   2  -1  15  200.86    9.31
  -2   1 -16   33.33    3.39
   2  -1  16   33.03    5.10
  -2   1 -16   30.12    3.61
   2  -1  16   30.60    4.25
   2  -1  16   32.92    4.14
   2  -1  17   15.53    3.02
  -2   1 -17   11.01    2.12
   2  -1  17   11.66    3.30
  -2   1 -17   10.44    2.33
   2  -1  18    3.76    1.77
  -2   1 -18    3.14    1.91
   2  -1  18    2.57    2.26
   2  -1  19   23.62    3.31
  -2   1 -19   23.69    2.93
   2  -1  19   18.83    3.27
  -2   1 -20   44.53    3.58
   2  -1  20   48.66    4.09
   2  -1  20   55.33    4.64
   2  -1  21    3.10    1.66
   2  -1  21    2.03    1.38
  -2   1 -21    1.92    1.32
   2  -1  22    2.42    1.19
  -2   1 -22    2.27    0.96
  -2   1 -23    2.58    0.69
   2  -1  23    2.17    0.93
  -2   0  21   43.83    2.33
  -2   0  21   43.23    2.48
  -2   0  21   37.18    1.93
  -2   0  20    7.69    1.63
  -2   0  20    9.05    1.48
  -2   0  19   12.27    2.15
  -2   0  19   13.46    2.25
  -2   0  18    7.55    2.28
  -2   0  18    8.74    2.08
  -2   0  17   15.07    2.59
  -2   0  17   10.55    2.77
  -2   0  16   42.51    4.01
  -2   0  16   47.65    4.69
  -2   0  16   40.78    3.88
  -2   0  15   32.26    3.55
  -2   0  15   35.90    3.63
  -2   0  15   31.81    3.99
  -2   0  15   31.63    3.59
  -2   0  14   89.16    5.61
  -2   0  14   83.90    5.41
  -2   0  14   92.08    6.14
  -2   0  14   87.71    5.09
  -2   0  14   90.00    8.00
  -2   0  13  211.66    8.39
  -2   0  13  218.87    8.45
  -2   0  13  208.20    7.43
  -2   0  13  208.66   11.75
  -2   0  13  208.19    8.86
  -2   0  12  216.57    8.11
  -2   0  12  231.37    8.95
  -2   0  12  226.51    7.50
  -2   0  12  225.49    8.31
  -2   0  12  217.10   11.61
  -2   0  11  110.57    5.69
  -2   0  11  110.11    6.02
  -2   0  11   97.76    5.31
  -2   0  11   95.18    7.35
  -2   0  10  112.73    7.03
  -2   0  10  105.04    7.38
  -2   0   9  116.83    7.44
  -2   0   9  122.92    7.18
  -2   0   8  204.51    7.46
  -2   0   8  212.70    8.97
  -2   0   8  208.07    9.24
  -2   0   7   78.57    4.48
  -2   0   7   82.03    5.41
  -2   0   7   72.52    5.30
  -2   0   6  752.00   12.52
  -2   0   6  731.56   15.35
  -2   0   6  725.53   15.14
  -2   0   5 1958.91   18.97
  -2   0   5 1945.56   23.31
  -2   0   5 1952.75   23.85
  -2   0   4    9.07    1.80
  -2   0   4    8.89    1.47
  -2   0   4    8.38    1.65
  -2   0   3   40.30    2.53
  -2   0   3   45.08    3.47
  -2   0   3   38.47    3.06
  -2   0   2 2894.44   25.86
  -2   0   2 2847.08   22.29
  -2   0   1  235.34    7.32
  -2   0   1  229.50    5.87
  -2   0   0   62.32    3.69
  -2   0   0   64.20    2.81
  -2   0  -1  542.16    7.05
  -2   0  -1  551.12   10.50
  -2   0  -2   -0.22    0.43
   2   0   2    0.10    0.53
  -2   0  -2    0.23    0.97
   2   0   3   86.69    3.31
  -2   0  -3   82.00    4.13
  -2   0  -4 1698.97   18.65
   2   0   4 1720.90   15.41
  -2   0  -5 3305.00   26.47
   2   0   5 3397.65   23.29
   2   0   6 2163.80   20.19
   2   0   6 2139.13   23.21
   2   0   7   43.22    3.43
   2   0   7   47.20    3.39
   2   0   8  826.22   14.46
   2   0   8  834.24   14.98
   2   0   9 1293.37   18.54
   2   0   9 1271.18   19.20
   2   0  10  421.14   12.00
   2   0  11  150.38    7.64
   2   0  12   69.05    5.54
   2   0  13   26.90    3.89
   2   0  14   11.64    2.82
   2   0  14   11.64    2.56
   2   0  14   10.73    2.93
   2   0  14    3.99    1.88
   2   0  15    8.80    2.24
   2   0  15   10.89    3.47
   2   0  15    8.69    2.61
  -2   0 -15    7.92    2.06
   2   0  15   12.63    2.82
  -2   0 -16  400.33   11.39
   2   0  16  391.43   17.10
   2   0  16  370.64   12.47
   2   0  16  387.33   12.73
   2   0  17   39.72    4.55
  -2   0 -17   40.77    3.91
   2   0  17   42.37    4.40
  -2   0 -18  314.89    9.98
   2   0  18  307.15   11.20
   2   0  18  301.80   11.07
   2   0  19   22.77    3.12
   2   0  19   18.19    3.07
  -2   0 -19   18.69    2.70
  -2   0 -20   60.36    4.05
   2   0  20   64.95    5.12
   2   0  21   52.97    4.26
  -2   0 -21   54.34    3.45
  -2   0 -22   30.88    2.29
   2   0  22   29.14    2.87
   2   0  22   28.24    2.65
   2   0  23    2.09    0.92
   2   0  23    1.68    0.83
  -2  -1  21   56.18    2.88
  -2  -1  21   48.55    2.17
  -2  -1  21   52.61    3.14
  -2  -1  20   87.09    4.23
  -2  -1  20   88.88    4.73
  -2  -1  19    8.93    1.92
  -2  -1  19    7.77    2.33
  -2  -1  18    2.11    1.64
  -2  -1  18    1.90    1.59
  -2  -1  18    0.94    2.07
  -2  -1  17   14.00    3.02
  -2  -1  17   12.28    2.39
  -2  -1  17   13.56    2.52
  -2  -1  16  314.99   10.34
  -2  -1  16  308.39   11.14
  -2  -1  16  311.03    9.95
  -2  -1  15  420.45   12.03
  -2  -1  15  412.63   12.93
  -2  -1  15  415.24   11.63
  -2  -1  14    5.54    2.43
  -2  -1  14    3.68    1.78
  -2  -1  14    3.55    2.25
  -2  -1  13    3.60    2.08
  -2  -1  13    1.47    2.16
  -2  -1  13    1.81    1.87
  -2  -1  12   -0.93    1.36
  -2  -1  12    0.55    1.75
  -2  -1  11  237.96   11.01
  -2  -1  11  229.97   11.14
  -2  -1  10    4.82    2.31
  -2  -1  10    9.47    2.76
  -2  -1   9  404.09   13.14
  -2  -1   9  407.00   13.30
  -2  -1   8  695.97   16.31
  -2  -1   8  666.31   15.98
  -2  -1   7  165.02    7.80
  -2  -1   7  162.57    4.88
  -2  -1   7  164.76    7.62
  -2  -1   6    9.68    2.12
  -2  -1   6   11.14    1.27
  -2  -1   5  503.35   12.26
  -2  -1   5  495.80    6.53
  -2  -1   4  963.41    7.60
  -2  -1   4 1008.65   16.39
  -2  -1   3 1067.42   16.24
  -2  -1   2 2132.76   21.74
  -2  -1   1   49.50    3.39
  -2  -1   0 1328.38   15.69
  -2  -1  -1  257.22    6.60
  -2  -1  -2 6726.80   32.48
   2   1   3 1779.38   16.03
  -2  -1  -3 1776.93   16.15
   2   1   4 1144.57   13.47
  -2  -1  -4 1157.76   12.62
  -2  -1  -5 1739.86   15.30
   2   1   5 1709.31   17.45
   2   1   6  506.28    8.86
   2   1   6  538.22   10.49
   2   1   7   59.98    2.93
   2   1   7   58.48    3.87
   2   1   8   56.03    2.60
   2   1   8   51.38    3.89
   2   1   9  504.94   12.29
   2   1  10   67.71    4.99
   2   1  11   40.74    4.25
   2   1  11   40.30    4.62
   2   1  12   26.18    4.01
   2   1  12   26.64    3.60
   2   1  13    0.01    2.01
   2   1  13    2.80    1.84
   2   1  14   17.39    3.88
   2   1  14   19.19    2.76
  -2  -1 -14   15.74    2.51
   2   1  14   21.78    3.90
   2   1  14   16.82    2.84
   2   1  15  632.05   15.69
   2   1  15  622.68   12.97
   2   1  15  624.66   21.12
   2   1  15  608.58   15.31
   2   1  15  635.72   19.40
  -2  -1 -15  632.73   13.68
   2   1  16    0.35    1.68
  -2  -1 -16   -0.02    1.26
   2   1  16    4.37    2.73
   2   1  16    1.13    1.60
   2   1  16    3.22    1.76
   2   1  17    4.25    1.77
  -2  -1 -17    5.03    1.78
   2   1  17    6.24    2.59
   2   1  17    6.06    2.07
   2   1  18  797.38   14.72
  -2  -1 -18  792.35   15.07
   2   1  18  778.83   17.49
   2   1  19  354.76    9.40
   2   1  19  365.23   11.66
  -2  -1 -19  346.57    9.56
   2   1  20   83.58    4.29
  -2  -1 -20   77.63    4.29
   2   1  20   75.78    5.19
   2   1  20   81.26    4.99
  -2  -1 -21   62.69    3.35
   2   1  21   63.39    4.39
   2   1  21   55.90    3.81
   2   1  22    6.18    1.71
   2   1  22    3.79    1.32
   2   1  22    4.17    1.44
   2   1  23    2.44    0.88
  -2  -2  21   33.91    2.30
  -2  -2  21   33.42    2.50
  -2  -2  20  136.38    5.29
  -2  -2  20  131.97    5.63
  -2  -2  19   10.17    2.09
  -2  -2  19   14.61    2.50
  -2  -2  18    1.49    1.79
  -2  -2  18    0.64    1.50
  -2  -2  18    1.67    1.28
  -2  -2  17    9.83    2.84
  -2  -2  17    6.49    2.07
   2   2 -17    9.32    1.84
  -2  -2  17    8.72    2.15
  -2  -2  16    0.15    2.34
  -2  -2  16    5.45    1.90
   2   2 -16    5.19    1.80
  -2  -2  15   36.20    4.21
  -2  -2  15   31.39    3.51
   2   2 -15   33.84    3.25
  -2  -2  14    0.44    0.75
  -2  -2  14    0.31    1.82
  -2  -2  14    1.58    1.61
   2   2 -14    1.34    1.36
  -2  -2  13   30.38    4.43
  -2  -2  13   34.98    4.17
   2   2 -13   37.43    3.32
  -2  -2  12   76.47    7.10
  -2  -2  12   86.12    5.61
  -2  -2  12   85.54    7.05
  -2  -2  11   66.99    6.43
  -2  -2  11   71.17    6.23
  -2  -2  10   -0.21    1.24
  -2  -2  10    4.83    2.27
  -2  -2   9  209.60    9.91
  -2  -2   8  134.97    7.73
  -2  -2   7   62.77    5.16
  -2  -2   6   99.22    6.07
  -2  -2   6   92.31    6.32
  -2  -2   5  354.58   10.71
  -2  -2   5  352.69   11.41
  -2  -2   4    2.65    1.63
  -2  -2   4    0.29    1.07
  -2  -2   3  138.38    6.04
  -2  -2   3  134.05    6.46
  -2  -2   2 1005.17   15.29
  -2  -2   2 1023.82   16.74
  -2  -2   1 1158.76   15.50
  -2  -2   1 1182.33   17.30
  -2  -2  -1 1844.45   17.58
   2   2   1 1895.18   13.90
  -2  -2  -3 5876.19   27.19
   2   2   3 5843.03   32.17
  -2  -2  -4   11.67    1.24
   2   2   4   10.21    1.67
   2   2   4   10.86    1.75
   2   2   5  116.43    5.41
   2   2   5  115.04    5.01
  -2  -2  -5  109.30    2.69
   2   2   6  176.15    7.08
   2   2   6  182.15    6.46
   2   2   7   14.87    2.69
   2   2   7   15.57    2.21
   2   2   8   92.65    5.97
   2   2   8   96.24    5.36
   2   2   9   69.10    3.88
   2   2   9   75.68    5.08
   2   2   9   62.36    5.20
   2   2  10  296.83   10.35
   2   2  10  292.69   11.59
   2   2  11  149.46    8.84
   2   2  11  157.32    8.03
   2   2  12  160.77    9.54
   2   2  12  166.91    8.73
   2   2  13  154.84    9.98
   2   2  13  148.70    6.98
   2   2  13  159.47    7.39
   2   2  13  152.08    8.82
   2   2  14  103.38    5.50
   2   2  14  106.63    8.58
   2   2  14  103.92    7.77
   2   2  14  101.62    6.17
   2   2  14   92.48    5.86
   2   2  15    0.22    2.18
   2   2  15    0.04    1.46
   2   2  15   -3.15    2.11
   2   2  15    2.00    1.38
   2   2  16   41.74    3.89
   2   2  16   44.56    6.35
   2   2  16   32.23    3.66
   2   2  17    0.59    1.69
   2   2  17    3.04    1.71
   2   2  17    1.92    1.59
   2   2  18  228.66    8.14
   2   2  18  233.32    8.82
   2   2  18  240.16    9.31
   2   2  19   11.21    2.16
   2   2  19   14.58    2.66
   2   2  19    8.81    2.07
   2   2  20   69.92    4.01
   2   2  20   67.74    4.67
   2   2  20   62.59    4.13
   2   2  20   65.44    4.44
   2   2  21   12.60    1.54
   2   2  21   13.51    2.04
   2   2  21   11.58    1.66
   2   2  21   11.87    2.06
   2   2  22    1.57    1.00
   2   2  23    2.55    0.74
  -2  -3  21   48.25    2.56
   2   3 -21   44.73    2.27
  -2  -3  21   47.43    2.53
  -2  -3  20    5.08    1.38
  -2  -3  20    4.36    1.28
  -2  -3  19   24.91    2.89
  -2  -3  19   22.87    2.69
   2   3 -19   21.68    2.02
  -2  -3  18    2.21    1.23
  -2  -3  18    0.64    1.65
  -2  -3  18    4.09    1.71
   2   3 -18    0.24    0.82
  -2  -3  17    6.25    1.72
  -2  -3  17    4.05    1.91
  -2  -3  17    6.08    1.91
   2   3 -17    5.72    1.76
  -2  -3  16  118.15    5.95
  -2  -3  16  110.90    6.67
   2   3 -16  109.21    5.60
  -2  -3  16  116.28    6.25
  -2  -3  15  555.35   14.46
   2   3 -15  555.37   12.60
  -2  -3  15  542.36   12.70
  -2  -3  15  532.01   13.72
  -2  -3  14   88.90    6.04
   2   3 -14   82.78    5.08
  -2  -3  14   91.76    8.04
  -2  -3  14   80.10    5.51
  -2  -3  13  310.22   15.06
  -2  -3  13  288.89   10.27
   2   3 -13  315.93    9.62
  -2  -3  13  291.59   10.37
  -2  -3  13  295.03   13.60
  -2  -3  12   31.88    4.51
  -2  -3  12   38.25    3.84
  -2  -3  12   30.34    3.40
  -2  -3  12   37.24    5.87
   2   3 -12   36.39    3.55
  -2  -3  11  423.65   11.40
  -2  -3  11  434.95   16.69
  -2  -3  10  133.06    8.92
  -2  -3   9   40.18    5.20
  -2  -3   8   24.91    4.11
  -2  -3   7   13.41    3.30
  -2  -3   6  497.27   15.21
  -2  -3   5   41.00    4.65
  -2  -3   4    1.67    1.81
  -2  -3   3  222.61    9.08
  -2  -3   2  233.48    8.86
   2   3  -1  988.52   10.61
  -2  -3   1  991.43   17.25
   2   3   0 1679.32   15.36
  -2  -3   0 1692.24   21.39
  -2  -3  -1  311.86    8.95
   2   3   1  286.81    6.95
   2   3   2 1824.28   18.69
  -2  -3  -2 1822.77   20.30
  -2  -3  -3 1552.21   14.99
   2   3   3 1485.59   18.17
   2   3   3 1509.48   18.04
  -2  -3  -3 1554.78   17.83
  -2  -3  -4 1467.23   12.49
   2   3   4 1419.72   17.70
   2   3   4 1403.43   19.00
   2   3   5  330.46    9.81
   2   3   5  209.69    7.12
   2   3   6  318.62   10.24
   2   3   6  337.99    9.36
   2   3   7   80.05    5.60
   2   3   7   76.10    4.77
   2   3   8  659.14   16.58
   2   3   8  653.75   14.28
   2   3   9  381.76   13.40
   2   3   9  419.85   12.02
   2   3  10    6.30    2.36
   2   3  10   13.26    2.48
   2   3  11   53.76    5.94
   2   3  11   48.87    4.76
   2   3  12  582.31   16.57
   2   3  12  593.97   12.70
   2   3  12  594.63   19.28
   2   3  12  631.77   13.72
   2   3  12  585.18   12.18
   2   3  13   10.31    2.78
   2   3  13    5.42    1.79
   2   3  13    7.09    2.02
   2   3  13    8.52    2.28
   2   3  13    5.98    1.94
   2   3  13    8.23    3.34
   2   3  14   91.12    5.46
   2   3  14   85.43    8.10
   2   3  14   87.60    5.48
   2   3  14  104.12    8.02
   2   3  14   95.70    5.38
   2   3  14   96.10    5.70
   2   3  15  190.55    7.88
   2   3  15  198.33   12.41
   2   3  15  200.37    8.31
   2   3  15  192.35    7.53
   2   3  15  198.76    8.14
   2   3  16   26.16    3.26
   2   3  16   24.71    3.03
   2   3  16   26.56    3.20
   2   3  16   25.39    3.14
   2   3  17  101.37    5.70
   2   3  17  112.55    6.27
   2   3  17  114.82    6.02
   2   3  17  114.21    6.28
   2   3  17  107.66    5.51
   2   3  18  115.55    5.73
   2   3  18  123.25    6.16
   2   3  18  126.76    5.91
   2   3  18  115.82    5.42
   2   3  18  122.69    6.38
   2   3  19    9.73    1.78
   2   3  19   15.72    2.24
   2   3  19   12.42    1.66
   2   3  19   16.80    2.16
   2   3  19    8.83    2.10
   2   3  20   73.71    3.86
   2   3  20   71.75    3.97
   2   3  20   67.10    4.12
   2   3  21   37.13    2.33
   2   3  21   39.47    2.81
   2   3  22   42.89    2.35
  -2  -4  21   37.93    1.94
   2   4 -21   37.88    1.88
  -2  -4  20   12.32    1.62
   2   4 -20    9.86    1.19
  -2  -4  19   15.85    2.11
  -2  -4  19   17.93    2.16
   2   4 -19   15.72    1.76
  -2  -4  18   -1.34    1.09
  -2  -4  18   -0.34    0.79
   2   4 -18   -0.54    1.12
  -2  -4  17    5.25    1.96
  -2  -4  17   10.62    2.03
   2   4 -17   11.37    1.87
  -2  -4  16  109.46    6.06
  -2  -4  16  106.08    5.21
   2   4 -16  103.69    5.58
  -2  -4  16   95.80    5.90
   2   4 -15   88.07    5.31
  -2  -4  15   92.36    5.86
  -2  -4  15   90.89    6.01
  -2  -4  14   81.70    5.66
   2   4 -14   78.10    5.11
  -2  -4  14   74.82    5.66
  -2  -4  13    7.05    2.56
  -2  -4  13    4.96    2.14
  -2  -4  13    8.96    2.44
   2   4 -13   10.68    2.44
   2   4 -12  446.69   11.64
  -2  -4  12  470.59   19.07
  -2  -4  12  429.48   13.07
  -2  -4  11  454.38   18.41
   2   4 -11  475.84   11.72
  -2  -4  11  470.07   19.85
   2   4 -11  445.70   12.80
  -2  -4  11  459.48   13.18
   2   4 -10  118.36    5.77
  -2  -4  10  108.68    9.57
   2   4 -10  100.68    6.46
  -2  -4  10   98.59    6.10
  -2  -4   9   12.55    3.81
  -2  -4   8  251.04   13.04
  -2  -4   7  187.83   10.90
  -2  -4   6  438.47   15.86
  -2  -4   5  105.18    7.74
  -2  -4   4 1120.95   23.22
  -2  -4   3  150.99    8.40
  -2  -4   2  105.09    6.87
  -2  -4   1  570.31   14.89
   2   4   0  369.21    9.41
  -2  -4   0  346.68   11.24
   2   4   1  912.26   15.46
  -2  -4  -1  934.08   17.55
   2   4   2  115.32    5.91
  -2  -4  -2  113.93    5.96
   2   4   3   89.09    4.95
   2   4   3   82.82    5.31
  -2  -4  -3   87.48    5.00
   2   4   4    1.81    1.24
  -2  -4  -4    7.19    1.65
   2   4   4    5.93    1.55
   2   4   5  213.77    9.03
   2   4   5  202.27    7.60
   2   4   6  829.72   18.56
   2   4   6  813.25   15.60
   2   4   7  804.24   19.25
   2   4   7  813.34   16.03
   2   4   8   21.21    3.55
   2   4   8   22.86    2.97
   2   4   9   -0.73    1.24
   2   4   9   -2.65    1.55
   2   4  10   53.58    5.99
   2   4  10   50.21    3.76
   2   4  10   59.16    5.13
   2   4  10   55.42    4.12
   2   4  11   28.29    3.18
   2   4  11   31.20    3.33
   2   4  11   36.26    4.36
   2   4  11   33.93    3.36
   2   4  11   32.20    4.78
   2   4  11   36.95    3.53
   2   4  11   31.52    3.26
   2   4  12   96.35    5.69
   2   4  12   87.23    8.02
   2   4  12  105.65    5.83
   2   4  12   91.32    5.50
   2   4  12   97.25    5.60
   2   4  12   95.02    5.18
   2   4  12   93.19    7.02
   2   4  13    6.82    2.27
   2   4  13    7.11    1.97
   2   4  13    0.88    2.68
   2   4  13    6.86    1.85
   2   4  13    4.81    1.63
   2   4  13    6.88    2.29
   2   4  13    7.46    2.60
   2   4  14    7.92    2.20
   2   4  14   11.68    2.38
   2   4  14    9.51    2.50
   2   4  14   10.02    2.21
   2   4  15  124.86    6.47
   2   4  15  114.78    6.01
   2   4  15  117.92    6.43
   2   4  16  123.92    6.27
   2   4  16  123.56    6.56
   2   4  16  116.37    5.95
   2   4  17   -2.71    1.59
   2   4  17   -0.41    1.71
   2   4  17   -1.53    1.55
   2   4  18  111.14    5.26
   2   4  18  113.51    5.13
   2   4  18  114.62    5.78
   2   4  19    4.96    1.44
   2   4  19    4.10    1.57
   2   4  20    0.97    0.79
   2   4  20    0.98    1.15
   2   4  21   10.48    1.34
  -2  -5  20    0.86    0.50
   2   5 -20    1.81    0.68
  -2  -5  19   10.59    1.55
   2   5 -19    8.55    1.32
  -2  -5  19    9.85    1.41
  -2  -5  18    8.47    1.75
   2   5 -18    4.81    1.29
  -2  -5  17   18.03    2.67
   2   5 -17   20.97    2.55
   2   5 -16   29.36    2.98
  -2  -5  16   35.57    3.69
  -2  -5  15    0.54    1.27
   2   5 -15    2.64    1.94
   2   5 -14   47.36    4.10
  -2  -5  14   51.70    4.82
   2   5 -13  412.23   11.42
  -2  -5  13  412.89   13.24
  -2  -5  12   -1.04    1.70
   2   5 -12   -0.24    1.24
   2   5 -12   -1.64    2.04
   2   5 -11  569.19   13.21
  -2  -5  11  586.67   23.53
   2   5 -11  572.89   15.62
  -2  -5  11  571.98   15.50
   2   5 -10   18.74    3.42
  -2  -5  10   25.55    3.28
   2   5 -10   22.01    2.76
  -2  -5   9   11.75    2.46
  -2  -5   9   11.68    3.82
   2   5  -9   13.54    2.27
   2   5  -9   14.24    3.31
   2   5  -8  110.66    7.01
   2   5  -8  100.37    5.39
  -2  -5   8   94.35    8.86
  -2  -5   8  100.47    6.17
   2   5  -8  121.07    5.67
  -2  -5   7   -0.46    2.70
  -2  -5   7    1.32    1.40
   2   5  -7   -1.63    2.27
   2   5  -7    2.31    1.41
   2   5  -7    0.71    1.38
  -2  -5   6  257.98   13.67
  -2  -5   5   60.52    6.68
  -2  -5   4  398.35   15.52
  -2  -5   3   21.61    3.79
  -2  -5   2  902.84   22.17
  -2  -5   1  360.42   13.67
   2   5   0  962.38   18.39
  -2  -5   0  994.09   21.68
   2   5   1    7.52    1.87
  -2  -5  -1    5.17    2.48
  -2  -5  -2    6.13    2.31
   2   5   2    3.55    1.42
   2   5   2    2.68    1.37
  -2  -5  -3   15.20    2.86
   2   5   3   13.18    2.59
   2   5   3   16.73    2.69
   2   5   4   13.23    2.68
   2   5   4   14.97    2.54
   2   5   5   48.23    5.00
   2   5   5   46.64    4.01
   2   5   6  152.18    9.08
   2   5   6  158.98    7.26
   2   5   7   68.63    6.59
   2   5   7   68.68    5.21
   2   5   8   50.89    5.96
   2   5   8   55.93    4.26
   2   5   8   55.59    4.15
   2   5   8   55.77    4.19
   2   5   8   49.64    3.77
   2   5   9   13.92    2.16
   2   5   9   13.12    2.46
   2   5   9   11.11    1.99
   2   5   9   15.69    2.67
   2   5   9   14.03    3.58
   2   5  10    8.91    2.28
   2   5  10   12.39    2.44
   2   5  10    7.88    3.00
   2   5  10    8.03    2.27
   2   5  10    8.00    1.86
   2   5  11  141.26   10.49
   2   5  11  137.19    6.84
   2   5  11  148.05    7.29
   2   5  11  143.48    6.94
   2   5  11  141.19    6.87
   2   5  12   41.20    4.09
   2   5  12   38.85    3.93
   2   5  12   40.24    6.00
   2   5  12   42.39    4.04
   2   5  12   40.48    3.99
   2   5  13  237.25    8.99
   2   5  13  241.32    9.08
   2   5  13  235.31    8.93
   2   5  13  228.34    8.80
   2   5  14   10.27    2.21
   2   5  14    7.91    2.33
   2   5  14    9.55    2.38
   2   5  14    8.79    2.27
   2   5  15    2.29    1.61
   2   5  15    1.28    1.08
   2   5  15    1.77    1.46
   2   5  15    2.42    1.81
   2   5  16    9.33    2.11
   2   5  16    8.41    1.98
   2   5  16    7.78    1.98
   2   5  17   30.95    2.86
   2   5  17   30.55    2.90
   2   5  18    0.05    0.89
   2   5  18    1.09    1.12
   2   5  19   10.20    1.36
   2   5  19   11.06    1.50
   2   5  20   48.35    2.49
   2   6 -19    0.94    0.47
   2   6 -18   59.07    2.70
   2   6 -18   64.99    3.12
  -2  -6  18   58.27    3.19
  -2  -6  17   11.18    2.00
   2   6 -17   14.17    2.00
  -2  -6  16    2.07    1.59
   2   6 -16   -0.09    1.05
  -2  -6  15   -0.96    1.63
   2   6 -15    0.52    1.29
   2   6 -14  143.71    6.53
  -2  -6  14  133.41    7.14
  -2  -6  13  106.38    6.73
   2   6 -13  110.22    5.88
  -2  -6  12   21.92    3.48
   2   6 -12   20.69    2.92
   2   6 -11  159.31    8.89
   2   6 -11  159.98    7.19
  -2  -6  11  163.55    8.50
  -2  -6  10   26.92    3.69
   2   6 -10   23.33    2.96
   2   6 -10   20.51    3.92
   2   6 -10   21.63    3.27
   2   6  -9   26.53    3.02
   2   6  -9   25.04    3.71
   2   6  -9   24.64    4.07
  -2  -6   9   21.39    3.63
   2   6  -8  167.56    7.28
   2   6  -8  170.89    7.05
   2   6  -8  164.10    8.06
   2   6  -8  161.74    9.01
  -2  -6   8  171.40    8.63
   2   6  -7  368.36   11.75
   2   6  -7  390.87   10.19
  -2  -6   7  379.97   12.54
   2   6  -7  368.63   13.11
  -2  -6   7  386.85   18.66
   2   6  -7  375.88   10.65
  -2  -6   6  201.96    8.97
  -2  -6   6  193.31   12.95
   2   6  -6  190.10    7.25
   2   6  -6  201.79    7.15
   2   6  -6  180.87    8.44
   2   6  -6  186.72    9.32
   2   6  -6  191.73    7.60
  -2  -6   5  815.27   17.52
   2   6  -5  773.93   15.06
   2   6  -5  803.36   14.46
  -2  -6   5  808.55   25.74
   2   6  -5  787.45   17.28
   2   6  -5  765.96   18.30
  -2  -6   4  142.63   10.61
   2   6  -4  141.97    6.02
   2   6  -4  139.42    6.49
   2   6  -4  138.94    7.55
   2   6  -4  146.06    7.89
  -2  -6   3    3.26    2.56
   2   6  -3    6.55    2.40
   2   6  -3    1.66    1.10
   2   6  -3    4.01    1.79
   2   6  -3    4.92    1.83
   2   6  -2  115.96    5.82
  -2  -6   2  110.99    9.19
   2   6  -2  105.82    6.49
   2   6  -2  109.98    6.74
   2   6  -2  101.90    5.12
  -2  -6   1  672.82   21.07
   2   6  -1  696.60   16.21
   2   6  -1  677.48   13.80
  -2  -6   0   15.27    3.88
   2   6   0   20.52    2.61
  -2  -6  -1  123.99    8.94
   2   6   1  123.54    6.02
   2   6   2   18.14    3.13
   2   6   2   17.18    2.18
   2   6   2   15.05    2.62
   2   6   3   14.87    2.77
   2   6   3    9.63    2.01
   2   6   3    8.83    2.54
   2   6   4  188.85    7.51
   2   6   4  178.99   10.38
   2   6   4  188.80    7.54
   2   6   4  195.75    8.18
   2   6   5   17.34    3.13
   2   6   5   15.99    2.75
   2   6   5   19.25    3.42
   2   6   5   17.02    2.46
   2   6   5   17.76    2.84
   2   6   6  136.70    6.62
   2   6   6  132.79    9.51
   2   6   6  126.87    6.90
   2   6   6  140.28    6.32
   2   6   6  144.34    6.77
   2   6   7    1.89    1.56
   2   6   7   -2.35    1.90
   2   6   7   -0.93    1.25
   2   6   7   -2.02    1.34
   2   6   8   12.47    2.34
   2   6   8   16.25    2.62
   2   6   8   14.15    3.97
   2   6   8   15.62    2.59
   2   6   9    1.52    1.77
   2   6   9    2.82    1.66
   2   6   9    2.36    1.20
   2   6  10   31.15    3.57
   2   6  10   29.32    3.79
   2   6  10   35.07    3.67
   2   6  11   22.81    3.13
   2   6  11   21.37    2.95
   2   6  11   19.83    3.03
   2   6  12   57.74    4.63
   2   6  12   44.37    4.16
   2   6  12   51.78    4.25
   2   6  13   24.52    3.10
   2   6  13   18.93    2.75
   2   6  13   25.40    2.90
   2   6  14    0.67    1.54
   2   6  14    0.44    1.23
   2   6  14    2.44    1.17
   2   6  15   67.99    4.35
   2   6  15   63.19    4.11
   2   6  15   61.54    4.15
   2   6  16   24.68    2.53
   2   6  16   19.26    2.19
   2   6  17    2.72    1.03
   2   6  17    2.04    0.95
   2   6  17    3.36    1.06
   2   6  18   30.04    1.97
   2   6  18   26.61    1.70
   2   6  18   31.02    2.16
   2   7 -17   57.23    2.52
  -2  -7  17   56.18    2.84
  -2  -7  16    1.84    1.02
   2   7 -16    0.19    0.69
  -2  -7  15   15.18    2.25
   2   7 -15   13.47    1.82
   2   7 -14  135.12    5.39
  -2  -7  14  149.29    6.71
   2   7 -13   32.61    3.00
  -2  -7  13   34.11    3.83
  -2  -7  12    2.18    1.95
   2   7 -12    1.21    1.26
   2   7 -11  282.50    8.74
   2   7 -11  277.20    8.78
  -2  -7  11  261.95   10.27
   2   7 -10  222.66    8.71
   2   7 -10  226.86    7.93
  -2  -7  10  231.93    9.83
   2   7  -9   94.06    5.21
   2   7  -9   95.46    6.17
   2   7  -9  100.32    7.23
  -2  -7   9   90.91    6.48
   2   7  -8   91.47    5.55
   2   7  -8   94.81    5.10
   2   7  -8   90.72    6.18
   2   7  -8   89.40    6.86
  -2  -7   8   94.85    6.59
   2   7  -7  185.48    7.69
   2   7  -7  188.80    7.02
   2   7  -7  165.99    8.47
   2   7  -7  166.70    9.11
  -2  -7   7  174.51    8.67
  -2  -7   6    9.59    2.68
   2   7  -6   12.33    2.22
   2   7  -6   12.73    3.25
   2   7  -6   11.02    3.39
  -2  -7   5   19.24    3.48
   2   7  -5   21.10    2.85
   2   7  -5   19.84    3.59
   2   7  -5   24.77    3.69
   2   7  -4    3.73    2.38
  -2  -7   4   -1.61    2.27
   2   7  -4    2.03    1.58
   2   7  -4   -1.15    1.31
   2   7  -4    1.87    1.72
  -2  -7   3    1.59    3.97
  -2  -7   3    1.59    2.01
   2   7  -3    0.89    1.41
   2   7  -3   -1.54    1.70
   2   7  -3   -0.72    0.88
   2   7  -3   -1.46    1.44
   2   7  -2   45.47    4.81
  -2  -7   2   50.57    7.73
   2   7  -2   47.34    3.67
   2   7  -2   42.03    4.59
   2   7  -2   42.76    3.89
   2   7  -1   29.26    2.96
   2   7  -1   24.12    3.42
   2   7  -1   26.26    3.15
   2   7  -1   27.12    3.66
   2   7   0    5.27    2.22
   2   7   0    2.96    1.45
   2   7   0    4.28    2.02
   2   7   0    6.64    1.97
   2   7   1   11.85    2.51
   2   7   1   11.74    2.35
   2   7   1   13.03    2.47
   2   7   1   10.68    2.04
   2   7   2  117.02    6.25
   2   7   2  116.08    6.50
   2   7   2  112.93    7.10
   2   7   3  489.23   13.15
   2   7   3  498.92   12.71
   2   7   3  521.68   14.91
   2   7   4  134.63    7.16
   2   7   4  130.65    6.58
   2   7   4  134.83    7.56
   2   7   5   31.44    3.84
   2   7   5   31.71    3.51
   2   7   5   35.50    3.49
   2   7   5   32.05    3.79
   2   7   6  246.05    9.06
   2   7   6  239.35    9.48
   2   7   6  238.37    8.80
   2   7   6  247.63    8.45
   2   7   6  253.49    9.90
   2   7   7   14.14    2.56
   2   7   7   19.63    2.91
   2   7   7   13.54    2.27
   2   7   7   15.91    2.42
   2   7   7   16.49    2.83
   2   7   8    8.76    2.35
   2   7   8    8.42    1.73
   2   7   8    6.46    1.94
   2   7   8    8.26    2.05
   2   7   8    5.54    2.23
   2   7   9   38.96    3.61
   2   7   9   48.93    4.31
   2   7   9   41.27    4.24
   2   7   9   42.65    3.78
   2   7  10   13.28    2.55
   2   7  10   12.85    2.33
   2   7  10   14.20    2.88
   2   7  10   13.90    2.53
   2   7  11   17.79    2.77
   2   7  11   20.23    3.05
   2   7  11   15.23    2.36
   2   7  11   19.29    2.51
   2   7  12  202.35    7.39
   2   7  12  205.13    7.88
   2   7  12  202.81    7.15
   2   7  12  205.67    7.16
   2   7  13   -0.26    1.18
   2   7  13   -0.91    1.48
   2   7  13    0.59    1.07
   2   7  13    3.48    1.42
   2   7  14   25.12    2.48
   2   7  14   20.27    2.34
   2   7  14   21.52    2.25
   2   7  14   22.98    2.31
   2   7  15    1.48    1.02
   2   7  15    2.37    0.90
   2   7  15    0.11    0.74
   2   7  15    1.86    0.99
   2   7  16  139.55    4.11
  -2  -8  15   78.78    3.16
   2   8 -14   38.33    1.99
  -2  -8  14   43.02    2.87
  -2  -8  13    0.82    0.77
   2   8 -13   -0.27    0.70
   2   8 -12   78.07    3.47
  -2  -8  12   91.23    4.89
   2   8 -11   63.89    3.30
   2   8 -11   59.62    3.56
  -2  -8  11   65.67    4.48
   2   8 -10  320.96    7.38
   2   8 -10  321.11    9.02
  -2  -8  10  340.10   10.39
  -2  -8   9    2.52    1.86
   2   8  -9    1.20    1.37
  -2  -8   8    1.41    1.39
   2   8  -8    1.79    1.70
  -2  -8   7    2.09    2.03
   2   8  -7    2.49    2.32
   2   8  -7   -0.16    1.14
   2   8  -6   78.27    4.96
   2   8  -6   65.96    5.51
  -2  -8   6   71.55    5.45
   2   8  -5   86.04    5.15
   2   8  -5   84.03    6.27
  -2  -8   5   83.97    5.70
   2   8  -4    4.85    1.77
  -2  -8   4    6.41    2.28
   2   8  -4    1.34    2.38
   2   8  -3  189.51    9.17
   2   8  -3  198.59    7.79
  -2  -8   3  184.05    8.20
   2   8  -2   59.70    4.43
  -2  -8   2   63.96    4.94
   2   8  -2   54.67    5.08
   2   8  -1   64.34    5.56
  -2  -8   1   60.90    4.71
   2   8  -1   64.50    4.52
  -2  -8   0    5.30    1.72
   2   8   0    6.72    1.92
   2   8   0    7.88    2.49
   2   8   1   35.64    3.46
   2   8   1   41.92    3.74
   2   8   1   34.78    4.20
   2   8   2    1.78    1.39
   2   8   2    2.26    1.47
   2   8   2    5.06    1.94
   2   8   3   62.79    4.84
   2   8   3   66.80    5.26
   2   8   3   63.90    4.47
   2   8   4  183.05    7.90
   2   8   4  191.45    8.56
   2   8   4  191.04    7.47
   2   8   5   17.87    2.91
   2   8   5   17.93    2.52
   2   8   5   13.73    2.35
   2   8   6    3.91    1.78
   2   8   6    4.05    2.18
   2   8   6    4.74    1.69
   2   8   6    7.43    1.58
   2   8   6    6.61    2.03
   2   8   7  190.17    7.08
   2   8   7  202.26    8.14
   2   8   7  197.14    8.47
   2   8   7  200.61    6.63
   2   8   7  196.32    7.45
   2   8   8   49.45    3.38
   2   8   8   50.59    4.08
   2   8   8   46.46    3.50
   2   8   9   61.05    3.83
   2   8   9   66.08    4.51
   2   8   9   67.54    3.74
   2   8  10   11.85    1.68
   2   8  10   11.55    2.10
   2   8  10   12.20    1.69
   2   8  11   26.31    2.30
   2   8  11   25.00    2.63
   2   8  11   24.08    2.12
   2   8  12  132.80    4.12
   2   8  12  129.08    4.99
   2   8  12  137.72    4.29
   2   8  13  416.36    7.71
   2   8  13  372.96    5.99
  -2  -9  11   16.62    1.56
   2   9 -10   12.99    1.35
  -2  -9  10   15.00    1.69
  -2  -9   9    1.80    1.00
   2   9  -9    2.64    0.97
   2   9  -9    2.06    0.91
  -2  -9   8    4.44    1.30
   2   9  -8    3.22    1.01
  -2  -9   7   14.63    1.98
   2   9  -7   14.50    2.15
  -2  -9   6    7.81    1.60
   2   9  -6    8.01    1.86
   2   9  -5   14.97    2.58
  -2  -9   5   19.89    2.23
   2   9  -4  135.11    5.52
   2   9  -4  130.27    6.36
  -2  -9   4  124.20    5.17
   2   9  -3  204.44    8.08
   2   9  -3  216.58    6.86
   2   9  -2   94.49    4.64
   2   9  -2   92.22    5.67
   2   9  -1    4.29    1.51
   2   9  -1    3.13    1.84
   2   9   0   82.50    5.31
   2   9   0   84.23    4.38
   2   9   1   -0.56    1.24
   2   9   1    1.78    1.63
   2   9   2   20.15    2.10
   2   9   2   16.88    2.86
   2   9   2   20.26    2.29
   2   9   2   14.72    2.46
   2   9   3   18.25    2.20
   2   9   3   18.62    2.01
   2   9   3   19.24    3.05
   2   9   3   18.21    2.64
   2   9   4   13.63    1.94
   2   9   4   12.21    2.57
   2   9   4   14.86    1.97
   2   9   4   14.25    2.07
   2   9   5    1.66    1.38
   2   9   5   -0.08    0.83
   2   9   5    0.36    1.37
   2   9   5    0.96    0.93
   2   9   6  220.39    6.73
   2   9   6  207.72    6.91
   2   9   6  208.98    5.72
   2   9   7   23.25    2.22
   2   9   7   24.28    1.89
   2   9   8   74.79    3.66
   2   9   8   68.02    2.74
   2   9   9    2.39    0.86
   2   9  10    3.45    0.85
   2  10  -5    1.98    0.72
   2  10  -4   31.88    2.34
   2  10  -4   34.43    2.17
   2  10  -3    1.17    1.01
   2  10  -3    0.90    0.63
   2  10  -2  222.61    6.49
   2  10  -2  210.79    5.38
   2  10  -1   81.50    4.02
   2  10  -1   69.95    3.18
   2  10   0    6.53    1.24
   2  10   0    6.14    1.15
   2  10   0    5.43    1.13
   2  10   1   31.93    2.46
   2  10   1   34.89    2.05
   2  10   2   15.92    1.66
  -3   7   4    2.48    1.00
  -3   7   3   35.55    2.53
  -3   7   2   10.45    1.60
  -3   7   1    4.01    1.32
  -3   7   0    1.22    0.44
  -3   7   0    2.00    1.19
  -3   7  -1   38.20    2.92
  -3   7  -1    0.63    0.58
  -3   7  -2   29.30    2.27
  -3   7  -2   34.38    2.74
  -3   7  -3    6.30    1.33
  -3   7  -3    6.11    1.34
  -3   7  -4    4.59    1.27
  -3   7  -4    4.71    1.18
  -3   7  -5   14.89    1.58
  -3   7  -5   16.01    1.91
  -3   7  -6    4.14    1.29
  -3   7  -6    3.94    0.94
  -3   7  -7    2.66    1.02
  -3   7  -7    1.12    0.59
  -3   7  -8  168.72    4.35
  -3   7  -8  169.01    4.97
  -3   7  -9    2.69    0.83
  -3   7  -9    5.52    0.93
  -3   7 -10   20.61    1.43
  -3   6   9    4.71    1.16
  -3   6   8   81.28    4.03
  -3   6   7   36.47    2.83
  -3   6   7   36.78    3.21
  -3   6   6   27.34    2.64
  -3   6   6   24.89    2.76
  -3   6   5    3.15    1.74
  -3   6   5    6.36    1.74
  -3   6   5    7.00    1.61
  -3   6   4   20.76    2.63
  -3   6   4   24.17    3.32
  -3   6   4   16.62    2.29
  -3   6   3   -1.88    1.63
  -3   6   3    2.08    1.58
  -3   6   3    1.81    1.49
  -3   6   2    1.69    1.35
  -3   6   2   -1.99    1.84
  -3   6   2    0.70    1.32
  -3   6   1   25.77    2.95
  -3   6   1   25.36    3.57
  -3   6   1   20.30    2.79
  -3   6   0    0.36    1.64
  -3   6   0    2.34    1.14
  -3   6   0    0.84    1.92
  -3   6  -1   15.19    2.60
  -3   6  -1   15.15    2.23
  -3   6  -1   17.21    2.80
  -3   6  -2   31.92    3.78
  -3   6  -2   23.18    3.18
  -3   6  -3   60.13    4.71
  -3   6  -3   73.00    5.16
  -3   6  -3   71.27    4.16
  -3   6  -4    5.70    1.67
  -3   6  -4    8.24    2.15
  -3   6  -5  113.13    5.48
  -3   6  -5  114.78    6.02
  -3   6  -6   10.23    2.14
  -3   6  -6    6.28    1.52
  -3   6  -7    9.43    2.04
  -3   6  -7   12.10    2.19
  -3   6  -8   33.45    2.59
  -3   6  -8   34.76    3.06
  -3   6  -9   57.86    3.44
  -3   6  -9   60.29    3.90
  -3   6 -10   35.45    2.64
  -3   6 -10   30.45    2.85
  -3   6 -11  243.27    6.54
  -3   6 -11  239.00    6.95
  -3   6 -12   95.61    4.00
  -3   6 -12  106.39    4.43
  -3   6 -13   -0.43    0.70
  -3   6 -13    0.93    0.60
  -3   6 -14   24.12    1.79
  -3   6 -14   21.76    1.70
  -3   6 -15  126.37    3.60
  -3   5  11    4.58    1.43
  -3   5  10   24.77    2.57
  -3   5  10   21.53    2.64
  -3   5  10   24.82    2.32
  -3   5   9    8.60    1.74
  -3   5   9    4.97    1.51
  -3   5   9    8.25    1.69
  -3   5   9    7.27    2.18
  -3   5   8    2.02    1.44
  -3   5   8    1.46    1.65
  -3   5   8    0.84    1.36
  -3   5   8    1.61    1.21
  -3   5   7   25.60    3.11
  -3   5   7   25.47    2.88
  -3   5   7   23.97    2.67
  -3   5   7   23.81    3.11
  -3   5   7   24.54    3.50
  -3   5   6   18.16    2.94
  -3   5   6   20.22    2.44
  -3   5   6   16.90    2.62
  -3   5   6   13.63    2.90
  -3   5   6   17.41    2.61
  -3   5   6   15.61    3.04
  -3   5   5    9.69    3.23
  -3   5   5    6.96    2.28
  -3   5   5   11.39    2.27
  -3   5   5    9.48    2.27
  -3   5   5    6.46    1.82
  -3   5   5    9.34    1.97
  -3   5   4   29.65    4.28
  -3   5   4   38.39    4.20
  -3   5   4   37.48    4.03
  -3   5   4   37.14    3.12
  -3   5   4   38.96    3.47
  -3   5   4   35.73    3.64
  -3   5   3  263.49    9.95
  -3   5   3  288.88    8.69
  -3   5   3  286.35   11.59
  -3   5   3  299.14    8.20
  -3   5   3  283.57   10.66
  -3   5   2    0.77    2.24
  -3   5   2   -3.52    2.19
  -3   5   2   -0.98    1.00
  -3   5   2   -2.25    1.45
  -3   5   1   88.82    5.91
  -3   5   1   93.89    7.69
  -3   5   1   82.81    6.47
  -3   5   1   88.85    6.14
  -3   5   0    1.80    1.30
  -3   5   0    1.22    2.46
  -3   5   0    3.43    1.56
  -3   5   0    5.53    2.76
  -3   5  -1  145.67    7.18
  -3   5  -1  157.95    9.34
  -3   5  -2   72.60    6.46
  -3   5  -2   61.37    4.59
  -3   5  -2   64.13    4.47
  -3   5  -3   41.09    4.85
  -3   5  -3   44.76    3.92
  -3   5  -3   42.98    3.88
  -3   5  -4   69.52    6.23
  -3   5  -4   68.93    4.24
  -3   5  -4   63.47    4.90
  -3   5  -5  182.69    7.16
  -3   5  -5  163.11    7.52
  -3   5  -5  177.85    9.20
  -3   5  -6  769.14   18.08
  -3   5  -6  743.36   14.54
  -3   5  -6  710.11   15.64
  -3   5  -7   26.43    3.28
  -3   5  -7   25.92    3.03
  -3   5  -8    5.81    1.86
  -3   5  -8    5.62    1.51
  -3   5  -9   42.42    3.69
  -3   5  -9   36.67    3.74
  -3   5 -10    5.87    2.00
  -3   5 -10    5.26    1.79
  -3   5 -11   10.06    2.34
  -3   5 -11    7.14    2.05
  -3   5 -12   18.32    2.58
  -3   5 -12   15.42    2.38
  -3   5 -13    4.08    1.57
  -3   5 -13    3.85    1.44
  -3   5 -14   10.60    2.06
  -3   5 -14   11.70    1.77
  -3   5 -15   79.55    3.82
  -3   5 -15   69.90    3.89
  -3   5 -16    1.56    0.81
  -3   5 -16    1.72    1.05
  -3   5 -17   13.49    1.47
  -3   5 -18    6.10    0.87
  -3   4  14    0.39    0.45
  -3   4  13    7.00    1.27
  -3   4  13    5.02    1.69
  -3   4  12   34.40    3.02
  -3   4  12   32.78    2.41
  -3   4  12   30.07    2.53
  -3   4  12   34.89    2.63
  -3   4  11   11.12    2.16
  -3   4  11   14.60    2.47
  -3   4  11   12.64    1.70
  -3   4  11   11.11    1.93
  -3   4  11   17.19    2.95
  -3   4  11   14.50    1.99
  -3   4  10   10.49    2.25
  -3   4  10   13.70    2.13
  -3   4  10   14.20    2.02
  -3   4  10   12.01    2.08
  -3   4  10   11.59    2.35
  -3   4  10    8.99    2.47
  -3   4   9   23.08    3.18
  -3   4   9   20.09    3.27
  -3   4   9   24.33    2.80
  -3   4   9   21.88    2.66
  -3   4   9   18.77    2.83
  -3   4   9   27.73    3.04
  -3   4   8   18.09    2.70
  -3   4   8   18.68    3.24
  -3   4   8   20.84    3.03
  -3   4   8   18.01    3.42
  -3   4   8   16.26    2.56
  -3   4   8   19.75    2.71
  -3   4   7   36.46    4.02
  -3   4   7   31.58    3.84
  -3   4   7   31.79    3.44
  -3   4   7   30.91    3.92
  -3   4   7   30.86    3.39
  -3   4   7   29.01    3.15
  -3   4   6   35.79    4.07
  -3   4   6   34.28    3.97
  -3   4   6   35.31    3.51
  -3   4   6   36.22    3.38
  -3   4   6   31.72    4.45
  -3   4   6   39.97    3.93
  -3   4   5  276.21   10.56
  -3   4   5  280.90   11.01
  -3   4   5  265.66   11.33
  -3   4   5  277.37    8.94
  -3   4   5  283.17    9.77
  -3   4   4    2.72    2.52
  -3   4   4    4.67    2.45
  -3   4   4    4.00    1.81
  -3   4   4    3.67    1.39
  -3   4   4    8.46    2.20
  -3   4   3    2.11    2.07
  -3   4   3    4.51    2.62
  -3   4   3    5.59    1.76
  -3   4   3    3.04    1.71
  -3   4   3    5.30    1.59
  -3   4   3    4.42    1.73
  -3   4   2  520.01   14.05
  -3   4   2  522.01   16.83
  -3   4   2  527.90   15.48
  -3   4   2  508.09   12.11
  -3   4   2  512.14   13.00
  -3   4   2  512.77   11.69
  -3   4   2  521.87   14.88
  -3   4   1 1134.85   20.38
   3  -4  -1 1191.58   32.91
  -3   4   1 1183.87   25.01
  -3   4   1 1177.72   22.30
  -3   4   1 1217.36   23.21
  -3   4   1 1132.13   17.00
  -3   4   1 1150.48   17.89
  -3   4   1 1175.16   19.55
  -3   4   0   22.62    3.27
  -3   4   0   24.33    4.18
   3  -4   0   22.79    6.63
  -3   4   0   24.34    2.71
  -3   4   0   24.59    2.66
  -3   4  -1   85.04    5.73
   3  -4   1  110.51   10.87
  -3   4  -1   96.22    7.37
  -3   4  -1   91.69    4.88
  -3   4  -1   93.31    4.78
  -3   4  -2   13.25    2.68
  -3   4  -2   14.28    3.09
   3  -4   2   18.33    6.13
  -3   4  -2   15.22    2.09
  -3   4  -2   16.27    2.58
  -3   4  -2   15.91    2.06
  -3   4  -3  347.33   10.53
   3  -4   3  362.13   18.97
  -3   4  -3  355.39   13.33
  -3   4  -3  359.82   10.09
  -3   4  -3  345.49   10.72
  -3   4  -4  662.72   17.55
   3  -4   4  683.99   26.30
  -3   4  -4  648.22   13.85
  -3   4  -4  627.96   14.62
  -3   4  -5   46.84    5.29
   3  -4   5   46.63    7.67
  -3   4  -5   42.70    3.84
  -3   4  -5   47.47    4.27
   3  -4   6 1084.79   33.32
  -3   4  -6 1062.42   18.18
  -3   4  -7   83.85    5.68
  -3   4  -7   82.50    5.35
  -3   4  -8  459.81   12.33
  -3   4  -8  431.87   12.56
  -3   4  -9  652.52   15.52
  -3   4  -9  698.65   15.27
  -3   4 -10   20.58    3.15
  -3   4 -10   15.84    2.74
  -3   4 -11    0.63    1.90
  -3   4 -11   -1.49    1.43
  -3   4 -12   11.66    2.53
  -3   4 -12   11.56    2.32
  -3   4 -13  123.76    6.43
  -3   4 -13  123.31    6.37
   3  -4  13  121.33    6.39
  -3   4 -14  110.97    5.16
   3  -4  14  124.69    6.33
  -3   4 -14  126.59    6.37
  -3   4 -14  117.39    5.88
  -3   4 -15   75.24    4.07
  -3   4 -15   77.25    4.40
  -3   4 -15   80.59    4.95
   3  -4  15   83.44    5.08
   3  -4  16    0.36    1.19
  -3   4 -16   -2.11    1.14
  -3   4 -16    0.83    0.71
  -3   4 -16    0.61    1.11
   3  -4  17    3.25    1.15
  -3   4 -17    0.22    0.75
  -3   4 -17    2.15    0.91
  -3   4 -17   -0.26    1.03
  -3   4 -18   48.83    2.97
   3  -4  18   49.57    3.16
  -3   4 -19    5.59    0.99
  -3   4 -19    4.61    0.90
  -3   3  16   36.92    2.14
  -3   3  15    2.80    1.65
  -3   3  15   -0.38    0.64
  -3   3  15    4.39    1.15
  -3   3  14   38.54    2.63
  -3   3  14   40.29    2.70
  -3   3  14   41.23    2.97
  -3   3  14   38.21    3.29
  -3   3  13  122.83    4.95
  -3   3  13  129.18    5.46
  -3   3  13  131.66    5.19
  -3   3  13  131.12    5.82
  -3   3  13  136.38    5.28
  -3   3  12   28.61    2.72
  -3   3  12   28.04    2.79
  -3   3  12   25.45    3.41
  -3   3  12   27.61    3.57
  -3   3  12   25.51    2.79
  -3   3  12   26.73    2.75
  -3   3  12   25.02    2.74
  -3   3  11   14.32    2.13
  -3   3  11   18.13    2.60
  -3   3  11   10.05    2.12
  -3   3  11   14.22    3.16
  -3   3  11   13.52    2.77
  -3   3  11   11.94    2.14
  -3   3  10   40.32    3.19
  -3   3  10   38.39    4.02
  -3   3  10   38.32    4.61
  -3   3  10   38.73    3.57
  -3   3  10   38.76    3.51
  -3   3  10   42.90    3.85
  -3   3   9  653.10   15.44
  -3   3   9  658.56   13.87
  -3   3   9  677.55   13.87
  -3   3   9  669.57   14.29
  -3   3   9  675.51   17.95
  -3   3   9  631.16   16.66
  -3   3   8    3.09    1.94
  -3   3   8    0.42    1.51
  -3   3   8    0.48    1.71
  -3   3   8   -0.08    0.84
  -3   3   8    4.66    2.01
  -3   3   8   -0.21    1.50
  -3   3   7   38.54    5.25
  -3   3   7   53.20    4.95
  -3   3   7   49.71    4.00
  -3   3   7   57.38    5.43
  -3   3   7   53.11    4.24
  -3   3   7   54.67    5.27
  -3   3   6   25.79    4.26
  -3   3   6   20.40    3.33
  -3   3   6   23.07    3.09
  -3   3   6   22.64    2.74
  -3   3   6   24.73    2.89
  -3   3   6   16.83    3.27
  -3   3   6   23.18    3.03
  -3   3   5   29.00    4.37
  -3   3   5   28.02    2.95
  -3   3   5   30.02    3.47
  -3   3   5   26.26    3.67
  -3   3   5   35.07    4.58
  -3   3   5   26.59    3.07
  -3   3   5   29.85    3.25
   3  -3  -4  313.64   15.98
  -3   3   4  317.20    9.74
  -3   3   4  328.53   12.00
  -3   3   4  299.89   12.82
  -3   3   4  307.47    9.62
  -3   3   4  320.82   11.44
  -3   3   4  311.61   10.63
  -3   3   4  309.76    9.01
   3  -3  -3  539.76   20.60
  -3   3   3  540.29   11.57
  -3   3   3  533.08   13.65
  -3   3   3  545.36   16.14
  -3   3   3  548.04   15.08
  -3   3   3  527.78   14.51
  -3   3   3  545.91   12.60
  -3   3   3  529.61   12.29
  -3   3   3  514.25   16.35
  -3   3   2   52.49    4.60
   3  -3  -2   56.03    6.87
  -3   3   2   56.37    4.66
  -3   3   2   54.59    5.35
  -3   3   2   55.41    4.99
  -3   3   2   57.30    3.84
  -3   3   2   56.44    4.11
  -3   3   2   58.51    5.54
  -3   3   2   55.21    3.94
   3  -3  -1   64.84    7.75
  -3   3   1   73.86    5.16
  -3   3   1   69.44    5.90
  -3   3   1   62.69    3.79
  -3   3   1   67.69    4.47
  -3   3   1   73.45    4.40
   3  -3   0  221.90   13.56
  -3   3   0  221.66    8.47
  -3   3   0  222.09   10.13
  -3   3   0  214.96    7.77
   3  -3   1   66.41    7.74
   3  -3   2    3.31    2.67
   3  -3   3 1236.33   31.74
   3  -3   4    4.76    3.02
  -3   3  -5  170.15    6.97
  -3   3  -5  158.10    7.16
   3  -3   5  168.01   12.20
   3  -3   6    1.64    3.18
  -3   3  -6    3.23    1.55
  -3   3  -6    7.22    1.62
  -3   3  -7  504.09   12.28
  -3   3  -7  489.99   12.96
   3  -3   8   16.67    4.50
  -3   3  -8   24.35    2.85
  -3   3  -8   20.13    2.93
  -3   3  -9  317.93   10.05
  -3   3  -9  304.68   10.38
  -3   3 -10   52.88    3.84
   3  -3  10   45.56    6.69
  -3   3 -10   50.86    4.16
  -3   3 -10   49.97    4.56
   3  -3  11   16.60    3.27
  -3   3 -11   16.83    2.39
  -3   3 -11   17.13    3.11
  -3   3 -11   15.69    2.70
   3  -3  11   18.99    5.01
  -3   3 -12    6.46    2.22
   3  -3  12    4.35    2.08
  -3   3 -12    9.48    1.83
  -3   3 -12    6.71    2.19
   3  -3  13   -3.44    2.00
  -3   3 -13    0.70    1.11
  -3   3 -13    1.66    1.81
  -3   3 -13    0.28    1.59
  -3   3 -14   65.30    4.56
  -3   3 -14   66.65    4.85
  -3   3 -14   63.50    4.75
   3  -3  14   58.62    5.16
   3  -3  15   15.81    3.03
  -3   3 -15   12.71    2.41
  -3   3 -15   13.44    2.64
  -3   3 -15   11.74    2.59
  -3   3 -16   82.80    4.87
  -3   3 -16   83.01    5.15
  -3   3 -16   87.67    4.85
   3  -3  16   89.99    5.87
  -3   3 -17   90.58    4.92
  -3   3 -17   97.29    5.16
  -3   3 -17  105.42    4.75
   3  -3  17   96.47    5.75
   3  -3  18    3.42    1.29
  -3   3 -18    1.76    1.19
  -3   3 -18    3.43    1.18
   3  -3  19    2.78    1.21
  -3   3 -19    1.28    0.92
  -3   3 -19    3.87    1.30
   3  -3  20   25.28    2.16
  -3   3 -20   33.12    2.31
  -3   3 -20   28.02    1.94
   3  -3  20   30.63    2.65
  -3   3 -21    8.60    1.06
  -3   2  18    7.14    1.08
  -3   2  17    8.27    1.22
  -3   2  17    9.20    1.50
  -3   2  16   -0.20    0.44
  -3   2  16    2.37    1.56
  -3   2  15    4.22    1.29
  -3   2  15    6.65    1.74
  -3   2  15    4.33    1.22
  -3   2  15    3.58    2.04
  -3   2  14    0.61    1.66
  -3   2  14    1.60    1.24
  -3   2  14    0.31    0.71
  -3   2  14    2.35    1.84
  -3   2  13   84.52    4.86
  -3   2  13   85.31    5.03
  -3   2  13   76.94    4.97
  -3   2  13   78.67    4.50
  -3   2  12   95.95    5.25
  -3   2  12   92.86    5.52
  -3   2  12   97.54    6.93
  -3   2  12   96.98    5.60
  -3   2  12   99.03    5.23
  -3   2  11 1196.52   18.34
  -3   2  11 1180.99   19.02
  -3   2  11 1182.94   23.49
  -3   2  11 1188.98   19.32
  -3   2  11 1201.11   18.16
  -3   2  11 1173.85   17.91
  -3   2  11 1156.93   18.31
  -3   2  10  106.41    5.53
  -3   2  10  106.75    6.11
  -3   2  10   96.67    6.91
  -3   2  10  103.33    5.92
  -3   2  10  106.58    5.58
  -3   2  10  106.35    5.66
  -3   2  10  102.29    6.92
  -3   2  10  105.37    5.73
  -3   2   9  348.34    9.72
  -3   2   9  367.41   11.30
  -3   2   9  373.39   10.60
  -3   2   9  346.02    9.84
  -3   2   9  353.33   10.05
  -3   2   9  348.21   12.81
  -3   2   9  350.36   12.45
  -3   2   9  370.69   10.34
  -3   2   9  338.29   14.97
  -3   2   8  230.79    8.01
  -3   2   8  233.25    9.11
  -3   2   8  243.34    8.55
  -3   2   8  219.22   10.06
  -3   2   8  224.22    7.95
  -3   2   8  233.32   10.04
  -3   2   8  227.79   11.94
  -3   2   7  489.70   14.16
  -3   2   7  471.76   12.66
  -3   2   7  481.13   14.43
  -3   2   7  474.99   11.21
  -3   2   7  492.90   11.19
  -3   2   7  461.00   11.21
  -3   2   7  475.37   11.98
  -3   2   7  451.11   16.22
  -3   2   6  646.71   13.55
  -3   2   6  633.70   14.43
  -3   2   6  642.37   15.78
  -3   2   6  624.01   16.08
  -3   2   6  636.21   12.96
  -3   2   6  633.43   12.62
  -3   2   6  671.69   19.40
  -3   2   6  612.59   18.07
  -3   2   5  189.98    8.39
  -3   2   5  173.88    9.20
  -3   2   5  194.30    8.74
  -3   2   5  202.21    6.94
  -3   2   5  184.46   10.35
  -3   2   5  190.77    7.88
  -3   2   5  205.88    7.52
  -3   2   4   83.04    7.14
  -3   2   4   75.75    5.77
  -3   2   3    3.63    1.60
  -3   2   3    0.83    1.72
  -3   2   2  255.11    9.84
  -3   2   2  270.42   11.99
  -3   2   1  710.11   19.12
  -3   2   1  705.32   15.57
  -3   2   0  703.09   19.14
  -3   2   0  708.02   14.92
  -3   2  -1    1.08    0.86
   3  -2   1   -1.33    2.24
  -3   2  -1    0.83    1.92
   3  -2   2  223.37   12.30
  -3   2  -2  199.19   10.45
  -3   2  -3    1.81    2.44
   3  -2   3    6.35    3.04
   3  -2   4    7.13    3.20
   3  -2   5  730.88   21.99
   3  -2   6   18.26    4.36
   3  -2   7    3.45    2.44
   3  -2   8   61.17    7.07
   3  -2   9  332.98   15.77
  -3   2  -9  355.80   10.07
  -3   2  -9  331.03   10.11
   3  -2  10   59.41    7.36
  -3   2 -10   53.45    4.00
  -3   2 -10   54.35    4.23
  -3   2 -10   52.73    4.34
   3  -2  10   62.49    5.02
   3  -2  11  147.10   10.69
  -3   2 -11  142.09    6.51
  -3   2 -11  138.14    6.67
   3  -2  11  144.37    7.38
  -3   2 -11  147.43    7.00
  -3   2 -12  799.19   15.59
  -3   2 -12  807.66   15.90
  -3   2 -12  771.21   15.58
   3  -2  12  775.26   17.20
  -3   2 -13  516.20   12.87
  -3   2 -13  542.28   13.12
  -3   2 -13  502.36   12.47
   3  -2  13  499.80   14.27
  -3   2 -14   88.31    5.43
  -3   2 -14   93.98    5.74
  -3   2 -14   96.52    5.60
   3  -2  14   84.66    6.17
  -3   2 -15   42.90    3.94
  -3   2 -15   44.46    3.78
  -3   2 -15   39.34    3.75
   3  -2  15   43.93    4.62
  -3   2 -16  217.36    8.42
  -3   2 -16  234.07    8.46
  -3   2 -16  246.77    8.13
   3  -2  16  215.26    9.49
  -3   2 -17  161.38    7.18
  -3   2 -17  157.83    6.68
   3  -2  17  163.49    8.19
   3  -2  18   -0.55    1.65
  -3   2 -18    1.29    1.33
  -3   2 -18    3.58    1.42
   3  -2  19    0.40    1.59
  -3   2 -19    1.37    1.20
  -3   2 -19   -1.14    0.85
   3  -2  20    7.18    1.96
  -3   2 -20    7.29    1.64
  -3   2 -20   10.07    1.31
  -3   2 -21   54.46    3.06
   3  -2  21   53.41    3.17
  -3   2 -22  305.70    5.82
   3  -2  22  221.91    5.06
  -3   1  19    3.69    0.78
  -3   1  18   14.86    1.57
  -3   1  18   11.25    1.61
  -3   1  17    3.22    1.19
  -3   1  17    3.42    1.42
  -3   1  16   11.26    1.93
  -3   1  16   11.52    2.14
  -3   1  16   12.29    2.22
  -3   1  15   27.17    2.86
  -3   1  15   21.98    2.16
  -3   1  15   17.85    2.84
  -3   1  15   25.62    3.01
  -3   1  14    6.20    1.73
  -3   1  14    8.89    1.72
  -3   1  14    8.99    2.32
  -3   1  14    6.12    2.35
  -3   1  13  102.32    5.62
  -3   1  13  106.91    6.40
  -3   1  13  109.22    5.32
  -3   1  13  105.98    5.93
  -3   1  13  106.73    5.77
  -3   1  12   20.27    2.56
  -3   1  12   21.18    2.63
  -3   1  12   18.81    2.86
  -3   1  12   21.88    2.87
  -3   1  12   24.21    3.08
  -3   1  11  315.85   10.59
  -3   1  11  320.07    9.65
  -3   1  11  325.58   10.21
  -3   1  11  342.53    9.68
  -3   1  11  323.71   12.25
  -3   1  11  329.51    9.62
  -3   1  11  299.27   14.39
  -3   1  10   18.14    3.55
  -3   1  10   22.72    2.62
  -3   1  10   17.47    3.27
  -3   1  10   16.03    2.85
  -3   1  10   23.36    2.89
  -3   1  10   24.21    2.82
  -3   1  10   21.56    2.73
  -3   1   9    2.78    1.30
  -3   1   9   -0.48    0.60
  -3   1   9    2.77    1.17
  -3   1   9    0.08    1.00
  -3   1   9   -0.51    1.26
  -3   1   9   -0.92    1.78
  -3   1   9    1.09    1.04
  -3   1   8   54.45    4.74
  -3   1   8   66.85    4.67
  -3   1   8   69.72    4.57
  -3   1   8   61.11    5.05
  -3   1   8   58.51    6.01
  -3   1   8   68.70    4.36
  -3   1   8   60.74    5.83
  -3   1   8   67.55    4.31
  -3   1   8   72.58    4.69
  -3   1   7  645.04   18.23
  -3   1   7  629.44   18.01
  -3   1   6  190.94    9.89
  -3   1   6  165.47    8.83
  -3   1   5  163.24    8.35
  -3   1   5  173.32    9.13
  -3   1   4    3.61    1.83
  -3   1   4    7.63    2.46
  -3   1   3  640.81   14.75
  -3   1   3  688.63   17.32
  -3   1   2  666.49   16.79
  -3   1   2  658.85   14.07
  -3   1   1  253.23    8.34
  -3   1   1  264.49   10.57
  -3   1   0  158.12    8.10
  -3   1   0  165.42    6.35
  -3   1  -1  863.31   13.33
  -3   1  -1  832.86   18.31
  -3   1  -2  652.47   16.24
  -3   1  -2  671.72   10.73
  -3   1  -3   12.81    2.84
  -3   1  -4  103.71    6.69
   3  -1   4  110.98    3.95
  -3   1  -5   -0.61    1.55
   3  -1   5   -1.19    2.12
   3  -1   5    0.51    0.63
   3  -1   6   28.92    4.32
   3  -1   6   27.14    2.45
   3  -1   7   15.40    3.46
   3  -1   7   15.10    2.09
   3  -1   8  155.68    9.37
   3  -1   8  157.41    6.71
   3  -1   9    1.32    2.49
   3  -1   9    4.13    1.66
   3  -1  10    0.03    1.08
   3  -1  10   -0.85    2.54
   3  -1  11  955.76   23.33
   3  -1  11 1051.64   20.86
  -3   1 -12  137.27    6.38
   3  -1  12  116.85    6.58
  -3   1 -12  133.88    6.27
  -3   1 -12  141.91    6.40
   3  -1  12  131.60    8.05
   3  -1  12  125.46    6.98
   3  -1  13   10.71    2.61
   3  -1  13   10.64    3.12
  -3   1 -13    9.44    2.08
  -3   1 -13    7.46    1.93
  -3   1 -13    8.35    2.23
   3  -1  13    7.99    2.77
  -3   1 -14   70.00    4.96
   3  -1  14   64.17    5.37
  -3   1 -14   75.34    4.85
  -3   1 -14   65.81    4.57
   3  -1  14   76.18    7.34
   3  -1  14   64.88    5.48
   3  -1  15   10.85    2.77
   3  -1  15    8.13    2.66
  -3   1 -15   10.19    2.31
  -3   1 -15   12.30    2.53
  -3   1 -15   11.54    2.24
   3  -1  16   14.07    3.05
  -3   1 -16   13.42    2.53
   3  -1  16   13.47    3.15
  -3   1 -16   10.05    2.29
   3  -1  17   25.47    3.83
  -3   1 -17   29.51    3.46
   3  -1  17   23.41    3.56
  -3   1 -17   24.73    2.86
  -3   1 -18  173.18    6.38
  -3   1 -18  162.05    7.24
   3  -1  18  165.80    8.01
   3  -1  18  154.12    7.98
   3  -1  19    0.67    2.01
  -3   1 -19    4.70    1.79
  -3   1 -20   97.58    5.00
   3  -1  20   99.03    5.77
  -3   1 -21   31.79    2.63
   3  -1  21   34.40    3.03
  -3   1 -22   30.10    2.22
   3  -1  22   29.08    2.42
   3  -1  23    4.39    0.82
  -3   0  20    2.68    0.63
  -3   0  19   18.39    1.68
  -3   0  19   16.85    1.97
  -3   0  18   15.12    1.86
  -3   0  18   16.69    2.51
  -3   0  17  258.86    7.73
  -3   0  17  263.61    8.72
  -3   0  16  217.15    7.60
  -3   0  16  207.61    8.42
  -3   0  16  203.55    7.79
  -3   0  15    5.38    2.18
  -3   0  15    9.73    1.70
  -3   0  15    6.73    1.61
  -3   0  15    6.30    2.10
  -3   0  15    5.89    2.30
  -3   0  14  113.80    6.78
  -3   0  14  121.44    6.23
  -3   0  14  110.57    6.15
  -3   0  14  117.34    5.73
  -3   0  14  119.54    5.49
  -3   0  13   33.62    3.46
  -3   0  13   33.33    3.94
  -3   0  13   28.84    2.97
  -3   0  13   30.50    3.21
  -3   0  13   28.88    3.44
  -3   0  12   52.42    4.18
  -3   0  12   56.46    4.17
  -3   0  12   52.73    4.61
  -3   0  12   61.20    4.22
  -3   0  12   55.90    6.47
  -3   0  12   62.88    4.76
  -3   0  11   71.32    4.70
  -3   0  11   74.85    4.90
  -3   0  11   80.27    4.69
  -3   0  11   73.99    4.65
  -3   0  11   76.34    7.19
  -3   0  11   71.89    5.28
  -3   0  10    2.34    1.77
  -3   0  10    6.19    1.48
  -3   0  10    8.33    2.34
  -3   0  10    2.42    1.31
  -3   0  10    5.56    1.74
  -3   0  10    5.09    1.61
  -3   0  10    6.87    1.65
  -3   0   9   -2.83    1.75
  -3   0   9    0.32    1.21
  -3   0   9    0.05    0.82
  -3   0   9    3.06    1.40
  -3   0   9   -1.16    1.60
  -3   0   9   -4.32    1.41
  -3   0   8  189.09   10.07
  -3   0   8  187.69    9.87
  -3   0   7  420.65   14.44
  -3   0   7  409.75   13.83
  -3   0   6  165.74    8.75
  -3   0   6  162.91    8.27
  -3   0   5   10.90    2.23
  -3   0   5   12.65    2.65
  -3   0   4   19.18    2.72
  -3   0   4   21.08    3.43
  -3   0   3   92.36    6.21
  -3   0   3   83.72    5.10
  -3   0   2  288.49   10.47
  -3   0   2  296.40    8.83
  -3   0   1    0.56    1.89
  -3   0   1    1.42    1.02
  -3   0   0   77.90    5.35
  -3   0   0   77.90    3.91
  -3   0  -1 2378.07   19.13
  -3   0  -1 2380.05   28.20
  -3   0  -2    4.33    1.04
  -3   0  -2    2.35    1.79
   3   0   2    2.54    0.97
  -3   0  -3    2.20    0.61
  -3   0  -3    3.41    1.72
   3   0   3    3.91    1.14
   3   0   4  132.39    4.97
  -3   0  -4  122.33    6.41
  -3   0  -5  718.02   15.51
   3   0   5  736.02   12.23
   3   0   6   -0.53    0.83
  -3   0  -6   -0.06    1.49
   3   0   7  988.88   20.14
   3   0   7 1062.79   16.62
   3   0   8   45.63    4.63
   3   0   8   48.19    3.96
   3   0   9   -2.70    1.73
   3   0   9    1.81    1.65
   3   0  10   -0.13    1.86
   3   0  10   -1.29    1.19
   3   0  11  331.46   11.73
   3   0  12  517.59   13.33
   3   0  12  490.76   15.09
   3   0  12  492.93   13.19
  -3   0 -13  114.23    5.95
   3   0  13  109.73    6.63
  -3   0 -13  120.92    5.74
   3   0  13  107.06    7.62
   3   0  13  103.98    6.46
  -3   0 -14  457.97   12.09
   3   0  14  421.75   13.03
   3   0  14  450.33   13.46
   3   0  15    0.05    1.63
   3   0  15    0.98    2.04
  -3   0 -15    1.57    1.76
   3   0  15   -4.21    1.77
   3   0  15    3.59    2.36
  -3   0 -16  651.16   14.77
   3   0  16  622.17   16.16
   3   0  16  633.55   16.45
  -3   0 -17   87.75    5.58
   3   0  17   89.52    6.47
   3   0  17   87.71    6.35
  -3   0 -18  469.80   12.31
   3   0  18  467.95   13.71
   3   0  18  467.30   13.84
  -3   0 -19   70.88    4.87
   3   0  19   65.07    5.26
   3   0  19   71.97    5.36
  -3   0 -20    0.84    1.25
  -3   0 -21   81.48    4.17
   3   0  21   82.59    4.79
  -3   0 -22   20.86    1.90
   3   0  22   23.46    2.31
   3   0  23   -0.83    0.77
   3   0  23    0.38    0.57
  -3  -1  20    7.65    1.13
  -3  -1  20    7.37    1.33
  -3  -1  19   77.66    3.69
  -3  -1  19   68.42    3.96
  -3  -1  18   42.70    3.19
  -3  -1  18   42.25    3.70
  -3  -1  17  167.36    6.63
  -3  -1  17  167.08    7.55
  -3  -1  17  173.73    6.81
  -3  -1  16    1.08    1.45
  -3  -1  16    2.93    1.93
  -3  -1  16    4.60    1.85
  -3  -1  15   17.57    2.60
  -3  -1  15   13.63    2.71
  -3  -1  15   13.52    3.02
  -3  -1  14   26.50    3.12
  -3  -1  14   25.45    3.64
  -3  -1  14   28.21    2.82
  -3  -1  14   22.56    3.29
  -3  -1  13  916.30   17.16
  -3  -1  13  931.58   17.77
  -3  -1  13  959.53   15.51
  -3  -1  13  920.27   18.89
  -3  -1  13  926.59   25.61
  -3  -1  12  657.00   14.23
  -3  -1  12  657.23   14.69
  -3  -1  12  659.74   21.27
  -3  -1  12  645.21   12.87
  -3  -1  12  671.19   15.79
  -3  -1  11  148.36   10.03
  -3  -1  11  165.41    7.68
  -3  -1  11  153.70    6.31
  -3  -1  11  144.01    9.75
  -3  -1  10  199.10   10.89
  -3  -1  10  211.90    8.35
  -3  -1  10  211.23    7.24
  -3  -1  10  205.42   11.17
  -3  -1   9   22.32    3.61
  -3  -1   9   20.59    4.12
  -3  -1   8  124.89    8.15
  -3  -1   8  111.07    7.41
  -3  -1   7  252.41   11.10
  -3  -1   7  258.47   10.60
  -3  -1   6 1502.85   26.24
  -3  -1   6 1468.73   23.94
  -3  -1   5    1.21    1.55
  -3  -1   5    1.27    1.78
  -3  -1   4 1184.44   21.71
  -3  -1   4 1152.99   18.75
  -3  -1   3  162.09    7.90
  -3  -1   3  157.68    6.64
  -3  -1   2  219.92    8.99
  -3  -1   2  214.08    7.18
  -3  -1   1   47.64    4.17
  -3  -1   1   46.86    3.17
  -3  -1   0  198.77    5.93
  -3  -1   0  202.92    7.99
  -3  -1  -1   80.70    4.96
  -3  -1  -1   75.90    3.37
  -3  -1  -2  121.55    5.96
  -3  -1  -2  124.42    3.73
  -3  -1  -3    1.56    0.43
  -3  -1  -3    2.90    1.41
  -3  -1  -4    3.81    1.41
   3   1   4    4.12    1.31
  -3  -1  -5 1075.83   16.70
   3   1   5 1035.55   15.47
   3   1   6  489.86   11.08
  -3  -1  -6  490.44   11.23
  -3  -1  -7  577.56   12.13
   3   1   7  580.47   12.57
   3   1   8  210.53    7.88
   3   1   8  213.28    8.13
   3   1   9  301.55   10.11
   3   1  10  431.18   12.74
   3   1  11  528.87   14.86
   3   1  12  288.72   11.63
   3   1  13    3.44    1.83
   3   1  13    4.39    2.15
  -3  -1 -13   10.27    2.12
   3   1  13   12.27    2.30
   3   1  13    7.14    2.44
  -3  -1 -14   54.62    4.33
   3   1  14   54.82    6.41
   3   1  14   49.64    4.61
   3   1  14   46.17    5.62
   3   1  14   39.61    4.29
   3   1  15   11.97    3.44
   3   1  15   14.61    2.83
  -3  -1 -15   14.95    2.51
   3   1  15   11.69    2.67
   3   1  15   14.18    3.29
  -3  -1 -16  505.28   12.92
   3   1  16  529.25   20.48
   3   1  16  488.44   14.24
   3   1  16  496.71   14.51
   3   1  17   24.89    3.54
  -3  -1 -17   24.85    3.18
   3   1  17   21.95    3.51
  -3  -1 -18  438.98   11.58
   3   1  18  429.27   13.03
  -3  -1 -19    2.49    1.59
   3   1  19    2.26    1.95
   3   1  19    1.48    1.49
  -3  -1 -20  124.73    5.46
   3   1  20  117.24    6.26
   3   1  20  120.68    6.10
  -3  -1 -21    0.82    0.93
   3   1  21    0.12    1.19
  -3  -1 -22   42.97    2.32
   3   1  22   44.38    2.94
   3   1  22   44.54    3.01
   3   1  23    1.44    0.91
   3   1  23    2.08    0.76
  -3  -2  20   28.43    2.01
  -3  -2  20   30.13    2.35
  -3  -2  19    1.68    1.04
  -3  -2  19    2.19    1.21
  -3  -2  18    3.03    1.43
  -3  -2  18    3.52    1.40
  -3  -2  18    2.50    1.66
  -3  -2  17    4.70    1.94
  -3  -2  17    3.34    1.54
   3   2 -17    4.20    0.88
  -3  -2  17    3.75    1.92
  -3  -2  16   65.83    4.64
  -3  -2  16   54.48    4.90
  -3  -2  16   56.10    4.34
   3   2 -16   58.15    3.77
  -3  -2  15  453.11   12.11
  -3  -2  15  444.81   13.20
  -3  -2  15  445.38   11.97
   3   2 -15  455.94   10.68
  -3  -2  14   65.47    5.49
  -3  -2  14   71.07    4.21
   3   2 -14   77.31    4.75
  -3  -2  14   69.29    5.09
  -3  -2  13   76.83    4.57
  -3  -2  13   72.24    5.69
  -3  -2  13   74.99    7.23
  -3  -2  12  280.28   14.25
  -3  -2  12  284.22   10.39
  -3  -2  12  286.19    8.49
  -3  -2  12  302.39   14.34
  -3  -2  11   10.62    3.31
  -3  -2  11    7.39    2.41
  -3  -2  11   12.84    2.23
  -3  -2  11    6.24    3.04
  -3  -2  10  122.15    5.44
  -3  -2  10  118.46    6.50
  -3  -2  10  122.54    9.17
  -3  -2  10  116.91    8.27
  -3  -2   9  133.76    9.06
  -3  -2   9  118.55    8.10
  -3  -2   8   30.19    4.50
  -3  -2   8   30.47    4.11
  -3  -2   7  301.86   12.44
  -3  -2   6   50.93    5.23
  -3  -2   5   16.29    3.20
  -3  -2   4  100.68    6.50
  -3  -2   3  102.53    6.32
  -3  -2   2   14.97    2.72
  -3  -2   1   50.22    4.26
  -3  -2   0  809.02   15.49
   3   2   0  775.85    7.00
  -3  -2  -1  619.76   13.10
   3   2   1  642.32    8.38
  -3  -2  -2  388.40    9.97
  -3  -2  -3   57.42    3.86
   3   2   3   58.96    3.86
   3   2   4   63.76    4.13
  -3  -2  -4   64.13    3.84
  -3  -2  -5 2155.53   20.73
   3   2   5 2131.56   23.47
   3   2   6  120.14    5.98
  -3  -2  -6  122.90    4.75
   3   2   7 1095.91   18.27
   3   2   8   73.84    5.11
   3   2   9  241.27   10.43
   3   2   9  214.39    8.84
   3   2  10 1072.76   22.91
   3   2  10 1085.06   21.00
   3   2  11  103.48    7.65
   3   2  11  102.37    6.84
   3   2  12  273.06   13.05
   3   2  12  253.35   11.06
   3   2  12  282.89   10.03
  -3  -2 -13  131.04    6.13
   3   2  13  125.63    9.29
   3   2  13  121.76    6.64
   3   2  13  129.15    8.34
   3   2  13  133.47    7.14
  -3  -2 -14   52.24    4.05
   3   2  14   42.99    4.18
   3   2  14   45.43    5.97
   3   2  14   44.61    5.26
  -3  -2 -15   51.43    4.16
   3   2  15   54.88    4.91
   3   2  15   51.48    6.47
   3   2  15   57.66    6.31
  -3  -2 -16   60.01    4.60
   3   2  16   55.89    5.04
   3   2  16   57.75    4.84
  -3  -2 -17    4.68    1.94
   3   2  17    3.88    2.06
   3   2  17    7.92    2.11
  -3  -2 -18  451.84   10.97
   3   2  18  451.41   12.75
   3   2  18  468.99   12.82
  -3  -2 -19  261.79    7.72
   3   2  19  275.51    9.62
   3   2  19  267.90    9.26
   3   2  20   22.35    2.80
   3   2  20   24.26    2.73
   3   2  21    1.73    1.22
   3   2  21   -1.46    1.32
   3   2  22   50.11    2.98
   3   2  22   47.26    2.77
   3   2  23    2.50    0.80
  -3  -3  20   18.52    1.69
  -3  -3  20   17.70    1.71
  -3  -3  19    4.55    1.42
  -3  -3  19    4.80    1.31
  -3  -3  18    7.39    1.86
  -3  -3  18    6.62    1.93
   3   3 -18    6.91    1.34
  -3  -3  18    7.92    1.56
  -3  -3  17   -1.06    1.33
  -3  -3  17    1.52    1.57
   3   3 -17   -0.57    0.70
  -3  -3  17    1.15    1.20
  -3  -3  16    2.02    2.30
  -3  -3  16    2.06    1.47
   3   3 -16    1.20    1.26
  -3  -3  15   11.04    2.75
  -3  -3  15    9.79    2.32
   3   3 -15   10.14    2.18
  -3  -3  14  424.61   12.66
   3   3 -14  440.16   11.27
  -3  -3  13  141.42    6.01
  -3  -3  13  123.72    7.03
  -3  -3  13  131.16    9.90
  -3  -3  12   20.73    3.81
  -3  -3  12   18.69    4.91
  -3  -3  12   20.56    2.76
  -3  -3  12   21.01    3.25
  -3  -3  11   37.32    5.11
  -3  -3  11   39.16    3.47
  -3  -3  11   44.11    4.45
  -3  -3  11   36.24    3.20
  -3  -3  11   44.07    6.12
  -3  -3  10  214.27   11.35
  -3  -3  10  222.89   12.63
  -3  -3  10  234.47    7.64
  -3  -3  10  218.58    8.53
  -3  -3  10  218.69    7.29
  -3  -3   9 1172.04   27.40
  -3  -3   8  664.09   19.97
  -3  -3   7  339.71   13.76
  -3  -3   6    8.26    2.78
  -3  -3   5 2015.63   30.66
  -3  -3   4    4.44    2.16
  -3  -3   3    3.69    2.04
  -3  -3   2  725.47   16.29
  -3  -3   1    6.15    2.11
  -3  -3   0 1096.92   18.32
  -3  -3  -1  238.60    8.24
   3   3   1  240.40    5.62
  -3  -3  -2  735.84   13.89
   3   3   2  735.51   11.22
   3   3   3    3.98    1.17
  -3  -3  -3    6.78    1.59
  -3  -3  -4   15.98    1.87
   3   3   4   14.08    2.07
   3   3   4   13.05    2.43
   3   3   5  284.79    9.05
  -3  -3  -5  297.16    6.96
   3   3   5  298.42    9.48
   3   3   6  102.16    5.85
   3   3   6   99.95    5.75
   3   3   7  358.17   11.58
   3   3   7  347.35   10.88
   3   3   8  184.54    8.83
   3   3   8  186.96    8.32
   3   3   9    0.12    1.22
   3   3   9    1.14    1.36
   3   3  10   84.46    6.99
   3   3  10   87.37    6.30
   3   3  11    9.83    2.67
   3   3  11    5.92    1.83
   3   3  12  360.00   15.34
   3   3  12  379.08   10.75
   3   3  12  357.77   10.93
   3   3  12  368.48   13.82
   3   3  13   65.46    6.98
   3   3  13   69.99    5.02
   3   3  13   76.09    5.30
   3   3  13   72.44    6.52
   3   3  14  109.08    9.23
   3   3  14  106.39    6.21
   3   3  14  104.60    6.25
   3   3  14  101.58    8.29
   3   3  15    9.45    2.95
   3   3  15   14.25    2.64
   3   3  15   11.96    2.29
   3   3  16   33.46    3.84
   3   3  16   30.45    3.65
   3   3  17   62.47    4.84
   3   3  17   69.14    5.19
   3   3  17   59.57    4.70
   3   3  18  345.76   10.64
   3   3  18  347.62   10.44
   3   3  18  345.76   10.47
   3   3  19    1.36    1.64
   3   3  19    0.44    1.35
   3   3  20  137.24    5.94
   3   3  20  136.88    5.50
   3   3  21  116.17    4.24
   3   3  21  119.03    4.83
   3   3  22   38.98    2.43
  -3  -4  20   -0.02    0.53
  -3  -4  19    2.15    1.01
  -3  -4  19    2.65    0.96
   3   4 -19   -0.28    0.42
  -3  -4  18    5.80    1.58
   3   4 -18    5.90    1.23
  -3  -4  18    3.02    1.04
  -3  -4  18    7.43    1.34
  -3  -4  17    6.61    1.84
  -3  -4  17    5.34    1.38
   3   4 -17    3.81    1.22
  -3  -4  16    5.67    1.73
  -3  -4  16    2.72    1.28
   3   4 -16    3.30    1.54
  -3  -4  15    1.78    0.85
  -3  -4  15    1.00    1.87
   3   4 -15    0.06    1.45
  -3  -4  14   72.08    5.33
   3   4 -14   79.12    5.14
  -3  -4  14   73.11    5.05
  -3  -4  13  301.30   10.26
  -3  -4  13  317.45    8.67
   3   4 -13  326.30   10.07
  -3  -4  13  318.54   10.65
  -3  -4  12   13.77    2.53
  -3  -4  12   11.15    2.84
  -3  -4  12   13.02    2.76
  -3  -4  12   14.27    2.46
   3   4 -12   18.26    2.79
  -3  -4  11   -1.68    1.40
  -3  -4  11   -1.19    1.42
  -3  -4  11   -1.40    1.66
  -3  -4  11   -3.68    1.67
  -3  -4  10   58.87    7.35
  -3  -4  10   66.41    4.91
  -3  -4  10   66.53    4.44
  -3  -4  10   59.43    4.66
  -3  -4   9  405.64   17.32
  -3  -4   9  388.52   10.21
  -3  -4   9  397.68   11.47
  -3  -4   8  257.87   13.38
  -3  -4   7  540.16   18.22
  -3  -4   6    1.12    2.25
  -3  -4   6   -3.17    2.52
  -3  -4   5  540.45   16.99
  -3  -4   5  561.17   18.72
  -3  -4   4   82.70    6.48
  -3  -4   4   79.57    7.16
  -3  -4   3  193.66    9.41
  -3  -4   3  211.80   10.88
  -3  -4   2  360.84   12.26
  -3  -4   2  355.60   13.36
  -3  -4   1  227.76    9.35
  -3  -4   1  222.08   10.32
  -3  -4   0   51.43    4.51
  -3  -4   0   56.98    5.29
  -3  -4  -1  237.92    8.87
   3   4   1  261.30    7.24
  -3  -4  -2  978.61   16.88
   3   4   2  972.72   15.16
  -3  -4  -3   67.51    4.24
   3   4   3   71.36    4.54
   3   4   3   71.26    5.03
   3   4   4 2676.46   28.78
   3   4   4 2700.75   30.05
   3   4   5 2925.92   32.00
   3   4   5 3021.66   32.07
   3   4   6  157.89    7.90
   3   4   6  157.80    7.61
   3   4   7  153.05    8.25
   3   4   7  161.92    7.88
   3   4   8   67.82    5.68
   3   4   8   59.12    5.06
   3   4   9   59.86    5.87
   3   4   9   66.89    5.59
   3   4  10    5.86    2.13
   3   4  10    4.93    1.89
   3   4  10    5.81    1.99
   3   4  10   10.32    2.64
   3   4  11    7.82    3.12
   3   4  11   13.60    2.43
   3   4  11   13.12    2.28
   3   4  11   11.25    2.46
   3   4  11   11.76    3.11
   3   4  12  357.07    9.93
   3   4  12  365.55   16.18
   3   4  12  350.44   10.87
   3   4  12  344.39    9.75
   3   4  12  356.47   14.09
   3   4  12  342.13   10.62
   3   4  13   -0.14    1.18
   3   4  13    4.82    2.18
   3   4  13    0.49    1.73
   3   4  13    1.97    1.57
   3   4  13   -0.19    0.98
   3   4  13    1.54    1.11
   3   4  13   -3.64    2.32
   3   4  14  231.86    8.23
   3   4  14  234.78   13.71
   3   4  14  205.18    8.70
   3   4  14  231.83    8.93
   3   4  14  210.85    7.72
   3   4  15  199.73    7.60
   3   4  15  196.83    8.46
   3   4  15  181.50    7.19
   3   4  15  189.54    7.93
   3   4  16  445.89   10.91
   3   4  16  447.21   10.66
   3   4  16  439.63   12.31
   3   4  16  437.85   11.67
   3   4  17  468.94   10.68
   3   4  17  450.04   12.07
   3   4  17  462.19   11.45
   3   4  18   36.95    3.21
   3   4  18   41.00    2.99
   3   4  18   33.38    3.56
   3   4  19   28.61    2.53
   3   4  19   28.34    2.96
   3   4  20   12.13    1.93
   3   4  21   -0.02    0.76
  -3  -5  19   62.38    2.83
   3   5 -19   53.76    2.38
  -3  -5  18   10.67    1.68
   3   5 -18    8.84    1.43
   3   5 -17   -0.87    0.98
  -3  -5  17   -2.68    0.99
   3   5 -16   38.06    3.21
  -3  -5  16   35.14    2.70
  -3  -5  16   37.85    3.34
   3   5 -15  497.66   11.62
  -3  -5  15  472.34   12.03
   3   5 -14  208.53    7.91
  -3  -5  14  207.20    8.63
  -3  -5  13  273.54    7.82
   3   5 -13  281.15    9.35
  -3  -5  13  276.84   10.33
  -3  -5  12  210.34    9.09
  -3  -5  12  211.60    7.30
   3   5 -12  218.36    8.31
   3   5 -12  218.20    9.13
   3   5 -11  292.46    9.54
   3   5 -11  264.86   10.39
  -3  -5  11  272.36   10.47
  -3  -5  10   23.48    3.46
  -3  -5  10   21.03    5.31
   3   5 -10   27.88    3.13
   3   5 -10   26.19    3.98
  -3  -5   9    1.33    0.85
  -3  -5   9    1.30    1.52
   3   5  -9   -1.52    2.37
  -3  -5   8  390.49   12.10
  -3  -5   8  375.94   16.92
   3   5  -8  372.81   10.14
   3   5  -8  386.57   10.14
   3   5  -8  374.32   12.40
  -3  -5   8  398.73   18.85
  -3  -5   8  354.67   10.10
  -3  -5   7    8.59    2.09
  -3  -5   7   10.96    2.30
   3   5  -7    8.45    2.00
   3   5  -7    9.98    2.18
  -3  -5   7   11.49    3.97
   3   5  -7   10.94    2.94
  -3  -5   7    9.62    3.15
   3   5  -6  116.16    5.57
  -3  -5   6  131.88   10.43
   3   5  -6  128.50    7.29
  -3  -5   6  129.60    5.94
  -3  -5   5  107.65    9.10
  -3  -5   4  392.31   16.52
  -3  -5   3  214.96   11.85
  -3  -5   2   70.43    6.77
  -3  -5   1    0.09    1.90
  -3  -5   0   23.52    4.27
  -3  -5   0   27.99    3.65
  -3  -5  -1  411.96   12.64
  -3  -5  -1  407.49   14.35
  -3  -5  -2  521.36   13.44
   3   5   2  511.91   13.04
  -3  -5  -2  529.98   15.76
   3   5   3 1459.12   23.07
   3   5   3 1449.50   23.49
   3   5   4  191.84    8.87
   3   5   4  177.97    8.41
   3   5   5   21.26    3.46
   3   5   5   13.47    2.60
   3   5   6  316.69   12.42
   3   5   6  314.16   11.39
   3   5   7   -1.81    1.63
   3   5   7    2.69    1.71
   3   5   7    2.62    1.87
   3   5   8   54.57    4.15
   3   5   8   50.31    5.59
   3   5   8   52.28    4.24
   3   5   8   53.31    3.94
   3   5   8   62.60    5.63
   3   5   9  138.89    6.30
   3   5   9  124.92    7.82
   3   5   9  122.83    8.89
   3   5   9  145.04    6.89
   3   5   9  134.09    6.21
   3   5  10  273.89    8.90
   3   5  10  280.49   13.84
   3   5  10  261.07    9.31
   3   5  10  254.32    8.62
   3   5  10  291.13   12.16
   3   5  11  230.53    8.39
   3   5  11  250.92   13.51
   3   5  11  248.53    9.33
   3   5  11  229.48    8.88
   3   5  11  233.80    8.47
   3   5  11  230.21    8.47
   3   5  11  247.52   11.53
   3   5  12   -0.16    1.68
   3   5  12   -0.11    1.47
   3   5  12    0.31    1.91
   3   5  12   -0.49    0.85
   3   5  12   -3.63    1.82
   3   5  12   -0.98    1.43
   3   5  13  156.13    7.05
   3   5  13  153.35    7.26
   3   5  13  147.30    6.77
   3   5  13  151.11    7.40
   3   5  14   11.55    2.55
   3   5  14    9.14    2.40
   3   5  14    9.94    2.09
   3   5  14    9.63    2.37
   3   5  15  518.99   12.02
   3   5  15  541.09   12.24
   3   5  15  539.98   11.99
   3   5  15  536.68   13.36
   3   5  16  110.25    5.33
   3   5  16  114.75    6.08
   3   5  16  114.89    5.28
   3   5  17   53.97    3.55
   3   5  17   51.92    4.03
   3   5  18   21.17    2.13
   3   5  18   22.52    2.61
   3   5  19    1.37    1.11
   3   5  20   50.58    2.75
  -3  -6  18   28.09    1.94
   3   6 -18   29.84    1.95
   3   6 -17   42.24    2.69
  -3  -6  17   42.88    2.66
  -3  -6  16    0.66    1.04
   3   6 -16   -1.69    1.02
  -3  -6  15    3.92    1.76
   3   6 -15    5.87    1.74
   3   6 -14   35.11    3.32
  -3  -6  14   30.59    3.42
   3   6 -13  149.70    6.56
  -3  -6  13  161.49    7.71
   3   6 -12   49.22    4.03
  -3  -6  12   49.86    3.56
   3   6 -12   50.92    4.90
  -3  -6  12   47.39    4.52
   3   6 -11  416.81   11.12
   3   6 -11  393.27   13.07
  -3  -6  11  409.49   13.03
  -3  -6  10   18.75    3.27
   3   6 -10   21.63    2.75
   3   6 -10   19.03    3.67
   3   6  -9  250.58    8.62
   3   6  -9  241.84   10.76
  -3  -6   9  262.57   10.55
  -3  -6   8    4.43    2.09
   3   6  -8    3.66    1.88
   3   6  -8    4.01    1.60
   3   6  -8    5.42    2.57
  -3  -6   7    0.74    1.49
   3   6  -7    1.58    1.54
  -3  -6   7    4.66    3.01
  -3  -6   7   -2.72    2.32
   3   6  -7    1.03    0.71
   3   6  -7   -2.93    2.82
   3   6  -7   -0.01    2.18
   3   6  -7    0.26    1.10
  -3  -6   6    1.13    1.37
  -3  -6   6   -0.48    3.05
  -3  -6   6    1.49    1.62
   3   6  -6   -1.26    1.55
   3   6  -6    0.07    2.12
   3   6  -6    0.36    0.75
   3   6  -6    0.74    2.14
   3   6  -6   -1.89    1.43
   3   6  -5  137.79    6.53
   3   6  -5  154.20    6.65
  -3  -6   5  159.09   12.04
   3   6  -5  148.76    7.64
   3   6  -5  156.06    6.16
   3   6  -5  156.38    8.53
  -3  -6   5  151.08    6.46
  -3  -6   4   87.29    8.94
   3   6  -4   83.54    4.91
   3   6  -4   78.82    5.66
   3   6  -4   81.92    5.99
   3   6  -4   86.36    5.20
  -3  -6   4   74.50    4.52
   3   6  -3   31.95    3.10
  -3  -6   3   24.61    5.42
   3   6  -3   29.82    3.80
   3   6  -3   33.73    3.37
  -3  -6   3   30.51    2.95
   3   6  -3   23.22    3.51
   3   6  -2 1190.79   18.22
   3   6  -2 1216.23   17.82
  -3  -6   2 1213.12   29.98
   3   6  -2 1166.06   21.53
  -3  -6   2 1144.43   16.05
  -3  -6   1   35.12    5.36
   3   6  -1   37.27    3.65
   3   6  -1   37.97    3.30
   3   6  -1   36.96    3.94
   3   6   0    0.07    1.61
  -3  -6   0    1.75    2.50
   3   6   0    2.38    1.39
   3   6   0    5.72    1.80
  -3  -6  -1  190.36   11.09
   3   6   1  210.82    7.87
   3   6   1  202.31    7.31
   3   6   1  199.65    8.51
   3   6   1  202.51    9.66
   3   6   2  140.15    6.56
   3   6   2  131.46    5.94
   3   6   2  128.44    7.64
   3   6   3   18.04    2.68
   3   6   3   18.78    3.09
   3   6   4   12.08    2.41
   3   6   4    8.73    2.28
   3   6   4    9.25    1.70
   3   6   4   16.19    2.92
   3   6   5    6.37    1.90
   3   6   5    6.87    2.62
   3   6   5    2.73    1.68
   3   6   5    9.83    1.82
   3   6   5    8.09    2.56
   3   6   6   55.20    4.27
   3   6   6   54.40    6.03
   3   6   6   54.70    4.41
   3   6   6   57.52    3.86
   3   6   7  131.79    6.41
   3   6   7  137.51    9.44
   3   6   7  144.14    6.99
   3   6   7  137.82    6.15
   3   6   7  150.77    7.58
   3   6   8    1.68    1.69
   3   6   8    2.52    1.14
   3   6   8    4.88    1.62
   3   6   8    2.86    1.50
   3   6   8    4.55    1.95
   3   6   9  214.90    8.29
   3   6   9  202.26   12.24
   3   6   9  226.52    9.16
   3   6   9  206.70    7.61
   3   6   9  215.74    8.59
   3   6  10   51.03    4.36
   3   6  10   60.52    4.87
   3   6  10   53.13    4.41
   3   6  10   52.35    3.89
   3   6  11   24.98    3.11
   3   6  11   30.61    3.76
   3   6  11   29.95    3.44
   3   6  11   31.71    3.25
   3   6  12   -2.55    1.58
   3   6  12    0.83    1.49
   3   6  12   -2.22    1.34
   3   6  12    1.69    1.50
   3   6  13   -0.03    1.82
   3   6  13   -0.33    1.42
   3   6  13    0.15    1.29
   3   6  14    0.92    1.58
   3   6  14    1.06    1.55
   3   6  14   -0.56    1.29
   3   6  15    0.45    1.16
   3   6  15   -2.61    1.37
   3   6  15    0.34    1.32
   3   6  16   11.20    1.85
   3   6  16   12.67    1.70
   3   6  16   13.71    2.13
   3   6  17    3.31    1.08
   3   6  17    1.66    1.19
   3   6  18   11.90    1.56
   3   6  18   15.05    1.61
   3   6  19  144.03    3.84
   3   6  19  130.59    3.55
  -3  -7  16   13.95    1.65
   3   7 -16   18.92    1.73
   3   7 -15   22.67    2.06
  -3  -7  15   24.58    2.55
   3   7 -14   22.27    2.37
  -3  -7  14   22.96    2.65
  -3  -7  13    9.33    1.99
   3   7 -13    5.12    1.55
  -3  -7  12   48.17    2.87
   3   7 -12   39.31    3.37
  -3  -7  12   37.68    4.01
   3   7 -11   29.79    2.97
   3   7 -11   33.16    4.12
  -3  -7  11   30.83    3.80
  -3  -7  10    5.67    2.36
   3   7 -10    0.50    1.07
   3   7 -10    1.28    2.06
   3   7  -9  570.85   16.21
   3   7  -9  554.77   12.15
  -3  -7   9  585.86   15.57
   3   7  -8   63.42    4.66
   3   7  -8   59.82    4.88
   3   7  -8   60.51    4.18
   3   7  -8   63.36    5.93
  -3  -7   8   62.03    5.41
  -3  -7   7   20.56    3.49
   3   7  -7   17.49    2.82
   3   7  -7   23.89    2.72
   3   7  -7   20.59    3.58
   3   7  -7   15.16    3.63
  -3  -7   6   12.14    3.19
   3   7  -6   15.69    2.71
   3   7  -6   14.67    2.36
   3   7  -6   12.84    3.25
   3   7  -6   12.66    3.19
  -3  -7   5  180.33    8.93
   3   7  -5  186.56    7.86
   3   7  -5  153.55    6.85
   3   7  -5  175.32    8.71
   3   7  -5  174.95    9.26
  -3  -7   4    3.16    1.88
   3   7  -4    2.90    1.75
   3   7  -4   -1.04    2.07
   3   7  -4    2.20    1.58
   3   7  -4   -0.36    1.99
   3   7  -3  382.65   10.49
   3   7  -3  357.62   12.41
   3   7  -3  355.47   12.72
   3   7  -3  359.36   10.77
   3   7  -2    1.79    1.85
   3   7  -2   -0.43    1.15
   3   7  -2   -1.92    1.68
   3   7  -2    1.48    1.78
   3   7  -1   91.34    5.09
   3   7  -1   89.84    5.65
   3   7  -1   87.14    6.48
   3   7  -1   91.19    6.44
   3   7   0    2.56    2.03
   3   7   0    4.77    1.53
   3   7   0    2.22    2.18
   3   7   0   -1.53    1.53
   3   7   0    3.46    2.01
   3   7   1    8.74    2.36
   3   7   1   10.09    2.13
   3   7   1   12.28    2.66
   3   7   1   13.73    2.42
   3   7   2  278.69    9.72
   3   7   2  258.07    8.37
   3   7   2  253.14    9.21
   3   7   2  253.47    9.92
   3   7   3   33.16    3.84
   3   7   3   36.48    3.26
   3   7   3   30.10    3.52
   3   7   4   72.05    5.44
   3   7   4   77.40    4.74
   3   7   4   74.92    5.18
   3   7   5   50.90    4.63
   3   7   5   58.80    4.02
   3   7   5   56.23    4.49
   3   7   6  213.10    9.05
   3   7   6  214.16    7.42
   3   7   6  202.69    8.33
   3   7   7    1.51    2.22
   3   7   7   -0.07    0.77
   3   7   7    0.22    1.49
   3   7   8  125.74    6.51
   3   7   8  129.30    7.16
   3   7   8  120.28    6.38
   3   7   9   13.04    2.62
   3   7   9   21.52    2.75
   3   7   9   17.17    2.76
   3   7   9   18.20    2.87
   3   7  10  134.59    6.61
   3   7  10  138.16    6.75
   3   7  10  146.27    7.31
   3   7  10  134.46    6.01
   3   7  11   -0.89    1.14
   3   7  11   -1.32    1.44
   3   7  11    1.77    1.37
   3   7  11    1.16    1.66
   3   7  12   21.24    2.67
   3   7  12   19.43    2.33
   3   7  12   16.17    2.68
   3   7  12   16.73    2.54
   3   7  13    1.28    1.39
   3   7  13   -0.31    0.99
   3   7  13    0.47    1.31
   3   7  14   36.91    2.88
   3   7  14   32.96    2.96
   3   7  14   33.12    2.74
   3   7  14   39.73    3.20
   3   7  15   28.34    2.40
   3   7  15   31.99    2.61
   3   7  15   28.59    2.29
   3   7  16    1.80    0.69
   3   7  16    4.86    1.27
   3   7  17    3.32    0.69
  -3  -8  14   13.96    1.62
   3   8 -14   10.62    1.11
  -3  -8  13    1.10    1.08
   3   8 -13   -0.07    0.67
   3   8 -12   37.99    2.43
  -3  -8  12   45.15    3.54
  -3  -8  11   13.46    2.50
  -3  -8  11   10.26    1.52
   3   8 -11   11.67    1.62
   3   8 -10  164.24    5.43
  -3  -8  10  182.28    7.74
  -3  -8   9    2.65    1.79
   3   8  -9    3.37    1.59
  -3  -8   8    7.70    2.25
   3   8  -8    6.84    1.85
   3   8  -8    3.64    2.82
   3   8  -7   44.85    4.00
   3   8  -7   34.66    3.93
   3   8  -7   39.21    4.51
  -3  -8   7   37.02    4.23
  -3  -8   6   23.74    3.53
   3   8  -6   18.71    2.85
   3   8  -6   25.13    3.68
   3   8  -6   24.00    3.85
  -3  -8   5    2.08    2.04
   3   8  -5    2.26    2.02
   3   8  -5    4.98    2.03
   3   8  -5    3.62    2.23
  -3  -8   4   97.84    6.55
   3   8  -4   96.78    5.67
   3   8  -4   84.11    6.25
   3   8  -4   87.96    6.60
  -3  -8   3   66.56    5.44
   3   8  -3   70.71    4.36
   3   8  -3   60.48    5.47
   3   8  -3   60.11    5.28
   3   8  -3   67.65    4.90
  -3  -8   2   11.26    2.80
   3   8  -2    8.60    2.39
   3   8  -2   10.86    1.81
   3   8  -2    8.78    3.09
   3   8  -2    9.36    2.33
   3   8  -1   71.42    4.32
   3   8  -1   70.83    4.95
   3   8  -1   66.50    5.74
   3   8  -1   72.96    5.77
   3   8   0    3.49    1.57
   3   8   0    4.03    2.44
   3   8   0    4.92    1.84
   3   8   0    6.12    1.57
   3   8   1   12.14    2.26
   3   8   1   14.95    2.34
   3   8   1   12.98    2.68
   3   8   1   12.01    2.36
   3   8   1   13.46    2.56
   3   8   2   37.36    3.56
   3   8   2   32.20    3.49
   3   8   2   41.63    3.28
   3   8   2   46.16    4.79
   3   8   3  102.34    6.01
   3   8   3   97.75    5.75
   3   8   3   97.59    6.44
   3   8   4   97.61    5.81
   3   8   4   92.09    5.50
   3   8   4   94.26    6.34
   3   8   5   68.99    5.06
   3   8   5   72.64    5.45
   3   8   5   59.89    4.53
   3   8   6   19.51    3.17
   3   8   6   20.36    2.77
   3   8   6   14.20    2.79
   3   8   7   11.87    2.66
   3   8   7   11.22    2.17
   3   8   7   11.73    2.24
   3   8   8    0.01    1.25
   3   8   8   -0.39    1.61
   3   8   8   -3.01    1.94
   3   8   9   33.54    3.64
   3   8   9   35.29    3.40
   3   8   9   37.69    3.52
   3   8  10    5.08    1.95
   3   8  10    5.48    1.82
   3   8  11   34.87    3.29
   3   8  11   29.74    2.72
   3   8  12   40.92    3.24
   3   8  12   33.00    2.74
   3   8  13  304.91    7.38
   3   8  13  288.92    6.66
   3   8  14   34.09    2.10
   3   8  14   36.20    2.24
  -3  -9  11   14.54    1.62
  -3  -9  10   35.54    2.76
   3   9  -9   27.96    2.12
  -3  -9   9   28.89    2.64
   3   9  -8   24.52    2.35
  -3  -9   8   27.10    2.81
  -3  -9   7    0.37    1.15
   3   9  -7    1.65    1.10
  -3  -9   6    6.54    1.82
   3   9  -6    3.61    1.79
   3   9  -5  152.84    6.70
   3   9  -5  159.96    6.01
  -3  -9   5  157.94    6.71
   3   9  -4   84.69    4.55
   3   9  -4   75.88    5.06
  -3  -9   4   77.27    4.88
  -3  -9   3    3.09    1.68
   3   9  -3    2.80    1.81
   3   9  -2   91.10    5.74
   3   9  -2   82.85    4.61
  -3  -9   2   82.53    4.92
  -3  -9   1    2.87    1.62
   3   9  -1    1.50    1.60
   3   9  -1    0.97    1.64
  -3  -9   0    1.87    1.36
   3   9   0   -0.22    1.36
   3   9   0    1.26    1.73
  -3  -9  -1   59.89    4.00
   3   9   1   56.07    4.61
   3   9   1   55.69    3.88
  -3  -9  -2   11.11    1.91
   3   9   2    7.85    1.66
   3   9   2    6.18    1.76
   3   9   2    8.94    2.47
   3   9   3    1.38    1.49
   3   9   3    3.17    1.50
   3   9   3    0.62    1.72
   3   9   4   77.42    4.40
   3   9   4   71.53    4.20
   3   9   4   66.77    4.73
   3   9   5   44.54    3.37
   3   9   5   45.52    3.91
   3   9   5   46.69    3.43
   3   9   5   42.05    3.64
   3   9   6  177.39    6.41
   3   9   6  178.32    6.07
   3   9   6  178.48    6.68
   3   9   7   83.04    4.39
   3   9   7   77.39    3.95
   3   9   7   80.79    4.14
   3   9   8  123.21    4.64
   3   9   8  120.38    5.09
   3   9   9    3.47    1.23
   3   9   9    2.97    1.03
   3   9  10    2.55    0.90
   3   9  10    3.10    0.98
   3   9  11   72.94    3.06
   3  10  -6    3.99    0.96
   3  10  -5    2.10    0.86
   3  10  -5   -0.19    0.56
   3  10  -4  118.26    4.23
   3  10  -3   86.77    3.88
   3  10  -2    0.35    0.94
   3  10  -1  324.83    8.76
   3  10  -1  317.97    6.43
   3  10  -1  304.16    7.38
   3  10   0    5.55    1.16
   3  10   0    4.82    1.49
   3  10   0    5.99    1.40
   3  10   1    1.18    0.88
   3  10   1    1.13    0.84
   3  10   1    1.51    1.00
   3  10   2   67.25    3.73
   3  10   2   75.73    3.09
   3  10   2   66.37    3.37
   3  10   3   62.34    3.28
   3  10   3   69.33    2.87
   3  10   3   68.61    3.24
   3  10   4  107.51    3.29
   3  10   4   94.55    3.35
   3  10   5  171.19    3.81
  -4   6   4   29.08    2.16
  -4   6   3   14.60    1.67
  -4   6   3   10.88    1.41
  -4   6   2   63.65    3.48
  -4   6   2   55.76    3.02
  -4   6   1   92.44    4.26
  -4   6   1   81.80    3.93
  -4   6   0   12.87    1.79
  -4   6   0   12.15    1.83
  -4   6  -1    5.88    1.37
  -4   6  -1    4.59    1.52
  -4   6  -2   10.46    1.88
  -4   6  -2   15.02    1.92
  -4   6  -3    1.95    0.91
  -4   6  -3    0.37    0.87
  -4   6  -4    1.90    1.20
  -4   6  -5    4.02    1.42
  -4   6  -6    7.29    1.55
  -4   6  -6    0.18    0.34
  -4   6  -7   18.23    2.20
  -4   6  -7   14.42    1.39
  -4   6  -8    9.79    1.27
  -4   6  -8    9.15    1.56
  -4   6  -9   76.33    3.81
  -4   6  -9   74.28    2.85
  -4   6 -10   55.42    2.42
  -4   6 -10   51.34    2.99
  -4   6 -11    1.98    0.89
  -4   6 -11    1.89    0.66
  -4   5   8   27.19    2.42
  -4   5   8   27.64    1.82
  -4   5   7    7.38    1.29
  -4   5   7    6.05    1.55
  -4   5   6   51.68    3.55
  -4   5   6   54.43    3.95
  -4   5   6   51.35    2.80
  -4   5   5  117.96    5.65
  -4   5   5  114.73    4.21
  -4   5   5  120.52    6.10
  -4   5   4   10.33    1.67
  -4   5   4    9.88    2.15
  -4   5   4   10.22    2.09
  -4   5   3   34.41    3.52
  -4   5   3   32.04    3.61
  -4   5   3   32.77    2.43
  -4   5   2    2.67    1.01
  -4   5   2    6.53    2.12
  -4   5   2    2.47    1.73
  -4   5   1   48.46    4.51
  -4   5   1   47.26    4.33
  -4   5   1   51.45    3.00
  -4   5   0   15.91    2.76
  -4   5   0   20.27    2.83
  -4   5  -1    1.15    1.57
  -4   5  -1    1.47    1.51
  -4   5  -2   12.58    2.23
  -4   5  -2   10.86    2.41
  -4   5  -3    1.68    1.33
  -4   5  -3    2.61    1.78
  -4   5  -4    2.88    1.57
  -4   5  -4   -0.51    1.69
  -4   5  -4    0.96    1.15
  -4   5  -5    3.59    1.25
  -4   5  -6    6.33    1.80
  -4   5  -6    6.20    1.48
  -4   5  -7   17.17    2.30
  -4   5  -7   17.49    2.30
  -4   5  -8   35.57    3.09
  -4   5  -8   43.71    3.34
  -4   5  -9   25.62    2.61
  -4   5  -9   24.30    2.62
  -4   5  -9   24.63    2.57
  -4   5 -10   64.82    3.97
  -4   5 -10   67.19    3.95
  -4   5 -10   73.34    4.13
  -4   5 -11   58.61    3.65
  -4   5 -11   55.98    3.49
  -4   5 -11   58.20    3.54
  -4   5 -12    9.40    1.69
  -4   5 -12    9.12    1.52
  -4   5 -12    8.00    1.60
  -4   5 -13   42.54    2.91
  -4   5 -13   49.72    2.98
  -4   5 -13   49.72    2.90
  -4   5 -14   32.22    2.29
  -4   5 -14   39.15    2.50
  -4   5 -14   39.62    2.40
  -4   5 -15  109.33    3.67
  -4   4  12    6.62    1.11
  -4   4  11    4.92    1.17
  -4   4  10    2.11    1.13
  -4   4  10    2.01    1.33
  -4   4   9    7.43    1.87
  -4   4   9    6.90    1.54
  -4   4   9    5.68    1.64
  -4   4   8    0.50    1.55
  -4   4   8    3.81    1.42
  -4   4   8    1.55    1.57
  -4   4   7   99.29    5.61
  -4   4   7   97.12    5.91
  -4   4   7  104.02    6.40
  -4   4   7  106.16    5.04
  -4   4   7  108.39    4.98
  -4   4   6   -0.29    1.47
  -4   4   6    2.35    1.86
  -4   4   6    4.96    2.07
  -4   4   6    1.07    1.46
  -4   4   6    1.03    1.43
  -4   4   5  237.58    9.19
  -4   4   5  226.56    7.38
  -4   4   5  221.62    9.85
  -4   4   5  222.33    7.50
  -4   4   5  232.18    9.52
  -4   4   4    1.23    1.83
  -4   4   4    0.82    2.36
  -4   4   4    0.76    1.28
  -4   4   4    0.90    1.14
  -4   4   4   -2.98    2.00
  -4   4   3   32.44    4.08
  -4   4   3   21.35    3.35
  -4   4   3   20.64    3.80
  -4   4   3   25.83    2.80
  -4   4   2    2.46    2.02
  -4   4   2    2.07    2.36
  -4   4   2    2.02    1.10
  -4   4   2    2.70    1.41
  -4   4   2    0.78    1.62
  -4   4   1  145.50    7.46
  -4   4   1  156.50    8.48
  -4   4   1  150.15    8.30
  -4   4   1  152.34    6.27
  -4   4   1  164.34    6.85
  -4   4   0    2.51    2.16
  -4   4   0    3.82    1.31
  -4   4   0    5.37    2.19
  -4   4   0    5.13    2.39
  -4   4   0    2.85    1.36
  -4   4  -1    7.22    2.59
  -4   4  -1    6.71    2.68
  -4   4  -1    5.79    2.27
  -4   4  -1    4.67    1.54
  -4   4  -1    4.88    1.64
  -4   4  -2  170.01    8.44
  -4   4  -2  177.88    6.84
  -4   4  -3   64.87    5.33
  -4   4  -3   66.99    4.26
  -4   4  -4  124.28    6.09
  -4   4  -4  132.38    7.05
  -4   4  -4  124.53    5.89
  -4   4  -5   72.14    4.91
  -4   4  -5   66.31    4.64
  -4   4  -5   59.38    4.26
  -4   4  -6  182.06    7.58
  -4   4  -6  183.29    7.49
  -4   4  -7   90.59    5.48
  -4   4  -7   82.97    5.20
  -4   4  -8   10.24    2.17
  -4   4  -8   11.27    2.24
  -4   4  -9   62.23    4.57
  -4   4  -9   67.86    4.70
  -4   4 -10    2.42    1.62
  -4   4 -10    4.34    1.81
  -4   4 -11    3.56    1.58
  -4   4 -11    6.98    1.78
  -4   4 -12    4.52    1.82
  -4   4 -12    2.89    1.59
  -4   4 -13   67.92    4.44
  -4   4 -13   69.94    4.27
  -4   4 -14   -0.07    0.98
  -4   4 -14    1.19    1.23
  -4   4 -15    1.58    0.99
  -4   4 -15    1.31    1.28
  -4   4 -16   80.03    3.88
  -4   4 -16   87.79    4.02
  -4   4 -17   12.28    1.46
  -4   4 -17   11.88    1.51
  -4   4 -18   34.48    1.82
  -4   3  14   34.28    2.04
  -4   3  13   15.60    1.51
  -4   3  13   17.46    2.00
  -4   3  12   12.64    1.75
  -4   3  12   11.85    2.04
  -4   3  11   12.23    1.91
  -4   3  11   10.99    2.18
  -4   3  10   33.52    3.20
  -4   3  10   34.11    4.03
  -4   3  10   34.30    2.97
  -4   3   9   19.68    3.50
  -4   3   9   14.81    2.38
  -4   3   9   17.14    2.57
  -4   3   8   26.01    3.40
  -4   3   8   22.92    3.66
  -4   3   8   25.97    4.11
  -4   3   8   26.56    3.03
  -4   3   8   24.80    2.89
  -4   3   8   24.38    2.67
  -4   3   7  182.77    8.15
  -4   3   7  166.51    9.03
  -4   3   7  180.70    7.14
  -4   3   7  182.94    6.95
  -4   3   7  177.14    7.06
  -4   3   7  176.03    8.92
  -4   3   6   10.85    2.59
  -4   3   6    9.58    3.29
  -4   3   6    9.45    2.03
  -4   3   6    9.59    2.01
  -4   3   6    9.67    2.61
  -4   3   5   -0.88    1.46
  -4   3   5    0.93    1.22
  -4   3   5    2.06    1.59
  -4   3   5    2.09    2.40
  -4   3   5   -1.67    1.23
  -4   3   5   -2.54    1.51
  -4   3   4  367.60   12.11
  -4   3   4  383.86   13.27
  -4   3   4  366.20   13.27
  -4   3   4  386.17   10.80
  -4   3   4  376.78   10.22
  -4   3   4  376.53   11.02
  -4   3   3  774.47   17.31
  -4   3   3  755.50   18.43
  -4   3   3  763.05   18.72
  -4   3   3  777.24   15.39
  -4   3   3  757.03   15.46
  -4   3   3  755.61   14.32
  -4   3   2   85.41    4.94
  -4   3   2   81.35    5.92
  -4   3   2   83.06    6.53
  -4   3   2   89.82    5.39
  -4   3   2   87.35    6.49
  -4   3   1   47.65    4.62
  -4   3   1   55.41    5.13
  -4   3   1   57.02    3.96
  -4   3   1   45.77    3.81
  -4   3   1   48.24    4.85
  -4   3   0    7.34    2.53
  -4   3   0    4.21    2.02
  -4   3   0    2.55    2.21
  -4   3   0    5.17    1.65
  -4   3   0    6.11    1.62
   4  -3   1    4.17    3.59
  -4   3  -1    6.95    2.26
  -4   3  -1    6.53    1.50
  -4   3  -1    5.60    1.29
  -4   3  -1    4.80    2.17
  -4   3  -2   44.05    3.91
  -4   3  -2   40.60    4.18
   4  -3   2   42.92    7.37
  -4   3  -2   44.73    4.60
  -4   3  -2   37.08    3.47
  -4   3  -3   11.78    2.39
   4  -3   3   14.78    4.79
  -4   3  -3   15.35    2.89
  -4   3  -3   11.61    2.04
  -4   3  -3   12.85    2.24
  -4   3  -3   10.41    2.26
   4  -3   4   63.70    8.45
  -4   3  -4   60.42    4.54
  -4   3  -4   63.35    4.57
   4  -3   5  391.78   20.45
  -4   3  -5  399.69   11.44
  -4   3  -5  385.60   10.91
  -4   3  -6  126.37    6.62
  -4   3  -6  122.13    6.38
  -4   3  -7  601.20   14.28
  -4   3  -7  576.60   13.76
  -4   3  -8  517.82   13.26
  -4   3  -8  526.33   13.25
  -4   3  -9  369.20   11.30
  -4   3  -9  368.06   11.14
  -4   3 -10   55.34    4.64
  -4   3 -10   65.42    4.95
  -4   3 -11   45.13    4.07
  -4   3 -11   46.94    4.28
  -4   3 -12    0.20    0.37
  -4   3 -12    0.89    1.54
  -4   3 -12    1.75    1.78
  -4   3 -13   28.93    2.82
  -4   3 -13   27.64    3.37
  -4   3 -13   23.19    3.18
   4  -3  14    4.60    1.59
  -4   3 -14    3.30    1.33
  -4   3 -14    2.83    1.71
  -4   3 -14   -1.07    1.71
   4  -3  15   21.96    2.73
  -4   3 -15   20.80    2.45
  -4   3 -15   18.58    2.60
  -4   3 -15   20.83    2.53
  -4   3 -16   28.14    2.59
  -4   3 -16   33.68    3.12
  -4   3 -16   37.95    2.95
   4  -3  16   32.02    3.00
  -4   3 -17   86.58    4.06
  -4   3 -17   90.49    4.39
  -4   3 -18    6.60    1.25
  -4   3 -18    7.01    1.31
  -4   3 -18    8.04    1.33
  -4   3 -19    1.14    0.68
  -4   3 -19    1.42    0.58
  -4   3 -19    2.17    0.67
  -4   2  15    0.53    0.52
  -4   2  15    0.36    0.56
  -4   2  15    0.99    1.04
  -4   2  14   14.97    2.13
  -4   2  14   11.57    1.50
  -4   2  14   12.04    1.62
  -4   2  13  103.53    4.39
  -4   2  13  103.17    4.77
  -4   2  12   82.63    4.31
  -4   2  12   82.35    4.61
  -4   2  11    5.06    1.58
  -4   2  11    2.05    1.48
  -4   2  11    2.62    1.78
  -4   2  10   39.03    3.17
  -4   2  10   34.53    4.41
  -4   2  10   30.33    3.35
  -4   2  10   35.30    3.49
  -4   2   9   59.35    5.54
  -4   2   9   62.10    4.69
  -4   2   9   62.98    4.23
  -4   2   9   57.05    5.48
  -4   2   9   55.71    4.29
  -4   2   9   55.70    4.21
  -4   2   8  311.24   10.73
  -4   2   8  287.99   11.55
  -4   2   8  319.22    9.67
  -4   2   8  309.63   12.36
  -4   2   8  318.96    9.66
  -4   2   8  310.34    9.48
  -4   2   7  389.07   12.02
  -4   2   7  375.37   13.10
  -4   2   7  395.68   13.83
  -4   2   7  376.92   10.42
  -4   2   7  384.09   11.31
  -4   2   7  404.20   10.88
  -4   2   6  421.51   14.14
  -4   2   6  443.66   12.88
  -4   2   6  448.49   14.21
  -4   2   6  441.48   11.17
  -4   2   6  405.27   15.80
  -4   2   6  436.40   12.02
  -4   2   5    7.67    2.14
  -4   2   5   11.54    2.28
  -4   2   5   13.26    2.35
  -4   2   5   12.39    2.97
  -4   2   5   14.34    2.20
  -4   2   5    8.47    2.65
  -4   2   5   10.80    3.59
  -4   2   4    3.98    2.09
  -4   2   4    0.03    1.97
  -4   2   4   -2.26    1.70
  -4   2   4    3.22    2.49
  -4   2   4    1.69    1.56
  -4   2   4    3.25    1.42
  -4   2   4   -0.21    0.71
   4  -2  -4    8.81    4.78
  -4   2   4    3.96    1.78
  -4   2   3   -0.58    1.22
  -4   2   3   -2.21    1.63
  -4   2   3    1.76    2.14
  -4   2   3    1.85    1.07
  -4   2   3    1.75    0.90
  -4   2   3    1.88    0.73
  -4   2   3    3.78    2.40
   4  -2  -3   -3.00    2.80
  -4   2   3    0.16    2.50
   4  -2  -2   84.48    9.12
  -4   2   2   91.21    6.01
  -4   2   2   88.65    6.12
  -4   2   2   91.24    4.84
  -4   2   2  100.35    5.51
  -4   2   2   93.14    8.72
  -4   2   2   93.90    5.07
  -4   2   2   85.21    6.17
   4  -2  -1  202.50   13.68
  -4   2   1  233.56    9.18
  -4   2   1  228.48    7.36
  -4   2   1  233.92    9.82
  -4   2   1  225.50    9.39
  -4   2   1  223.55    8.12
  -4   2   1  227.73   13.06
   4  -2   0   96.34    9.94
  -4   2   0  102.25    4.80
  -4   2   0  114.80    6.41
  -4   2   0  113.04    6.64
  -4   2   0  109.27    5.60
  -4   2   0  113.37    9.27
  -4   2  -1   50.48    6.26
   4  -2   1   40.49    6.98
  -4   2  -1   45.01    4.14
  -4   2  -2  166.19    6.95
   4  -2   2  179.41   12.83
  -4   2  -2  171.61    7.52
  -4   2  -2  155.96   10.89
  -4   2  -2  173.52    7.13
   4  -2   3  137.59   11.14
  -4   2  -3  134.48   10.07
  -4   2  -3  153.08    6.75
   4  -2   4  295.75   16.37
  -4   2  -4  284.47    9.24
  -4   2  -4  297.00    8.96
   4  -2   5  654.34   24.36
  -4   2  -5  639.70   13.98
  -4   2  -5  677.90   13.82
   4  -2   6   17.47    4.50
  -4   2  -6   23.02    2.77
  -4   2  -6   23.91    2.92
   4  -2   7   13.00    4.88
  -4   2  -7   12.57    2.19
  -4   2  -7   13.69    2.31
  -4   2  -8  136.85    6.15
   4  -2   8  148.63   12.16
  -4   2  -8  152.16    7.07
  -4   2  -8  147.73    6.99
  -4   2  -9   56.14    4.03
   4  -2   9   69.07    8.75
  -4   2  -9   47.76    4.22
  -4   2  -9   60.06    4.55
  -4   2 -10  877.91   16.15
   4  -2  10  921.95   28.85
  -4   2 -10  853.50   16.90
  -4   2 -10  890.62   17.02
  -4   2 -11  258.71    8.96
  -4   2 -11  256.21    9.40
  -4   2 -11  269.27    9.48
  -4   2 -12  294.05    9.61
  -4   2 -12  302.40   10.14
  -4   2 -12  313.94   10.10
   4  -2  12  303.10   10.51
  -4   2 -13  262.44    9.03
  -4   2 -13  264.77    9.42
  -4   2 -13  288.05    9.62
   4  -2  13  268.21   10.05
  -4   2 -14  804.95   15.87
  -4   2 -14  813.80   16.21
   4  -2  14  808.69   17.20
  -4   2 -15   34.75    3.44
  -4   2 -15   35.58    3.52
  -4   2 -15   39.32    3.67
   4  -2  15   35.76    3.84
   4  -2  16   13.29    2.87
  -4   2 -16   15.06    2.25
  -4   2 -16   12.26    2.21
   4  -2  17   11.29    2.20
  -4   2 -17   10.10    1.92
  -4   2 -17   11.02    1.90
   4  -2  18    2.49    1.33
  -4   2 -18    5.03    1.31
  -4   2 -18    4.02    1.44
   4  -2  18    2.65    1.21
  -4   2 -18    3.12    1.24
  -4   2 -19   23.95    1.96
  -4   2 -19   28.91    2.51
  -4   2 -19   28.64    2.16
   4  -2  19   30.92    2.43
  -4   2 -20  113.59    4.18
   4  -2  20  105.27    3.70
  -4   2 -21    1.67    0.67
  -4   1  17    4.62    0.92
  -4   1  16   54.12    2.84
  -4   1  15    9.55    1.85
  -4   1  15    9.19    1.23
  -4   1  15    9.75    1.75
  -4   1  14    0.10    1.03
  -4   1  14   -0.50    1.36
  -4   1  14    0.58    1.04
  -4   1  13   12.89    2.21
  -4   1  13   10.98    1.85
  -4   1  13   13.08    2.30
  -4   1  12    2.96    1.50
  -4   1  12   -0.70    1.39
  -4   1  12   -0.33    1.65
  -4   1  11    1.73    1.44
  -4   1  11    5.69    2.02
  -4   1  11    5.00    1.78
  -4   1  10   92.42    5.34
  -4   1  10   95.67    5.30
  -4   1  10   90.67    5.65
  -4   1  10   89.81    6.82
  -4   1  10   90.68    5.28
  -4   1   9  617.67   16.78
  -4   1   9  614.50   17.25
  -4   1   9  639.43   14.74
  -4   1   9  648.48   13.64
  -4   1   9  661.32   13.57
  -4   1   9  632.28   13.51
  -4   1   8   24.67    4.01
  -4   1   8   24.60    3.87
  -4   1   8   21.03    2.89
  -4   1   8   22.43    3.30
  -4   1   8   23.86    3.13
  -4   1   8   21.62    2.60
  -4   1   8   20.15    3.86
  -4   1   7  601.23   14.53
  -4   1   7  645.42   16.75
  -4   1   7  625.84   17.02
  -4   1   7  633.08   20.95
  -4   1   7  618.38   13.96
  -4   1   7  626.73   12.82
  -4   1   7  583.49   12.85
  -4   1   7  627.57   14.16
  -4   1   7  574.40   18.68
  -4   1   6  129.57    6.82
  -4   1   6  136.19    7.80
  -4   1   6  142.76   10.08
  -4   1   6  126.80    6.02
  -4   1   6  128.67    6.36
  -4   1   6  134.68    7.99
  -4   1   6  112.27    8.04
  -4   1   6  131.11    6.45
  -4   1   5   55.56    4.57
  -4   1   5   61.67    5.42
  -4   1   5   53.61    6.47
  -4   1   5   48.75    4.84
  -4   1   5   54.66    3.89
  -4   1   5   50.08    4.05
  -4   1   5   47.02    4.98
  -4   1   4   48.35    4.22
  -4   1   4   42.78    4.31
  -4   1   4   40.03    4.49
  -4   1   4   42.39    5.47
  -4   1   4   39.80    3.32
  -4   1   4   53.05    4.17
  -4   1   4   37.30    4.35
  -4   1   3    1.09    0.82
  -4   1   3   -1.14    1.13
  -4   1   3    1.32    2.03
  -4   1   3    2.93    1.69
  -4   1   3    1.07    2.17
  -4   1   2  257.88   12.71
  -4   1   2  254.42    9.98
  -4   1   1  286.67   10.03
  -4   1   1  277.54   13.01
  -4   1   0 1081.62   25.33
  -4   1  -1   51.60    5.81
  -4   1  -2  541.51   17.87
  -4   1  -3   38.64    5.32
  -4   1  -4   46.34    5.63
   4  -1   5    0.25    1.82
  -4   1  -5    4.43    2.39
   4  -1   6  261.73   14.07
   4  -1   7   -1.89    2.93
   4  -1   8  481.30   19.05
  -4   1  -8  473.25   11.69
  -4   1  -8  514.95   11.98
   4  -1   9    7.79    3.16
  -4   1  -9    2.08    1.03
  -4   1  -9    4.69    1.48
  -4   1  -9    5.53    1.84
  -4   1 -10 1069.84   17.84
   4  -1  10 1109.93   28.69
  -4   1 -10 1039.89   17.72
  -4   1 -10 1089.45   17.98
   4  -1  10 1038.11   18.50
  -4   1 -11   59.24    4.51
  -4   1 -11   60.35    4.57
  -4   1 -11   59.95    4.54
   4  -1  11   58.86    4.90
  -4   1 -12  186.33    7.87
  -4   1 -12  195.10    7.93
  -4   1 -12  198.33    7.96
   4  -1  12  181.56    8.43
  -4   1 -13  169.38    7.59
  -4   1 -13  169.34    7.46
  -4   1 -13  181.94    7.59
   4  -1  13  159.00    8.16
  -4   1 -14  286.02    9.83
  -4   1 -14  279.01    9.38
  -4   1 -14  309.13    9.73
   4  -1  14  296.97   11.02
  -4   1 -15   56.10    4.44
  -4   1 -15   56.02    4.35
   4  -1  15   56.40    4.98
  -4   1 -16  142.25    6.95
  -4   1 -16  132.64    6.29
   4  -1  16  138.18    7.61
  -4   1 -17  119.90    6.25
  -4   1 -17  129.30    5.76
   4  -1  17  125.35    7.05
  -4   1 -18    0.37    1.21
  -4   1 -18    0.24    0.79
  -4   1 -19   43.67    3.46
   4  -1  19   37.92    3.38
  -4   1 -20   10.55    1.74
   4  -1  20   15.60    2.26
  -4   1 -21  176.26    5.25
   4  -1  21  174.74    5.23
  -4   1 -22   61.96    2.54
  -4   0  18   46.50    2.30
  -4   0  17    2.26    1.17
  -4   0  16    5.43    1.65
  -4   0  16    6.40    1.07
  -4   0  15    3.85    1.19
  -4   0  15    3.85    1.82
  -4   0  15    4.21    1.30
  -4   0  15    5.09    1.63
  -4   0  14   43.68    3.37
  -4   0  14   42.61    3.64
  -4   0  14   42.37    3.09
  -4   0  14   39.22    3.15
  -4   0  14   37.94    3.85
  -4   0  13   12.26    1.77
  -4   0  13   12.16    2.22
  -4   0  13   13.69    2.76
  -4   0  13   13.59    2.33
  -4   0  13   11.10    2.23
  -4   0  12  190.17    7.03
  -4   0  12  195.09    7.86
  -4   0  12  184.66    6.96
  -4   0  12  181.11    7.09
  -4   0  12  188.69    8.43
  -4   0  11  101.42    6.30
  -4   0  11   93.87    5.26
  -4   0  11   98.97    5.69
  -4   0  11  101.60    5.38
  -4   0  10  592.07   14.70
  -4   0  10  590.93   12.92
  -4   0  10  610.65   12.71
  -4   0  10  595.05   13.63
  -4   0  10  563.84   19.66
  -4   0   9   59.38    4.78
  -4   0   9   56.60    4.25
  -4   0   9   64.25    4.55
  -4   0   9   54.08    6.18
  -4   0   8    2.20    1.22
  -4   0   8    3.16    2.42
  -4   0   8    1.20    1.40
  -4   0   8    3.09    1.79
  -4   0   8    2.83    2.32
  -4   0   8    2.62    1.41
  -4   0   8    0.08    0.85
  -4   0   8    2.95    2.54
  -4   0   7   29.48    4.09
  -4   0   7   32.53    3.42
  -4   0   7   25.36    3.88
  -4   0   7   31.73    3.21
  -4   0   7   33.42    3.40
  -4   0   7   34.14    4.29
  -4   0   7   26.53    2.81
  -4   0   7   28.85    4.75
  -4   0   6   59.59    6.33
  -4   0   6   58.75    4.92
  -4   0   6   57.60    4.07
  -4   0   6   56.55    5.17
  -4   0   6   59.42    3.94
  -4   0   6   60.83    5.90
  -4   0   5   12.14    2.39
  -4   0   5    9.87    3.08
  -4   0   4  214.22   11.36
  -4   0   4  212.71    9.69
  -4   0   3  498.38   16.93
  -4   0   3  482.75   13.79
  -4   0   2  170.09    9.73
  -4   0   2  165.57    7.61
  -4   0   1  245.91   11.47
  -4   0   1  235.89    8.48
  -4   0   0  240.66   11.15
  -4   0   0  235.44    7.92
  -4   0  -1    4.37    2.44
  -4   0  -2   21.29    3.60
  -4   0  -3   54.76    5.43
  -4   0  -4 3165.28   39.34
   4   0   4 3295.13   27.00
   4   0   5   70.93    4.36
  -4   0  -5   66.35    6.03
  -4   0  -6  192.77   10.04
   4   0   6  205.40    7.54
   4   0   7   50.26    5.99
  -4   0  -7   44.54    5.14
   4   0   7   52.05    4.13
   4   0   8   23.06    4.29
   4   0   8   17.31    2.60
   4   0   9   54.20    5.96
   4   0   9   56.21    4.87
  -4   0 -10  550.99   12.49
   4   0  10  570.18   15.41
  -4   0 -11  232.13    8.44
  -4   0 -11  232.68    8.13
  -4   0 -11  230.47    8.11
   4   0  11  225.72   10.29
   4   0  11  225.20    9.01
   4   0  12    0.72    1.82
  -4   0 -12    0.76    0.67
  -4   0 -12    1.24    1.47
  -4   0 -12    0.47    1.32
   4   0  12   -0.42    1.60
   4   0  13   28.43    3.95
  -4   0 -13   25.61    3.07
  -4   0 -13   25.87    3.19
  -4   0 -13   24.79    3.25
   4   0  13   22.51    4.27
  -4   0 -14   74.98    5.26
  -4   0 -14   72.89    4.84
   4   0  14   74.69    5.70
   4   0  15    0.55    2.21
  -4   0 -15    0.40    1.67
  -4   0 -15   -1.28    1.17
   4   0  16    0.95    2.19
  -4   0 -16    1.89    1.78
   4   0  17    6.99    1.99
  -4   0 -17    7.21    2.26
  -4   0 -18    0.50    1.68
   4   0  18   -1.10    1.84
  -4   0 -19   40.71    3.47
   4   0  19   39.12    3.68
  -4   0 -20   64.90    3.95
   4   0  20   65.01    4.22
  -4   0 -21   37.12    2.63
   4   0  21   34.48    2.46
   4   0  21   34.48    2.79
  -4   0 -22   23.92    1.75
   4   0  22   24.32    1.95
  -4  -1  18    7.64    1.33
  -4  -1  17    4.59    1.09
  -4  -1  17    4.87    1.65
  -4  -1  16   -0.11    0.95
  -4  -1  16   -1.26    1.25
  -4  -1  16    0.86    1.47
  -4  -1  16   -1.21    0.73
  -4  -1  15   99.63    4.87
  -4  -1  15   97.36    5.82
  -4  -1  15  106.23    4.55
  -4  -1  15  109.76    5.63
  -4  -1  14   71.12    4.37
  -4  -1  14   63.65    5.05
  -4  -1  14   74.50    4.31
  -4  -1  14   74.84    4.93
  -4  -1  13   12.06    2.22
  -4  -1  13   10.52    2.76
  -4  -1  13    9.25    2.04
  -4  -1  13    8.64    2.29
  -4  -1  12  220.40    7.77
  -4  -1  12  203.24    8.24
  -4  -1  12  224.20    7.86
  -4  -1  12  220.14    9.27
  -4  -1  11   82.52    4.90
  -4  -1  11   79.15    5.71
  -4  -1  11   81.12    4.85
  -4  -1  11   75.78    5.08
  -4  -1  10   26.74    4.27
  -4  -1  10   25.72    2.85
  -4  -1  10   31.03    3.21
  -4  -1  10   29.06    3.57
  -4  -1   9    1.32    1.28
  -4  -1   9    0.80    1.58
  -4  -1   9    1.00    1.43
  -4  -1   9    3.52    2.86
  -4  -1   8   23.91    3.71
  -4  -1   8   24.03    2.91
  -4  -1   8   25.67    2.94
  -4  -1   8   27.37    3.32
  -4  -1   8   14.55    3.55
  -4  -1   7   -0.89    0.74
  -4  -1   7    2.51    1.54
  -4  -1   7    2.95    1.54
  -4  -1   7    1.75    1.29
  -4  -1   7    2.40    1.75
  -4  -1   6   12.82    2.63
  -4  -1   6    7.24    2.94
  -4  -1   5   -1.00    0.93
  -4  -1   5   -0.28    1.87
  -4  -1   4   38.01    4.81
  -4  -1   4   33.63    3.93
  -4  -1   3  215.41   11.02
  -4  -1   3  196.96    8.46
  -4  -1   2   78.83    6.52
  -4  -1   2   81.24    5.24
  -4  -1   1  464.95   15.02
  -4  -1   1  459.42   11.51
  -4  -1   0   56.80    5.32
  -4  -1   0   54.12    3.85
  -4  -1  -1   14.64    2.05
  -4  -1  -1   16.17    3.28
   4   1   1   16.49    2.32
  -4  -1  -2   27.90    3.78
   4   1   2   28.78    2.82
   4   1   3  201.23    7.27
  -4  -1  -3  212.30    9.50
   4   1   4 1929.76   22.86
  -4  -1  -4 1955.40   28.04
   4   1   5   57.47    4.27
  -4  -1  -5   54.63    4.95
  -4  -1  -6  384.42   12.49
   4   1   6  382.35   10.89
   4   1   7  180.70    7.84
  -4  -1  -7  197.88    9.05
   4   1   8  370.25   13.45
   4   1   8  391.31   11.97
   4   1   9  509.20   14.25
   4   1  10   18.63    3.20
  -4  -1 -11  133.74    6.36
   4   1  11  135.54    8.10
   4   1  11  126.87    6.81
  -4  -1 -12  299.13    9.68
   4   1  12  305.05   12.63
   4   1  12  287.61   10.53
  -4  -1 -13   76.13    5.16
   4   1  13   75.99    6.92
   4   1  13   57.36    5.28
  -4  -1 -14  251.01    9.24
   4   1  14  252.97   14.08
   4   1  14  264.60   12.77
   4   1  14  256.00   10.47
   4   1  15   28.31    4.02
  -4  -1 -15   26.03    3.35
  -4  -1 -16   65.74    4.97
  -4  -1 -17   21.38    3.16
   4   1  17   20.35    3.32
  -4  -1 -18   63.85    4.62
   4   1  18   66.61    5.15
  -4  -1 -19    2.70    1.13
   4   1  19    4.59    2.20
  -4  -1 -20    0.82    1.14
   4   1  20    0.62    1.60
  -4  -1 -21   35.52    2.53
   4   1  21   33.47    2.61
   4   1  21   38.87    3.19
  -4  -1 -22   36.83    2.04
   4   1  22   36.38    2.24
   4   1  22   36.23    2.49
  -4  -2  19   25.00    1.97
  -4  -2  18    0.77    0.81
  -4  -2  18    1.36    1.16
  -4  -2  17   80.31    3.83
  -4  -2  17   78.72    4.54
  -4  -2  17   78.04    4.10
  -4  -2  16    6.56    1.47
  -4  -2  16    5.49    2.24
  -4  -2  16    6.26    1.98
   4   2 -16    6.79    1.34
  -4  -2  15   78.98    4.55
  -4  -2  15   88.16    5.88
  -4  -2  15   85.47    4.18
  -4  -2  15   89.85    5.34
   4   2 -15   86.52    4.32
  -4  -2  14   52.26    3.91
  -4  -2  14   56.11    4.57
  -4  -2  14   48.40    3.52
  -4  -2  14   51.75    4.80
  -4  -2  13  116.05    5.91
  -4  -2  13  113.53    6.96
  -4  -2  13  116.24    5.66
  -4  -2  13  112.71    6.15
  -4  -2  12  124.03    6.11
  -4  -2  12  131.88    7.40
  -4  -2  12  124.70    5.89
  -4  -2  11    5.97    2.39
  -4  -2  11    6.24    2.53
  -4  -2  11    5.82    1.89
  -4  -2  10   41.64    3.65
  -4  -2  10   37.66    5.09
  -4  -2  10   39.44    5.95
  -4  -2  10   31.19    4.05
  -4  -2   9   17.64    3.47
  -4  -2   9   10.93    2.63
  -4  -2   9   14.36    2.47
  -4  -2   9   20.16    4.57
  -4  -2   8   26.52    3.95
  -4  -2   8   23.54    3.02
  -4  -2   8   27.28    2.94
  -4  -2   8   22.81    4.24
  -4  -2   7    4.26    1.64
  -4  -2   7    7.53    2.45
  -4  -2   7    9.12    1.99
  -4  -2   7    7.11    3.06
  -4  -2   6   47.34    5.61
  -4  -2   6   46.37    4.87
  -4  -2   5  224.14   11.69
  -4  -2   5  216.87    9.85
  -4  -2   4  338.47   13.79
  -4  -2   4  313.35   11.26
  -4  -2   3   19.61    2.76
  -4  -2   3   18.98    3.49
  -4  -2   2  787.68   19.87
  -4  -2   1    6.03    2.46
  -4  -2   0  221.51    9.93
  -4  -2  -1   53.65    4.98
  -4  -2  -2   16.50    2.87
  -4  -2  -3   85.97    5.88
   4   2   3   87.89    5.31
  -4  -2  -4  106.60    6.26
   4   2   4  109.57    5.93
  -4  -2  -5   61.67    4.70
   4   2   5   69.13    4.87
  -4  -2  -6   61.81    4.67
   4   2   6   62.52    4.72
   4   2   7 1130.99   20.33
  -4  -2  -7 1163.92   18.87
   4   2   8  232.39    9.52
   4   2   9  498.29   14.49
   4   2  10  230.40   11.20
   4   2  10  242.02   10.64
  -4  -2 -11  132.99    6.19
   4   2  11  132.81    9.03
   4   2  11  133.17    6.70
   4   2  11  127.98    8.10
  -4  -2 -12  127.62    6.40
   4   2  12  113.51    8.94
   4   2  12  117.56    6.56
   4   2  12  125.76    8.47
  -4  -2 -13  165.75    7.37
   4   2  13  176.55   11.47
   4   2  13  145.30    7.37
   4   2  13  161.33   10.08
  -4  -2 -14   80.26    5.30
   4   2  14   85.64    8.47
   4   2  14   82.00    5.86
   4   2  14   80.23    7.36
  -4  -2 -15  214.09    8.49
   4   2  15  202.25    8.87
  -4  -2 -16  106.64    6.02
   4   2  16   97.86    6.30
  -4  -2 -17   71.12    4.89
   4   2  17   72.74    5.44
  -4  -2 -18   40.00    3.68
   4   2  18   48.67    4.31
   4   2  19   23.54    2.70
  -4  -2 -19   22.69    2.51
   4   2  19   19.50    2.76
  -4  -2 -20    7.35    1.50
   4   2  20    9.06    1.95
   4   2  20    9.25    2.14
  -4  -2 -21    1.32    0.67
   4   2  21   -0.46    1.05
   4   2  21   -1.25    1.31
   4   2  22    7.45    1.24
   4   2  22    6.83    1.20
  -4  -3  19    0.92    0.70
  -4  -3  18   25.23    2.00
  -4  -3  18   21.39    2.17
  -4  -3  18   22.56    1.96
  -4  -3  17    1.24    0.95
  -4  -3  17    0.62    1.29
  -4  -3  17    0.29    1.01
   4   3 -17   -0.19    0.53
  -4  -3  16   45.53    3.41
  -4  -3  16   50.15    4.09
  -4  -3  16   48.30    3.65
   4   3 -16   51.29    3.26
  -4  -3  15  129.43    5.95
  -4  -3  15  126.91    6.51
  -4  -3  15  138.31    5.15
  -4  -3  15  130.60    6.24
   4   3 -15  142.69    5.78
  -4  -3  14  100.89    6.21
  -4  -3  14  100.42    4.94
  -4  -3  14   97.64    5.77
   4   3 -14   97.92    5.35
  -4  -3  13   80.04    5.64
  -4  -3  13   74.07    4.49
  -4  -3  12    7.26    1.63
  -4  -3  12   16.05    3.18
  -4  -3  12   11.89    2.18
  -4  -3  11    8.35    1.76
  -4  -3  11    8.12    3.18
  -4  -3  11    6.52    1.92
  -4  -3  11    6.35    2.72
  -4  -3  10   12.06    2.19
  -4  -3  10   12.65    2.81
  -4  -3  10   12.04    2.31
  -4  -3  10   10.22    2.86
  -4  -3  10   19.28    4.57
  -4  -3   9    1.49    1.05
  -4  -3   9    0.62    1.57
  -4  -3   9    4.15    2.11
  -4  -3   9    3.02    1.51
  -4  -3   9    2.58    2.96
  -4  -3   8   20.92    2.25
  -4  -3   8   18.77    3.54
  -4  -3   8   24.49    3.46
  -4  -3   8   22.73    2.70
  -4  -3   8   27.05    5.40
  -4  -3   7   48.16    6.24
  -4  -3   7   52.96    3.78
  -4  -3   6   12.08    3.69
  -4  -3   5   86.01    7.54
  -4  -3   4  295.66   13.09
  -4  -3   3  205.74   10.61
  -4  -3   2    2.15    1.99
  -4  -3   1  621.80   17.15
  -4  -3   0  179.62    9.04
  -4  -3  -1   90.92    6.26
  -4  -3  -2 1367.15   22.84
   4   3   3 1782.66   19.33
  -4  -3  -3 1785.18   25.33
   4   3   3 1794.77   25.01
   4   3   4 1502.98   19.83
  -4  -3  -4 1532.18   22.34
   4   3   4 1553.70   23.56
  -4  -3  -5   22.53    2.70
   4   3   5   24.80    3.35
   4   3   6   66.94    5.01
   4   3   6   59.47    5.10
   4   3   7  935.39   19.51
   4   3   7  936.83   19.43
   4   3   8  616.69   16.82
   4   3   8  586.49   15.85
   4   3   9  264.01   11.70
   4   3   9  263.66   11.04
   4   3  10    1.47    1.14
   4   3  10    2.69    1.85
   4   3  10    4.10    2.06
  -4  -3 -11  261.27    8.54
   4   3  11  255.37   12.69
   4   3  11  264.62    9.50
   4   3  11  261.39   11.88
  -4  -3 -12    5.40    1.85
   4   3  12    5.77    2.27
   4   3  12    9.92    2.43
   4   3  12    7.47    2.50
  -4  -3 -13   44.14    4.00
   4   3  13   53.63    6.31
   4   3  13   48.06    4.46
   4   3  13   53.97    6.20
  -4  -3 -14    2.46    1.78
   4   3  14    7.95    2.43
   4   3  14    1.97    1.87
   4   3  14    1.96    2.09
  -4  -3 -15  189.66    7.61
   4   3  15  187.17    8.11
   4   3  15  185.47    8.43
  -4  -3 -16   34.39    3.53
   4   3  16   29.40    3.55
   4   3  16   31.69    3.79
  -4  -3 -17   12.56    2.09
   4   3  17   12.58    2.66
   4   3  17   14.91    2.87
   4   3  18  151.29    6.77
   4   3  18  145.93    6.89
   4   3  19   32.45    3.24
   4   3  19   33.94    3.29
   4   3  20  267.88    7.70
   4   3  20  280.74    7.79
   4   3  21  103.74    4.27
   4   3  21  101.85    4.17
   4   3  22   12.78    1.39
   4   3  22   12.20    1.28
  -4  -4  18   22.73    1.81
  -4  -4  18   21.90    1.70
   4   4 -18   19.13    1.49
  -4  -4  17   23.02    2.18
  -4  -4  17   22.48    2.31
  -4  -4  17   24.27    2.22
   4   4 -17   22.28    1.96
  -4  -4  16    2.97    1.31
  -4  -4  16    2.74    1.50
   4   4 -16    2.06    1.08
  -4  -4  16    0.87    1.13
  -4  -4  15    3.55    1.74
  -4  -4  15    0.42    1.17
  -4  -4  15    2.23    0.69
   4   4 -15    3.36    1.41
  -4  -4  14  122.68    6.27
  -4  -4  14  119.31    5.20
   4   4 -14  121.82    5.90
  -4  -4  13   14.37    2.92
  -4  -4  13   15.92    2.30
   4   4 -13   16.89    2.83
  -4  -4  12  193.05    7.20
  -4  -4  12  191.27    8.29
  -4  -4  11   32.94    3.95
  -4  -4  11   26.20    3.02
  -4  -4  11   26.39    3.02
  -4  -4  10   -1.05    0.94
  -4  -4  10    0.99    1.69
  -4  -4  10    1.81    2.06
  -4  -4  10   -0.63    1.49
  -4  -4   9    7.49    1.77
  -4  -4   9    2.10    1.98
  -4  -4   9    2.07    1.24
  -4  -4   9   10.39    4.35
  -4  -4   8  201.73   12.90
  -4  -4   8  187.94    7.85
  -4  -4   8  189.13    7.22
   4   4  -8  194.32    8.57
  -4  -4   8  197.71    7.57
  -4  -4   7  176.18   11.79
   4   4  -7  183.30    6.85
   4   4  -7  190.73    8.46
  -4  -4   7  199.62    7.49
  -4  -4   6   66.38    7.05
  -4  -4   6   69.18    4.35
  -4  -4   5   39.10    5.52
  -4  -4   4  240.96   12.27
  -4  -4   3   82.83    7.18
  -4  -4   2   -4.20    2.14
  -4  -4   1   23.24    3.68
  -4  -4   0  364.93   13.11
  -4  -4  -1 2692.46   34.12
  -4  -4  -2 6812.09   51.66
  -4  -4  -3  295.63   10.30
   4   4   3  309.97   11.34
   4   4   4 1292.70   19.28
   4   4   4 1332.75   23.40
   4   4   5 1160.05   19.68
   4   4   5 1145.14   22.19
   4   4   6   -1.38    1.65
   4   4   6   -0.99    1.57
   4   4   7   -1.15    1.27
   4   4   7   -2.19    1.85
   4   4   8  161.70    9.05
   4   4   8  134.78    8.12
   4   4   9   34.80    4.34
   4   4   9   31.83    3.53
   4   4   9   32.33    3.35
   4   4   9   38.03    4.65
   4   4  10   78.87    7.05
   4   4  10   75.26    4.96
   4   4  10   71.63    5.11
   4   4  10   78.69    6.64
   4   4  11    0.02    2.17
   4   4  11    3.12    1.85
   4   4  11    3.83    1.93
   4   4  11    2.49    1.64
   4   4  12    3.66    2.70
   4   4  12    6.53    2.04
   4   4  12    7.53    2.33
   4   4  12    7.83    2.90
   4   4  13   12.00    3.10
   4   4  13   10.52    2.72
   4   4  13    8.17    2.42
   4   4  14    2.89    1.98
   4   4  14    0.13    1.50
   4   4  15   19.91    3.00
   4   4  15   22.43    3.30
   4   4  16    3.06    2.02
   4   4  16    3.62    1.79
   4   4  17   23.79    3.15
   4   4  17   28.47    3.31
   4   4  18   38.30    3.45
   4   4  18   43.46    3.60
   4   4  19   92.66    4.80
   4   4  19   96.09    4.61
   4   4  20  111.52    4.71
   4   4  20  103.56    4.17
   4   4  21  150.57    4.56
   4   4  21  121.48    3.38
  -4  -5  18    6.53    0.95
   4   5 -18    8.19    1.00
  -4  -5  17   17.21    1.83
  -4  -5  17   17.24    1.57
   4   5 -17   19.96    1.85
  -4  -5  16   -0.60    0.70
   4   5 -16    0.16    0.77
  -4  -5  15   34.67    2.90
   4   5 -15   32.67    2.91
  -4  -5  14    3.98    1.27
   4   5 -14    5.78    1.70
  -4  -5  13  120.43    5.36
   4   5 -13  123.90    6.12
  -4  -5  13  104.48    5.59
  -4  -5  12   70.89    4.44
   4   5 -12   80.01    5.09
  -4  -5  12   74.59    5.13
  -4  -5  11  431.38   10.75
  -4  -5  11  432.02   12.32
  -4  -5  10  254.00    8.48
   4   5 -10  248.18    9.97
  -4  -5  10  269.54    9.12
  -4  -5  10  256.53    9.75
  -4  -5   9   19.03    2.67
  -4  -5   9   16.94    2.59
   4   5  -9   16.70    3.44
   4   5  -8   46.74    3.85
  -4  -5   8   34.08    5.87
   4   5  -8   38.46    4.38
  -4  -5   8   42.46    3.92
  -4  -5   8   43.03    4.28
  -4  -5   7   19.45    2.69
  -4  -5   7   14.17    2.50
   4   5  -7   11.90    2.34
  -4  -5   7   20.16    4.98
   4   5  -7   13.76    3.10
  -4  -5   6  193.00    8.35
  -4  -5   6  177.65   11.74
   4   5  -6  177.49    7.02
   4   5  -6  175.65    8.72
  -4  -5   6  196.53    7.63
   4   5  -5   27.07    3.08
  -4  -5   5   28.00    5.26
   4   5  -5   27.25    4.10
  -4  -5   5   32.52    3.34
  -4  -5   4  223.08   12.32
   4   5  -4  230.58    7.74
   4   5  -4  220.62    9.33
  -4  -5   4  233.15    7.91
  -4  -5   4  243.10    8.21
  -4  -5   3  295.30   13.75
  -4  -5   2  132.30    8.86
  -4  -5   1  613.98   18.41
  -4  -5   0  157.53    9.21
  -4  -5  -1   79.67    6.38
  -4  -5  -2    0.61    1.43
   4   5   3   47.10    5.14
   4   5   4   13.40    3.00
   4   5   5 1066.42   22.48
   4   5   6  337.14   12.23
   4   5   6  328.30   12.75
   4   5   6  339.72    9.87
   4   5   7  202.76   10.07
   4   5   7  205.08    7.69
   4   5   7  216.09    8.05
   4   5   7  214.01   10.44
   4   5   8   19.92    2.87
   4   5   8   17.02    2.82
   4   5   8   21.14    3.82
   4   5   8   17.66    3.33
   4   5   9    0.91    1.73
   4   5   9    3.30    1.69
   4   5   9    2.88    1.56
   4   5   9    3.04    2.22
   4   5  10   74.92    7.12
   4   5  10   73.57    5.04
   4   5  10   77.53    5.41
   4   5  10   72.59    6.50
   4   5  11   41.85    5.40
   4   5  11   35.86    3.73
   4   5  11   34.04    3.83
   4   5  11   28.65    4.97
   4   5  12  113.87    6.43
   4   5  12  110.81    6.33
   4   5  13   19.78    2.91
   4   5  13   16.70    3.12
   4   5  13   18.38    2.93
   4   5  14   35.84    3.73
   4   5  14   34.34    3.89
   4   5  14   33.47    3.53
   4   5  15   12.59    1.95
   4   5  15   11.48    2.63
   4   5  15   14.23    2.48
   4   5  16    3.84    2.25
   4   5  16    4.53    1.75
   4   5  17  117.41    5.37
   4   5  17  124.91    5.98
   4   5  18   17.74    2.27
   4   5  18   18.65    2.08
   4   5  19   15.52    1.66
   4   5  19   18.77    2.10
   4   5  20  104.26    3.80
  -4  -6  17   11.16    1.18
   4   6 -17   11.46    1.27
  -4  -6  16   34.43    1.91
   4   6 -16   37.16    2.50
  -4  -6  15   -0.62    0.93
  -4  -6  15    1.79    0.82
   4   6 -15    2.51    1.21
  -4  -6  14   10.96    2.02
   4   6 -14    8.78    1.75
  -4  -6  13  186.88    5.96
   4   6 -13  184.01    6.89
  -4  -6  13  178.55    7.21
  -4  -6  12    2.41    1.61
  -4  -6  12    4.24    1.37
   4   6 -12    3.31    1.54
   4   6 -12    3.29    1.78
  -4  -6  11  319.87    8.96
   4   6 -11  333.85    9.72
   4   6 -11  322.17   11.15
  -4  -6  11  326.14   10.84
   4   6 -10  167.47    7.03
   4   6 -10  166.63    8.68
  -4  -6  10  171.26    8.15
   4   6  -9  129.10    6.26
   4   6  -9  124.99    7.71
  -4  -6   9  123.46    7.07
   4   6  -8  172.78    7.11
   4   6  -8  157.16    8.68
  -4  -6   8  159.27    7.18
  -4  -6   8  175.97    8.45
  -4  -6   7   -2.33    1.78
  -4  -6   7    0.86    1.65
   4   6  -7    0.57    1.24
   4   6  -7   -0.35    1.42
   4   6  -7    1.53    1.37
   4   6  -7   -0.62    2.40
  -4  -6   6   24.99    3.47
   4   6  -6   27.96    3.31
   4   6  -6   24.20    2.77
  -4  -6   6   32.44    5.45
  -4  -6   6   25.46    3.13
   4   6  -6   23.52    3.82
  -4  -6   5    2.20    1.79
   4   6  -5    1.24    1.67
   4   6  -5    4.84    1.93
  -4  -6   5    4.99    2.30
   4   6  -5    0.72    2.24
  -4  -6   4  243.88   13.74
   4   6  -4  251.60    8.60
   4   6  -4  224.62    7.93
   4   6  -4  231.33    9.21
   4   6  -4  250.45   10.61
  -4  -6   4  263.02    8.74
  -4  -6   3    2.55    1.56
   4   6  -3    1.62    1.39
   4   6  -3    1.34    1.62
  -4  -6   3   -1.05    2.03
   4   6  -3    0.13    1.24
  -4  -6   2   51.01    6.56
   4   6  -2   43.04    3.63
   4   6  -2   46.91    3.87
   4   6  -2   41.26    4.27
  -4  -6   2   44.36    3.61
  -4  -6   1    4.84    1.68
   4   6  -1    3.99    1.71
   4   6  -1    6.09    1.67
  -4  -6   1   -0.75    2.31
   4   6  -1    5.90    1.94
  -4  -6   0    9.04    2.07
   4   6   0    8.66    2.17
   4   6   0    7.11    1.89
   4   6   0    5.52    1.88
   4   6   1    0.35    1.59
   4   6   1    1.38    1.55
   4   6   1    0.47    1.33
   4   6   2   57.18    5.77
   4   6   2   60.54    4.41
   4   6   2   57.75    4.31
   4   6   2   56.73    4.94
   4   6   3   -1.16    1.90
   4   6   3    0.47    1.11
   4   6   3   -0.14    2.09
   4   6   3   -1.20    1.02
   4   6   4  107.30    5.89
   4   6   4  102.57    5.67
   4   6   4  103.29    7.73
   4   6   4  113.07    6.33
   4   6   5    1.70    1.13
   4   6   5    2.33    2.28
   4   6   5    2.58    1.83
   4   6   6   41.73    3.93
   4   6   6   35.54    3.49
   4   6   6   38.80    4.90
   4   6   7   14.41    2.79
   4   6   7   11.02    2.50
   4   6   7    8.47    2.98
   4   6   8  642.92   13.20
   4   6   8  636.37   14.08
   4   6   8  646.33   14.62
   4   6   8  624.63   18.49
   4   6   9   39.00    3.47
   4   6   9   42.46    4.07
   4   6   9   44.99    4.06
   4   6  10   37.65    3.52
   4   6  10   39.72    3.89
   4   6  10   33.57    3.82
   4   6  11   73.66    4.62
   4   6  11   78.22    5.11
   4   6  11   76.17    5.52
   4   6  11   71.14    5.21
   4   6  12    2.30    1.36
   4   6  12    1.61    2.29
   4   6  12   -0.32    1.65
   4   6  12   -0.52    1.34
   4   6  13  122.64    5.58
   4   6  13  131.84    6.58
   4   6  13  121.96    6.51
   4   6  13  127.66    6.17
   4   6  14   23.05    2.83
   4   6  14   23.93    3.16
   4   6  14   21.69    2.65
   4   6  15  186.33    6.81
   4   6  15  193.05    7.47
   4   6  15  203.73    6.84
   4   6  16   53.27    3.24
   4   6  16   63.95    4.15
   4   6  16   66.10    3.60
   4   6  17   11.73    1.93
   4   6  18   63.00    3.31
   4   6  19   11.91    1.37
   4   7 -16    4.75    0.76
  -4  -7  15    3.18    0.84
   4   7 -15    0.96    0.66
  -4  -7  14   11.41    1.75
   4   7 -14   12.95    1.66
  -4  -7  13  116.27    3.88
   4   7 -13  114.02    4.73
  -4  -7  13  111.54    5.30
  -4  -7  12   -0.56    1.51
  -4  -7  12    0.38    0.67
   4   7 -12   -0.56    1.12
  -4  -7  11    3.32    1.74
  -4  -7  11    2.29    1.15
   4   7 -11    1.82    1.11
   4   7 -11    4.96    2.08
  -4  -7  10    0.44    1.76
   4   7 -10    0.76    1.28
   4   7  -9  536.12   11.58
   4   7  -9  537.82   15.04
  -4  -7   9  521.80   14.21
  -4  -7   8   24.28    3.38
   4   7  -8   20.54    2.55
   4   7  -8   19.02    3.68
  -4  -7   7   65.52    5.48
   4   7  -7   63.47    4.16
   4   7  -7   63.81    5.86
   4   7  -7   65.86    4.57
  -4  -7   6    8.51    2.32
   4   7  -6    8.99    2.28
   4   7  -6    8.63    2.27
   4   7  -6    7.36    2.45
   4   7  -6    9.17    1.79
   4   7  -6    7.23    2.81
  -4  -7   5    6.80    2.31
   4   7  -5    7.04    2.21
   4   7  -5    3.02    1.72
   4   7  -5    6.49    2.12
   4   7  -5    7.75    2.96
   4   7  -4    2.18    1.58
   4   7  -4    2.43    2.19
   4   7  -4    0.44    1.95
   4   7  -4    0.25    1.50
   4   7  -3   43.71    3.93
   4   7  -3   42.75    3.98
   4   7  -3   42.04    4.46
   4   7  -3   44.94    4.95
  -4  -7   3   39.03    3.58
   4   7  -2   33.78    3.38
   4   7  -2   33.94    3.76
   4   7  -2   32.94    4.37
  -4  -7   2   32.91    3.32
   4   7  -2   28.37    3.97
   4   7  -1  101.95    5.68
   4   7  -1  101.79    5.83
   4   7  -1  108.52    7.09
  -4  -7   1  106.95    5.28
   4   7   0  441.55   11.41
   4   7   0  437.58   13.77
   4   7   0  434.42   11.71
   4   7   1   39.08    3.69
   4   7   1   41.00    3.89
   4   7   1   40.56    4.47
   4   7   2   51.22    4.10
   4   7   2   53.40    4.50
   4   7   2   60.45    5.21
   4   7   3    9.61    1.88
   4   7   3    9.73    2.36
   4   7   3   10.32    2.55
   4   7   4    4.71    2.20
   4   7   4    4.93    1.86
   4   7   4    2.85    1.57
   4   7   5    0.38    1.88
   4   7   5    1.77    1.42
   4   7   6   33.48    3.96
   4   7   6   34.33    3.27
   4   7   6   32.39    3.76
   4   7   7    1.29    1.88
   4   7   7    2.59    1.70
   4   7   7    1.88    1.53
   4   7   8    9.58    2.10
   4   7   8   12.01    2.68
   4   7   8   11.23    2.63
   4   7   9   31.39    3.67
   4   7   9   27.78    3.46
   4   7   9   32.46    3.15
   4   7  10   37.47    3.87
   4   7  10   36.34    3.18
   4   7  10   34.54    3.80
   4   7  11    7.37    2.16
   4   7  11    5.51    2.28
   4   7  11    6.77    1.65
   4   7  12    7.16    2.23
   4   7  12    6.74    2.33
   4   7  12    7.77    1.41
   4   7  13  125.19    5.95
   4   7  13  131.89    4.98
   4   7  13  127.81    6.07
   4   7  14   40.89    3.29
   4   7  14   40.88    3.41
   4   7  15   47.33    3.11
   4   7  15   57.38    3.61
   4   7  16   -0.88    0.70
   4   7  16    0.54    1.05
   4   7  17    6.30    1.08
   4   8 -13   24.83    1.64
  -4  -8  13   24.10    2.06
  -4  -8  12   50.12    2.19
   4   8 -12   52.45    2.61
  -4  -8  12   52.93    3.51
  -4  -8  11   40.35    2.42
   4   8 -11   40.18    2.59
  -4  -8  11   42.80    3.44
  -4  -8  10   47.88    2.98
   4   8 -10   49.88    2.98
  -4  -8  10   55.88    4.21
  -4  -8   9   10.28    2.58
   4   8  -9    9.63    1.66
   4   8  -9   12.55    2.68
   4   8  -8   70.66    5.49
  -4  -8   8   72.66    5.23
   4   8  -7   45.35    3.79
   4   8  -7   45.74    4.90
  -4  -8   7   46.87    4.44
   4   8  -6  138.16    6.82
   4   8  -6  142.66    7.94
   4   8  -6  153.17    6.53
  -4  -8   6  152.04    7.78
  -4  -8   5    7.56    2.75
   4   8  -5    9.38    2.11
   4   8  -5    8.97    2.22
   4   8  -5    5.91    2.26
   4   8  -5    7.49    2.64
  -4  -8   4   20.64    3.61
   4   8  -4   25.92    3.28
   4   8  -4   18.87    3.35
   4   8  -4   18.83    3.37
   4   8  -4   23.24    2.76
  -4  -8   3  221.16    9.62
   4   8  -3  214.12    7.75
   4   8  -3  203.97    7.89
   4   8  -3  191.47    8.82
   4   8  -3  200.08    9.35
   4   8  -2   -1.12    1.38
   4   8  -2   -2.15    1.61
   4   8  -2    4.28    2.31
   4   8  -2    2.13    1.97
   4   8  -1   22.58    3.13
   4   8  -1   21.56    2.73
   4   8  -1   19.28    3.40
   4   8  -1   24.01    3.41
   4   8   0   43.19    3.63
   4   8   0   36.00    3.79
   4   8   0   37.07    4.56
   4   8   0   41.05    4.59
   4   8   1   66.75    4.72
   4   8   1   53.66    4.42
   4   8   1   65.77    4.42
   4   8   1   59.70    5.35
   4   8   1   56.64    4.90
   4   8   2  241.73    8.73
   4   8   2  242.09    8.85
   4   8   2  254.20    8.23
   4   8   2  238.91   10.22
   4   8   2  233.80    9.43
   4   8   3    1.41    1.88
   4   8   3    0.49    1.95
   4   8   3   -0.48    1.16
   4   8   3    2.79    2.09
   4   8   3    4.79    1.53
   4   8   4  124.57    6.56
   4   8   4  130.45    5.79
   4   8   4  116.89    6.34
   4   8   5    4.73    2.23
   4   8   5    3.14    1.05
   4   8   5    2.96    2.00
   4   8   6   21.38    3.30
   4   8   6   18.30    3.02
   4   8   6   20.61    2.60
   4   8   7    2.51    1.93
   4   8   7    2.74    2.01
   4   8   7   -0.46    1.08
   4   8   8   21.62    3.11
   4   8   8   27.01    2.44
   4   8   8   21.01    3.11
   4   8   8   19.04    3.11
   4   8   9    1.90    1.83
   4   8   9    5.67    1.93
   4   8   9    3.73    1.38
   4   8   9    5.25    1.99
   4   8  10    1.85    1.51
   4   8  10    1.09    1.29
   4   8  10   -1.94    1.58
   4   8  11    0.19    1.56
   4   8  11    0.25    1.32
   4   8  11    1.75    1.17
   4   8  12   14.72    2.14
   4   8  12   13.52    2.02
   4   8  13   27.05    2.47
   4   8  13   24.35    2.29
   4   8  14   39.11    2.41
   4   8  14   39.46    2.54
   4   8  15    1.90    0.74
  -4  -9  11  115.10    3.91
  -4  -9  10   46.86    2.97
  -4  -9   9  110.75    3.57
  -4  -9   9  116.27    4.97
  -4  -9   8  140.45    5.77
   4   9  -7  122.19    4.69
  -4  -9   7  126.99    5.83
  -4  -9   6    0.23    1.41
   4   9  -6    0.86    1.27
   4   9  -6    0.10    1.34
  -4  -9   5    1.85    1.46
   4   9  -5    3.94    1.40
   4   9  -5    3.78    1.43
   4   9  -5    5.27    2.23
  -4  -9   4    0.40    1.46
   4   9  -4    1.63    1.48
   4   9  -4    1.24    1.39
   4   9  -4    2.48    1.68
  -4  -9   3    3.62    1.83
   4   9  -3    2.37    1.40
   4   9  -3    4.60    1.80
   4   9  -3    4.59    1.69
  -4  -9   2    5.40    2.08
   4   9  -2    9.00    1.81
   4   9  -2    5.94    2.10
   4   9  -2    5.79    2.31
  -4  -9   1   66.01    4.77
   4   9  -1   67.83    4.22
   4   9  -1   60.97    3.61
   4   9  -1   58.95    4.55
   4   9  -1   62.10    4.76
  -4  -9   0    0.71    1.42
   4   9   0    0.57    1.25
   4   9   0   -0.14    1.29
   4   9   0    1.02    1.77
   4   9   0    0.90    1.77
  -4  -9  -1    4.62    1.71
   4   9   1    3.37    1.54
   4   9   1    3.29    1.42
   4   9   1    2.28    1.96
   4   9   1    1.76    1.67
  -4  -9  -2    8.25    1.93
   4   9   2    6.62    1.56
   4   9   2    5.85    1.72
   4   9   2    5.73    1.51
   4   9   2    6.08    2.20
   4   9   3    7.08    1.56
   4   9   3    5.12    1.86
   4   9   3    6.37    1.21
   4   9   3    2.48    2.08
   4   9   4   12.95    2.13
   4   9   4   13.28    1.74
   4   9   4   12.49    2.75
   4   9   4   13.45    2.06
   4   9   5   23.51    2.75
   4   9   5   24.80    2.69
   4   9   5   23.92    3.26
   4   9   6  299.07    8.44
   4   9   6  288.36    8.05
   4   9   6  297.26    9.08
   4   9   7    0.39    1.01
   4   9   7   -0.86    1.11
   4   9   7   -2.11    1.36
   4   9   8   39.25    3.04
   4   9   8   36.43    2.84
   4   9   8   35.22    2.99
   4   9   9   56.38    3.50
   4   9   9   52.27    3.11
   4   9   9   51.56    3.09
   4   9  10   16.19    1.89
   4   9  10   16.37    1.81
   4   9  11    1.84    1.02
   4   9  11    3.80    0.92
   4   9  12   26.98    1.72
   4   9  12   28.65    1.67
  -4 -10   5   -0.51    0.69
  -4 -10   4    1.61    0.83
   4  10  -4    0.15    0.57
   4  10  -3   50.64    2.95
  -4 -10   3   52.27    2.89
   4  10  -2   20.07    1.78
   4  10  -2   17.50    2.00
  -4 -10   2   18.77    1.75
   4  10  -1   34.46    2.30
   4  10  -1   31.47    2.66
  -4 -10   1   35.67    2.38
  -4 -10   0    1.74    0.83
   4  10   0    3.58    1.10
   4  10   0    1.59    1.25
  -4 -10  -1    8.20    1.21
   4  10   1    7.52    1.28
   4  10   1   11.56    1.76
   4  10   2   -0.80    0.94
   4  10   2   -0.12    0.81
   4  10   2    1.01    1.09
   4  10   3   24.77    2.17
   4  10   3   27.10    2.06
   4  10   3   21.77    2.20
   4  10   4   15.04    1.81
   4  10   4   16.94    1.69
   4  10   5    9.81    1.21
   4  10   5    8.36    1.33
   4  10   6   10.65    1.23
  -5   5   3    1.92    0.87
  -5   5   2   11.12    1.43
  -5   5   2   12.09    1.65
  -5   5   1    8.10    1.54
  -5   5   1    8.73    1.28
  -5   5   0    3.09    1.31
  -5   5   0    4.23    1.01
  -5   5  -1   20.37    2.39
  -5   5  -2   41.15    3.25
  -5   5  -3    2.46    1.33
  -5   5  -4   -0.75    1.19
  -5   5  -5   14.63    2.25
  -5   5  -6   10.45    1.90
  -5   5  -7   20.64    2.37
  -5   5  -8   55.14    3.50
  -5   5  -9   27.73    2.47
  -5   5 -10  133.08    4.70
  -5   5 -11  431.10    7.61
  -5   4   8   15.00    1.33
  -5   4   7    0.00    0.84
  -5   4   6   55.99    3.71
  -5   4   6   50.56    2.75
  -5   4   5   57.33    3.99
  -5   4   5   56.37    2.98
  -5   4   4    5.37    1.68
  -5   4   4    5.43    1.37
  -5   4   4    5.50    1.86
  -5   4   3    1.56    1.61
  -5   4   3    2.29    1.68
  -5   4   3    1.50    1.07
  -5   4   2    4.50    1.82
  -5   4   2    3.82    1.81
  -5   4   2    4.06    1.34
  -5   4   1   -1.46    1.12
  -5   4   1    1.02    1.51
  -5   4   0    4.30    1.85
  -5   4   0    7.73    2.22
  -5   4  -1   32.38    2.85
  -5   4  -1   35.95    3.44
  -5   4  -1   31.43    3.77
  -5   4  -2    4.22    2.13
  -5   4  -2    2.38    1.05
  -5   4  -3   27.39    2.54
  -5   4  -3   20.03    3.14
  -5   4  -4    1.67    1.88
  -5   4  -4   -0.48    1.03
  -5   4  -5   45.08    4.29
  -5   4  -5   49.74    3.37
  -5   4  -6   31.81    2.84
  -5   4  -6   33.27    3.83
  -5   4  -6   34.20    2.70
  -5   4  -7   93.41    4.77
  -5   4  -7   99.08    4.56
  -5   4  -8   -1.27    1.23
  -5   4  -8   -0.27    0.86
  -5   4  -9   82.93    4.55
  -5   4  -9   85.57    4.15
  -5   4 -10   14.10    2.05
  -5   4 -10   13.75    1.88
  -5   4 -11    6.64    1.58
  -5   4 -11    4.64    1.17
  -5   4 -12   36.97    2.89
  -5   4 -12   46.38    2.91
  -5   4 -13  331.32    7.58
  -5   4 -14   -0.90    0.81
  -5   4 -15  182.70    4.64
  -5   3  11    0.98    0.86
  -5   3  10   11.78    1.37
  -5   3  10   13.47    1.67
  -5   3   9   34.57    2.44
  -5   3   9   35.51    2.61
  -5   3   8    0.60    1.07
  -5   3   8   -0.02    1.19
  -5   3   7    6.58    2.02
  -5   3   7    5.61    1.98
  -5   3   7    7.11    1.69
  -5   3   7    7.01    1.76
  -5   3   6   38.77    3.99
  -5   3   6   35.21    2.93
  -5   3   6   40.00    4.19
  -5   3   6   40.49    3.20
  -5   3   5   31.22    3.94
  -5   3   5   35.08    3.97
  -5   3   5   36.02    3.12
  -5   3   5   37.76    3.23
  -5   3   4  185.78    8.79
  -5   3   4  190.63    8.68
  -5   3   4  195.84    6.74
  -5   3   3   80.81    5.01
  -5   3   3   83.17    6.14
  -5   3   3   83.12    6.03
  -5   3   3   94.87    4.81
  -5   3   2    5.11    2.29
  -5   3   2    3.77    1.49
  -5   3   2    2.78    2.24
  -5   3   2    2.03    1.33
  -5   3   1  231.82   10.15
  -5   3   1  227.19    7.24
  -5   3   1  222.17    9.44
  -5   3   1  224.60    8.17
  -5   3   0   71.68    5.56
  -5   3   0   72.79    5.97
  -5   3   0   69.74    4.04
  -5   3   0   73.39    4.69
  -5   3  -1  109.39    7.12
  -5   3  -1  120.76    6.88
  -5   3  -1  110.78    4.91
  -5   3  -1  110.30    5.73
  -5   3  -2    7.85    3.10
  -5   3  -2    8.69    1.99
  -5   3  -3  231.36    8.12
  -5   3  -3  214.07    9.84
  -5   3  -3  217.58    7.90
  -5   3  -4  143.96    6.61
  -5   3  -4  152.56    6.52
  -5   3  -5  127.64    6.35
  -5   3  -5  122.33    5.84
  -5   3  -5  136.24    5.77
  -5   3  -6  193.50    7.92
  -5   3  -6  192.13    7.09
  -5   3  -6  207.28    7.30
  -5   3  -7   18.05    2.74
  -5   3  -7   19.14    2.24
  -5   3  -7   18.21    2.54
  -5   3  -8  121.22    6.42
  -5   3  -8  127.34    5.42
  -5   3  -8  128.29    6.45
  -5   3  -8  134.31    6.08
  -5   3  -9   -0.43    1.17
  -5   3  -9    0.56    1.06
  -5   3  -9    0.65    1.39
  -5   3  -9    1.56    1.14
  -5   3 -10    1.16    1.29
  -5   3 -10    1.22    1.32
  -5   3 -10    1.85    1.57
  -5   3 -11   -2.26    1.62
  -5   3 -11   -0.94    1.08
  -5   3 -11    1.33    1.46
  -5   3 -12    7.25    2.03
  -5   3 -12    6.84    1.72
  -5   3 -12    5.49    1.89
  -5   3 -13    1.35    1.30
  -5   3 -13    0.67    1.29
  -5   3 -13    0.01    1.16
  -5   3 -14   52.95    3.68
  -5   3 -14   48.32    3.42
  -5   3 -15   66.74    3.79
  -5   3 -15   68.11    3.74
  -5   3 -16   32.27    2.53
  -5   3 -17   17.62    1.57
  -5   2  13    7.70    0.97
  -5   2  13    8.16    1.11
  -5   2  12   40.22    2.34
  -5   2  12   37.76    2.39
  -5   2  11    2.29    1.15
  -5   2  11    1.27    1.22
  -5   2  10    0.36    0.99
  -5   2  10   -0.26    1.59
  -5   2   9   16.74    2.27
  -5   2   9   13.52    2.22
  -5   2   8   -0.31    1.71
  -5   2   8    0.34    1.28
  -5   2   8   -0.14    1.55
  -5   2   7    1.57    2.15
  -5   2   7    1.80    2.37
  -5   2   7    1.45    1.47
  -5   2   7    0.91    1.58
  -5   2   6   12.37    3.05
  -5   2   6    9.32    2.09
  -5   2   6    9.62    3.19
  -5   2   5  211.91    9.78
  -5   2   5  207.59    9.76
  -5   2   5  212.35    7.53
  -5   2   5  209.91    8.24
  -5   2   4    0.83    2.05
  -5   2   4    3.06    2.48
  -5   2   4   -0.66    1.53
  -5   2   4    1.32    1.44
  -5   2   3  112.05    7.35
  -5   2   3  111.85    7.30
  -5   2   3  111.07    5.54
  -5   2   3  104.36    6.00
  -5   2   2   37.85    4.63
  -5   2   2   38.33    4.86
  -5   2   2   43.03    3.57
  -5   2   2   37.85    3.71
  -5   2   1  101.21    7.12
  -5   2   1   90.53    6.33
  -5   2   1  107.86    5.22
  -5   2   1  101.86    5.86
  -5   2   0  638.08   16.95
  -5   2   0  667.71   16.21
  -5   2   0  663.21   12.61
  -5   2   0  673.84   14.64
  -5   2  -1  478.60   14.59
  -5   2  -1  504.40   10.68
  -5   2  -1  502.91   12.59
  -5   2  -1  495.92   12.09
  -5   2  -2   26.57    3.10
  -5   2  -2   25.41    3.92
  -5   2  -2   22.14    2.85
  -5   2  -3   16.07    2.43
  -5   2  -4  123.05    6.54
  -5   2  -5   49.71    4.44
  -5   2  -5   59.59    4.14
  -5   2  -6    2.65    1.65
  -5   2  -6    2.45    0.95
  -5   2  -6   -0.02    1.44
  -5   2  -7  416.39   12.09
  -5   2  -7  412.74   12.01
  -5   2  -7  434.61   11.26
  -5   2  -8  565.09   14.13
  -5   2  -8  546.77   13.77
  -5   2  -8  592.11   13.33
  -5   2  -9  906.15   17.90
  -5   2  -9  939.51   15.89
  -5   2  -9  949.24   18.03
  -5   2  -9  976.15   17.25
  -5   2 -10   90.32    5.05
  -5   2 -10   82.56    5.58
  -5   2 -10   93.14    5.56
  -5   2 -11  100.60    5.38
  -5   2 -11   93.27    5.77
  -5   2 -11  102.24    5.72
  -5   2 -12    8.18    2.45
  -5   2 -12    8.70    1.91
  -5   2 -12    9.51    2.16
  -5   2 -12    7.20    2.12
  -5   2 -13   14.21    2.57
  -5   2 -13   14.18    2.20
  -5   2 -13   15.87    2.59
  -5   2 -13   14.34    2.54
  -5   2 -14   30.57    3.28
  -5   2 -14   30.73    3.04
  -5   2 -14   33.63    3.33
  -5   2 -15   48.00    3.69
  -5   2 -15   47.16    3.46
  -5   2 -15   45.23    3.52
  -5   2 -16   99.89    4.85
  -5   2 -16   93.24    4.49
  -5   2 -16  101.88    4.81
  -5   2 -17   55.69    3.29
  -5   2 -17   51.49    3.10
  -5   2 -17   54.25    3.13
  -5   2 -18   21.44    1.75
  -5   2 -18   20.36    1.90
  -5   2 -19    4.70    0.89
  -5   1  14   43.44    2.14
  -5   1  14   41.04    2.03
  -5   1  13    6.33    1.31
  -5   1  13    5.56    1.24
  -5   1  13    5.51    1.31
  -5   1  12    1.82    1.13
  -5   1  12    0.98    1.24
  -5   1  12   -0.95    1.32
  -5   1  11  266.91    7.55
  -5   1  11  283.06    7.67
  -5   1  11  257.24    7.87
  -5   1  10    0.50    1.15
  -5   1  10    0.04    1.38
  -5   1  10    0.63    1.16
  -5   1   9  307.62    9.55
  -5   1   9  305.21    8.96
  -5   1   9  305.45    8.80
  -5   1   8    0.84    1.58
  -5   1   8   -2.12    1.29
  -5   1   7  110.92    7.28
  -5   1   7  115.23    6.25
  -5   1   7  108.90    7.43
  -5   1   7  116.85    5.87
  -5   1   7  109.81    6.03
  -5   1   6   -1.28    2.48
  -5   1   6    1.39    1.94
  -5   1   6   -0.53    1.40
  -5   1   6    0.39    1.66
  -5   1   6   -0.09    1.42
  -5   1   5   56.21    4.57
  -5   1   5   49.15    4.00
  -5   1   5   46.73    5.01
  -5   1   5   50.04    5.24
  -5   1   5   47.82    4.38
  -5   1   4  208.79    9.82
  -5   1   4  184.99    9.09
  -5   1   4  190.55    7.33
  -5   1   4  188.24    8.00
  -5   1   3  154.90    8.33
  -5   1   3  158.11    8.57
  -5   1   3  152.65    6.50
  -5   1   3  158.05    7.42
  -5   1   2  325.47   11.83
  -5   1   2  313.65   11.52
  -5   1   2  322.99    9.14
  -5   1   2  336.09   16.86
  -5   1   2  324.30   10.29
  -5   1   1  276.71   10.93
  -5   1   1  281.46   10.60
  -5   1   1  270.10   15.02
  -5   1   1  268.55    8.12
  -5   1   1  261.61    9.15
  -5   1   1  276.05    8.90
  -5   1   0    3.17    1.61
  -5   1   0   -0.81    1.44
  -5   1   0    1.55    1.15
  -5   1   0    5.09    2.11
  -5   1  -1   16.81    2.64
  -5   1  -1   16.35    3.33
  -5   1  -2   10.97    2.09
  -5   1  -2   15.39    4.29
  -5   1  -3   15.70    2.44
   5  -1   3   16.81    5.69
  -5   1  -3   14.69    4.66
  -5   1  -4  166.92    7.44
   5  -1   4  172.35   12.91
  -5   1  -4  161.17   11.77
  -5   1  -4  183.50    6.71
  -5   1  -5  233.24    8.84
   5  -1   5  233.69   15.38
  -5   1  -5  232.57    8.01
  -5   1  -5  219.97   13.76
  -5   1  -5  260.94    8.24
  -5   1  -6  387.30   11.51
   5  -1   6  387.33   19.43
  -5   1  -6  400.21   10.63
  -5   1  -6  382.95   11.35
  -5   1  -6  426.44   10.85
  -5   1  -7  563.47   13.92
   5  -1   7  523.67   22.52
  -5   1  -7  556.09   12.87
  -5   1  -7  538.36   13.47
  -5   1  -7  591.99   13.04
  -5   1  -8  153.00    7.43
   5  -1   8  156.10   12.19
  -5   1  -8  156.84    7.01
  -5   1  -8  154.45    7.38
  -5   1  -8  154.12    6.87
  -5   1  -9  166.00    7.75
  -5   1  -9  164.84    7.24
   5  -1   9  169.38   13.39
  -5   1  -9  159.91    7.42
  -5   1  -9  175.80    7.46
  -5   1 -10   33.45    3.41
  -5   1 -10   27.90    3.40
  -5   1 -10   36.99    3.52
  -5   1 -11    8.38    2.07
  -5   1 -11   11.28    2.35
  -5   1 -11   10.45    2.33
  -5   1 -12  415.29   12.09
  -5   1 -12  396.68   11.36
  -5   1 -12  412.67   11.64
  -5   1 -13   70.17    5.26
  -5   1 -13   73.23    5.03
  -5   1 -13   72.80    5.02
  -5   1 -14   99.35    5.86
  -5   1 -14  108.97    5.89
  -5   1 -14   93.89    5.48
  -5   1 -15   21.22    2.90
  -5   1 -15   18.78    2.56
  -5   1 -15   19.07    2.59
  -5   1 -16    6.42    1.70
  -5   1 -16    4.08    1.70
   5  -1  16    4.13    1.14
  -5   1 -16    5.51    1.39
  -5   1 -17    5.72    1.53
  -5   1 -17    4.34    1.62
   5  -1  17    1.70    1.25
  -5   1 -17    5.17    1.29
  -5   1 -18  182.05    5.35
  -5   1 -18  191.02    6.36
   5  -1  18  198.89    5.80
  -5   1 -19   70.52    3.61
   5  -1  19   68.49    3.00
  -5   1 -20   11.30    1.45
  -5   0  15    3.96    1.09
  -5   0  15    4.40    0.78
  -5   0  14   13.37    2.08
  -5   0  14   13.24    1.56
  -5   0  13   36.70    3.26
  -5   0  13   37.35    2.84
  -5   0  13   41.93    2.76
  -5   0  12   20.70    2.40
  -5   0  12   22.25    3.00
  -5   0  12   17.66    2.24
  -5   0  11  187.88    7.80
  -5   0  11  183.03    6.82
  -5   0  11  169.16    6.55
  -5   0  11  179.79    6.33
  -5   0  10  161.14    7.42
  -5   0  10  160.15    6.66
  -5   0  10  163.01    6.56
  -5   0  10  166.04    6.47
  -5   0   9   76.93    5.43
  -5   0   9   78.16    4.98
  -5   0   9   82.88    4.79
  -5   0   9   88.79    5.01
  -5   0   8   48.21    4.41
  -5   0   8   38.55    3.63
  -5   0   8   40.70    3.40
  -5   0   7  213.37    9.92
  -5   0   7  229.22    9.13
  -5   0   7  227.12    8.19
  -5   0   7  218.05    8.29
  -5   0   7  218.74    7.55
  -5   0   6   42.08    5.17
  -5   0   6   32.59    4.35
  -5   0   6   36.27    4.02
  -5   0   6   40.24    4.79
  -5   0   6   37.70    3.49
  -5   0   6   35.76    3.79
  -5   0   5  561.72   15.38
  -5   0   5  582.32   16.08
  -5   0   5  562.57   21.32
  -5   0   5  558.59   12.44
  -5   0   5  557.33   13.20
  -5   0   5  541.49   17.42
  -5   0   4  616.79   12.91
  -5   0   4  643.54   16.54
  -5   0   4  623.72   22.00
  -5   0   4  639.44   13.93
  -5   0   4  647.66   16.11
  -5   0   4  588.24   17.35
  -5   0   3  293.26   10.75
  -5   0   3  299.38   11.07
  -5   0   3  295.08   15.43
  -5   0   3  297.63    8.79
  -5   0   3  314.87    9.78
  -5   0   3  279.98    8.77
  -5   0   2   86.39    5.20
  -5   0   2   81.35    5.77
  -5   0   2   94.29    6.26
  -5   0   2   92.26    8.71
  -5   0   2   74.73    4.38
  -5   0   2   80.73    4.80
  -5   0   1   70.32    5.27
  -5   0   1   59.83    6.96
  -5   0   1   63.82    3.86
  -5   0   1   59.05    4.20
  -5   0   0    3.78    1.48
  -5   0   0    3.33    2.30
  -5   0   0    6.23    1.32
  -5   0   0    1.87    2.26
  -5   0  -1    1.03    1.03
  -5   0  -1   -1.46    2.04
  -5   0  -1    0.89    2.74
  -5   0  -2  696.29   14.35
  -5   0  -2  708.75   22.34
  -5   0  -3  184.66    7.53
  -5   0  -3  174.89   11.09
  -5   0  -4   21.92    2.85
  -5   0  -4   22.53    2.73
  -5   0  -4   22.50    4.11
  -5   0  -5  503.73   12.55
  -5   0  -5  527.23   12.20
  -5   0  -5  486.75   18.50
  -5   0  -6    7.93    1.86
  -5   0  -6    6.08    1.60
  -5   0  -6    6.34    1.53
  -5   0  -6    6.21    1.85
   5   0   6    8.27    3.79
  -5   0  -6    7.01    2.42
  -5   0  -7    4.55    2.87
   5   0   7    9.56    4.19
  -5   0  -7    4.86    2.02
  -5   0  -7    6.51    1.68
  -5   0  -7    2.44    1.36
  -5   0  -7    6.85    2.17
  -5   0  -8   31.81    3.51
   5   0   8   29.52    5.83
  -5   0  -8   36.10    3.40
  -5   0  -8   37.29    3.64
  -5   0  -8   40.46    3.65
  -5   0  -9   20.74    3.11
   5   0   9   14.37    3.42
  -5   0  -9   17.67    2.50
  -5   0  -9   23.53    2.89
  -5   0  -9   22.04    3.02
  -5   0 -10   52.12    4.59
  -5   0 -10   51.42    4.39
  -5   0 -10   45.44    4.03
  -5   0 -10   63.39    4.64
  -5   0 -11  229.07    9.04
  -5   0 -11  225.79    8.76
  -5   0 -11  212.40    8.30
  -5   0 -12   28.24    3.56
  -5   0 -12   33.32    3.58
  -5   0 -12   32.65    3.47
   5   0  12   25.76    3.16
  -5   0 -13   52.17    4.34
  -5   0 -13   49.79    4.40
   5   0  13   39.75    3.92
  -5   0 -13   44.29    3.92
  -5   0 -14  967.10   17.57
  -5   0 -14  911.24   17.55
   5   0  14  933.78   17.28
  -5   0 -14  925.43   16.50
  -5   0 -15  128.41    6.26
  -5   0 -15  120.55    6.43
   5   0  15  132.47    6.66
  -5   0 -15  126.51    5.95
  -5   0 -16   20.33    2.69
  -5   0 -16   32.39    3.35
   5   0  16   29.72    3.41
  -5   0 -16   30.69    2.80
  -5   0 -17   26.51    3.09
   5   0  17   21.69    2.72
  -5   0 -18   16.72    2.33
   5   0  18   14.39    2.17
  -5   0 -19   20.69    2.35
   5   0  19   22.86    2.40
  -5   0 -20    3.24    0.93
   5   0  20    3.88    1.15
  -5   0 -21   30.92    2.00
   5   0  21   30.12    1.86
  -5  -1  16    7.69    1.39
  -5  -1  15   13.71    1.50
  -5  -1  15   15.47    2.20
  -5  -1  14    0.06    1.04
  -5  -1  14    0.80    1.67
  -5  -1  14    1.94    1.12
  -5  -1  13    0.95    0.98
  -5  -1  13    1.10    1.25
  -5  -1  12    0.87    1.71
  -5  -1  12    0.50    1.27
  -5  -1  12    3.13    1.38
  -5  -1  11   -0.20    1.72
  -5  -1  11    0.15    1.48
  -5  -1  11    2.46    1.56
  -5  -1  11    0.75    1.52
  -5  -1  10   97.43    6.14
  -5  -1  10   97.60    5.41
  -5  -1  10   93.85    5.38
  -5  -1  10   99.03    4.86
  -5  -1   9  179.27    8.26
  -5  -1   9  180.75    7.32
  -5  -1   9  180.05    7.45
  -5  -1   9  175.71    6.61
  -5  -1   8  440.35   12.76
  -5  -1   8  430.93   11.21
  -5  -1   8  449.36   11.52
  -5  -1   7  296.67   10.37
  -5  -1   7  303.83   15.70
  -5  -1   7  278.32    8.97
  -5  -1   7  293.54    9.13
  -5  -1   7  267.39   13.04
  -5  -1   6    4.61    1.88
  -5  -1   6    0.15    2.06
  -5  -1   6    3.27    1.81
  -5  -1   6    0.41    1.22
  -5  -1   6    2.46    2.12
  -5  -1   5  140.92   10.97
  -5  -1   5  125.62    7.11
  -5  -1   5  122.75    5.83
  -5  -1   5  125.50    6.02
  -5  -1   5  128.06    8.43
  -5  -1   5  129.25    5.95
  -5  -1   4   51.88    6.91
  -5  -1   4   54.27    4.80
  -5  -1   4   54.80    3.85
  -5  -1   4   57.99    4.15
  -5  -1   4   52.49    5.30
  -5  -1   4   47.35    3.78
  -5  -1   3   98.54    5.64
  -5  -1   3  100.74    8.90
  -5  -1   3   98.78    6.10
  -5  -1   3  112.35    5.53
  -5  -1   3  102.13    5.12
  -5  -1   3  106.61    5.51
  -5  -1   3  106.78    6.95
  -5  -1   3  105.71    5.44
  -5  -1   2  359.69   16.05
  -5  -1   2  365.12    9.22
  -5  -1   2  363.55   12.28
  -5  -1   2  373.99   10.16
  -5  -1   1  276.53   13.80
  -5  -1   0   14.50    3.48
  -5  -1  -1  539.51   18.49
  -5  -1  -2   83.79    7.40
  -5  -1  -3    4.32    1.86
  -5  -1  -4  154.69    9.80
  -5  -1  -5   85.85    7.26
   5   1   5   78.44    5.49
  -5  -1  -6  281.23    9.22
  -5  -1  -6  292.95   13.19
   5   1   6  267.88    9.90
  -5  -1  -7   44.92    3.93
  -5  -1  -7   41.05    3.63
   5   1   7   43.23    4.44
  -5  -1  -7   44.47    5.69
  -5  -1  -8   60.65    4.50
  -5  -1  -8   60.20    4.29
   5   1   8   63.71    5.66
  -5  -1  -8   46.89    5.39
  -5  -1  -8   61.30    4.48
   5   1   8   49.94    6.33
  -5  -1  -9    8.28    2.33
  -5  -1  -9    8.00    1.84
  -5  -1  -9    7.83    1.90
   5   1   9    8.63    2.41
  -5  -1 -10   72.36    5.06
  -5  -1 -10   67.80    4.87
   5   1  10   86.76    5.45
  -5  -1 -10   75.50    4.85
   5   1  10   72.78    6.47
  -5  -1 -11  182.96    7.80
  -5  -1 -11  179.38    7.77
   5   1  11  178.96    7.65
  -5  -1 -11  189.98    7.45
   5   1  11  198.30   10.23
  -5  -1 -12   15.01    2.49
  -5  -1 -12   11.39    2.58
   5   1  12    6.59    2.38
  -5  -1 -12   10.02    2.34
  -5  -1 -13    1.31    1.62
  -5  -1 -13    2.92    1.74
   5   1  13    4.23    2.12
  -5  -1 -14    8.18    1.94
  -5  -1 -14    3.35    2.04
   5   1  14    4.16    2.27
  -5  -1 -15    7.77    2.24
   5   1  15    9.93    2.64
  -5  -1 -16   16.84    2.89
   5   1  16   14.46    2.85
  -5  -1 -17    1.77    1.79
   5   1  17    2.77    1.76
  -5  -1 -18    1.46    1.33
   5   1  18   -3.29    1.73
  -5  -1 -19   38.49    3.12
   5   1  19   39.82    3.41
  -5  -1 -20  187.54    5.84
   5   1  20  189.24    6.08
  -5  -1 -21   10.79    1.32
   5   1  21   12.70    1.55
  -5  -2  17    3.76    1.09
  -5  -2  16   52.23    3.34
  -5  -2  16   53.85    3.04
  -5  -2  15   89.84    4.82
  -5  -2  15   94.42    3.72
  -5  -2  15   87.72    4.30
  -5  -2  14    0.71    1.11
  -5  -2  14    0.64    1.78
  -5  -2  14    1.66    1.04
   5   2 -14   -0.37    0.72
  -5  -2  13    0.58    1.84
  -5  -2  13    0.26    0.98
  -5  -2  13    3.08    1.47
  -5  -2  12   31.01    3.95
  -5  -2  12   33.73    3.25
  -5  -2  12   35.59    3.51
  -5  -2  11  121.07    6.95
  -5  -2  11  126.55    5.99
  -5  -2  11  125.77    6.33
  -5  -2  10  120.36    6.98
  -5  -2  10  111.83    5.80
  -5  -2   9   78.12    5.75
  -5  -2   9   84.05    5.12
  -5  -2   8  253.37    9.73
  -5  -2   8  244.38    8.47
  -5  -2   8  255.51    8.10
  -5  -2   8  228.10   12.35
  -5  -2   7   80.76    8.44
  -5  -2   7   89.60    5.93
  -5  -2   7   84.30    4.98
  -5  -2   7   85.27    4.88
  -5  -2   7   87.78    7.46
  -5  -2   6   10.92    2.70
  -5  -2   6   13.06    2.01
  -5  -2   6   12.14    2.09
  -5  -2   6    6.03    3.39
  -5  -2   5    9.72    2.43
  -5  -2   5    6.48    1.54
  -5  -2   5    8.53    1.84
  -5  -2   5    8.39    3.27
  -5  -2   4   27.08    3.77
  -5  -2   4   34.95    3.32
  -5  -2   4   32.33    2.94
  -5  -2   4   34.03    5.45
  -5  -2   4   31.32    3.17
  -5  -2   3  109.57    5.81
  -5  -2   3  117.73    9.39
  -5  -2   3  111.23    5.61
  -5  -2   3  113.91    5.22
  -5  -2   3  112.15    5.68
  -5  -2   3  102.97    6.87
  -5  -2   2  180.21   11.13
  -5  -2   2  160.23    8.11
  -5  -2   1   15.84    2.65
  -5  -2   1   16.97    3.68
  -5  -2   0    2.45    2.51
  -5  -2  -1  361.56   14.59
   5   2   1  385.04   12.15
  -5  -2  -2   73.71    6.80
   5   2   2   73.47    5.48
  -5  -2  -3  313.97   13.18
   5   2   3  322.44   11.17
  -5  -2  -4   87.42    6.99
   5   2   4   85.18    5.93
  -5  -2  -5   14.99    3.15
   5   2   5   13.21    2.50
   5   2   6   28.80    3.76
  -5  -2  -6   30.83    4.09
  -5  -2  -7    0.10    1.55
   5   2   7   -0.17    1.34
  -5  -2  -8  183.66    7.30
  -5  -2  -8  186.39    7.52
   5   2   8  198.47    9.72
  -5  -2  -9  126.51    6.17
  -5  -2  -9  111.88    5.94
   5   2   9  119.46    6.11
   5   2   9  118.03    7.82
  -5  -2 -10    9.88    2.11
  -5  -2 -10   14.05    2.66
   5   2  10   16.19    2.88
   5   2  10   18.99    3.56
  -5  -2 -11   -1.43    1.36
  -5  -2 -11    1.27    1.76
   5   2  11    1.83    1.79
   5   2  11   -1.91    1.69
  -5  -2 -12  132.64    6.72
   5   2  12  139.98   10.10
   5   2  12  138.24    7.14
   5   2  12  150.60    9.55
  -5  -2 -13  220.29    8.83
   5   2  13  214.28   12.96
   5   2  13  231.48    9.19
  -5  -2 -14    2.20    1.79
   5   2  14    2.15    2.11
  -5  -2 -15   39.58    4.03
   5   2  15   33.70    3.46
   5   2  15   38.08    4.10
  -5  -2 -16   37.47    3.81
   5   2  16   38.33    3.43
   5   2  16   42.40    4.33
  -5  -2 -17   47.56    3.96
   5   2  17   41.21    3.37
   5   2  17   47.43    4.35
  -5  -2 -18    3.03    1.31
   5   2  18    4.80    1.41
   5   2  18    2.66    1.61
  -5  -2 -19   91.70    4.48
   5   2  19   93.03    4.26
   5   2  19   95.33    5.02
  -5  -2 -20  123.14    4.49
   5   2  20  120.44    4.17
   5   2  20  122.02    5.02
  -5  -2 -21    1.65    0.68
   5   2  21    2.46    1.04
   5   2  22   28.78    1.72
  -5  -3  17   13.78    1.44
  -5  -3  16    1.47    1.37
  -5  -3  16    3.14    1.10
   5   3 -16    1.78    0.50
  -5  -3  15  171.60    6.51
  -5  -3  15  165.36    4.90
  -5  -3  15  162.17    5.92
   5   3 -15  166.92    5.20
  -5  -3  14   58.35    4.41
  -5  -3  14   57.82    3.41
  -5  -3  14   55.27    3.97
   5   3 -14   59.38    3.64
  -5  -3  13  240.31    8.80
  -5  -3  13  236.43    7.33
  -5  -3  13  239.36    8.35
  -5  -3  12  185.99    8.16
  -5  -3  12  192.23    7.05
  -5  -3  11  429.10   12.41
  -5  -3  11  449.11   11.18
  -5  -3  10  248.82    9.68
  -5  -3  10  258.36    8.66
  -5  -3  10  275.23    8.37
  -5  -3   9    4.16    1.32
  -5  -3   9    2.97    2.29
  -5  -3   9    2.96    2.00
  -5  -3   8   10.91    1.89
  -5  -3   8   10.83    2.87
  -5  -3   8   12.05    2.59
  -5  -3   8    8.75    2.00
  -5  -3   7   30.46    4.56
  -5  -3   7   31.02    3.83
  -5  -3   7   27.71    3.06
  -5  -3   7   32.58    6.02
  -5  -3   7   29.62    3.09
  -5  -3   6  207.77    8.48
  -5  -3   6  214.79   13.46
  -5  -3   6  195.86    7.42
  -5  -3   6  211.27    7.81
  -5  -3   6  181.61   10.48
  -5  -3   5   50.28    6.87
  -5  -3   5   58.97    4.05
   5   3  -5   70.80    5.20
  -5  -3   5   59.05    4.20
  -5  -3   5   56.20    4.37
  -5  -3   5   62.53    6.04
  -5  -3   4  648.57   21.91
  -5  -3   4  634.27   12.62
  -5  -3   4  640.85   13.90
   5   3  -4  663.24   14.96
  -5  -3   4  646.82   13.59
  -5  -3   4  625.24   18.08
  -5  -3   3    2.38    1.17
  -5  -3   3    3.94    1.63
  -5  -3   3    1.02    0.74
  -5  -3   3    2.57    1.33
  -5  -3   3    2.43    2.31
  -5  -3   2   81.33    5.96
  -5  -3   2   82.41    7.79
  -5  -3   1   23.72    4.37
  -5  -3   0   84.67    7.36
  -5  -3  -1   22.41    4.07
  -5  -3  -2    5.28    2.22
   5   3   2    6.92    2.33
  -5  -3  -3   12.88    3.10
   5   3   3   11.85    2.69
  -5  -3  -4    0.17    1.57
   5   3   4    4.06    1.73
  -5  -3  -5   76.22    6.05
   5   3   5   69.34    5.69
   5   3   6  291.72   11.76
  -5  -3  -7   41.36    3.65
   5   3   7   45.47    4.87
   5   3   7   42.73    4.81
  -5  -3  -8  116.94    5.99
   5   3   8  106.00    7.42
   5   3   8  118.31    6.01
   5   3   8  112.08    7.67
  -5  -3  -9  197.29    7.87
   5   3   9  199.86   10.60
   5   3   9  196.09    7.99
   5   3   9  197.71   10.27
  -5  -3 -10   68.43    4.83
   5   3  10   73.34    6.63
   5   3  10   66.01    5.03
   5   3  10   55.43    5.88
  -5  -3 -11   85.90    5.43
   5   3  11   76.24    7.24
   5   3  11   88.58    5.77
   5   3  11   89.36    7.61
  -5  -3 -12  161.90    7.42
   5   3  12  170.69   11.17
   5   3  12  170.82    7.98
  -5  -3 -13   16.88    2.69
   5   3  13   13.57    2.72
   5   3  13   14.85    3.21
  -5  -3 -14  179.05    7.69
   5   3  14  174.52    7.30
   5   3  14  156.33    7.70
  -5  -3 -15    9.93    2.44
   5   3  15   11.23    2.35
   5   3  15    8.69    2.70
  -5  -3 -16   26.90    3.26
   5   3  16   22.98    2.89
   5   3  16   23.96    3.44
  -5  -3 -17  205.59    7.29
   5   3  17  216.84    7.55
   5   3  17  209.20    8.33
  -5  -3 -18  368.50    8.92
   5   3  18  386.11    9.36
   5   3  18  384.36   10.37
  -5  -3 -19    2.99    1.24
   5   3  19    3.62    1.64
   5   3  19    4.23    1.40
   5   3  20   -0.38    0.87
   5   3  20    0.08    1.07
   5   3  21    2.99    0.83
   5   3  21    4.56    1.21
  -5  -4  17    1.39    0.66
  -5  -4  16   78.90    3.59
  -5  -4  16   85.82    3.69
   5   4 -16   82.85    3.30
  -5  -4  15  102.97    4.67
  -5  -4  15  102.90    3.67
  -5  -4  15  103.16    4.67
   5   4 -15  109.34    4.44
  -5  -4  14    0.28    0.87
  -5  -4  14   -1.27    1.46
  -5  -4  14   -1.25    1.29
  -5  -4  14    0.31    0.99
   5   4 -14   -0.07    1.10
  -5  -4  13  123.02    5.22
  -5  -4  13  109.48    5.76
   5   4 -13  130.36    5.76
  -5  -4  13  117.34    5.13
  -5  -4  12  168.54    6.53
  -5  -4  12  164.24    7.31
  -5  -4  11    1.45    0.84
  -5  -4  11    3.18    2.14
  -5  -4  11    0.42    1.40
  -5  -4  10    1.19    1.43
  -5  -4  10    1.94    2.13
  -5  -4  10    0.69    1.36
  -5  -4   9   37.39    4.25
  -5  -4   9   29.44    3.19
  -5  -4   9   35.00    3.42
  -5  -4   8   11.10    2.10
  -5  -4   8    4.50    2.04
  -5  -4   8    7.82    2.70
  -5  -4   8    7.99    2.08
  -5  -4   7   65.60    5.18
  -5  -4   7   67.47    4.57
  -5  -4   7   69.11    8.22
   5   4  -7   67.09    5.56
  -5  -4   7   67.93    4.68
  -5  -4   7   65.24    6.65
  -5  -4   6   20.09    2.81
  -5  -4   6   13.95    2.93
  -5  -4   6   15.90    2.43
  -5  -4   6   14.08    4.05
   5   4  -6   17.79    3.41
  -5  -4   5    1.19    1.46
  -5  -4   5    0.63    1.48
   5   4  -5   -2.16    1.62
  -5  -4   5    1.99    1.02
  -5  -4   5    2.27    3.07
  -5  -4   5    1.44    2.11
   5   4  -5    2.47    2.04
  -5  -4   4   69.02    7.43
  -5  -4   4   71.98    5.01
   5   4  -4   76.32    4.47
   5   4  -4   67.26    5.37
  -5  -4   4   78.18    4.94
  -5  -4   3   76.11    5.00
  -5  -4   3   77.34    7.92
   5   4  -3   76.78    5.66
  -5  -4   3   70.96    4.65
  -5  -4   2    5.64    1.74
  -5  -4   2    4.23    1.73
  -5  -4   2    3.55    2.14
   5   4  -2    5.08    2.31
  -5  -4   1    1.45    1.37
  -5  -4   1    0.62    1.59
  -5  -4   1   -0.01    1.10
  -5  -4   1    3.51    2.08
   5   4  -1    2.14    2.01
  -5  -4   0   -0.02    1.01
  -5  -4  -1   14.58    3.60
  -5  -4  -2   52.47    5.59
   5   4   2   24.61    3.81
  -5  -4  -3   62.63    5.93
   5   4   3   59.37    5.63
   5   4   4   68.21    6.03
   5   4   5  371.41   13.80
  -5  -4  -6    0.25    0.81
   5   4   6    0.32    1.52
   5   4   6    1.68    1.82
   5   4   6    1.85    1.57
  -5  -4  -7   12.75    2.43
   5   4   7   12.91    2.69
   5   4   7   10.63    2.82
   5   4   7   11.99    2.23
  -5  -4  -8   45.11    3.72
   5   4   8   42.62    4.16
   5   4   8   38.53    5.01
   5   4   8   43.06    4.05
  -5  -4  -9  225.72    8.21
   5   4   9  241.66   11.58
   5   4   9  228.39    8.82
   5   4   9  222.55   11.32
   5   4   9  243.53    9.03
  -5  -4 -10   14.33    2.48
   5   4  10    5.56    2.07
   5   4  10   14.67    2.53
   5   4  10   14.36    2.85
   5   4  10   15.00    3.56
  -5  -4 -11  239.89    8.48
   5   4  11  226.96   12.37
   5   4  11  227.60    8.17
   5   4  11  223.21    9.10
   5   4  11  232.63   12.10
  -5  -4 -12  224.40    8.25
   5   4  12  207.84   12.36
   5   4  12  199.31    7.81
   5   4  12  201.80    8.76
  -5  -4 -13  233.92    8.25
   5   4  13  240.33    8.71
   5   4  13  225.81    9.31
  -5  -4 -14   94.57    5.30
   5   4  14   90.74    5.36
   5   4  14   93.86    5.94
   5   4  15   32.74    3.58
   5   4  15   37.69    4.13
   5   4  16   -0.63    1.53
   5   4  16   -1.63    1.70
   5   4  17  128.47    5.77
   5   4  17  131.41    6.37
   5   4  18   90.52    4.60
   5   4  18   84.19    4.70
   5   4  19  111.11    4.49
   5   4  19  112.87    4.84
   5   4  20   70.05    3.09
   5   4  20   63.99    3.16
  -5  -5  16    8.76    1.19
   5   5 -16    7.46    1.08
  -5  -5  15    0.78    0.59
  -5  -5  15    0.86    0.57
  -5  -5  15    1.57    0.85
   5   5 -15    0.62    0.93
  -5  -5  14   10.30    1.62
  -5  -5  14   12.02    1.83
  -5  -5  14    9.86    1.50
   5   5 -14   11.45    1.94
  -5  -5  13    0.35    1.13
  -5  -5  13    1.99    1.19
   5   5 -13    2.31    1.45
  -5  -5  12  193.29    7.01
   5   5 -12  203.19    7.49
  -5  -5  11   82.91    4.91
  -5  -5  11   84.20    4.83
  -5  -5  10    8.79    2.09
  -5  -5  10    7.03    2.27
  -5  -5  10    6.34    1.98
  -5  -5   9   56.71    4.30
   5   5  -9   52.25    5.01
  -5  -5   9   52.06    4.23
  -5  -5   8   20.10    2.90
  -5  -5   8   21.37    3.08
   5   5  -8   26.19    3.79
  -5  -5   7   13.95    2.21
  -5  -5   7   13.47    2.36
   5   5  -7   15.11    2.45
  -5  -5   7   13.23    2.56
   5   5  -7   20.91    3.72
  -5  -5   6  608.70   14.32
   5   5  -6  585.25   12.58
   5   5  -6  585.44   15.88
  -5  -5   6  616.49   13.96
  -5  -5   5  410.01   18.76
   5   5  -5  400.11   10.37
   5   5  -5  382.46   12.86
  -5  -5   5  402.11   11.20
  -5  -5   4    1.44    1.44
  -5  -5   4    0.61    1.48
   5   5  -4    0.36    1.20
  -5  -5   4   -2.29    2.53
   5   5  -4    2.33    2.23
  -5  -5   3  173.76   11.82
  -5  -5   3  165.75    7.38
   5   5  -3  179.91    7.05
   5   5  -3  186.29    8.95
  -5  -5   3  173.67    7.36
  -5  -5   2  168.06   11.27
   5   5  -2  186.41    7.15
   5   5  -2  185.11    8.77
  -5  -5   2  186.13    7.50
  -5  -5   2  181.17    7.54
  -5  -5   1    6.54    2.01
  -5  -5   1    5.56    2.05
   5   5  -1    5.05    2.05
  -5  -5   1    4.52    2.55
   5   5  -1    9.20    2.69
  -5  -5   0    4.66    1.75
  -5  -5   0    2.32    1.86
  -5  -5   0    3.97    1.82
   5   5   0    3.35    1.72
  -5  -5   0    5.63    3.71
   5   5   0    1.46    1.39
  -5  -5  -1   43.58    4.02
   5   5   1   44.89    3.92
  -5  -5  -1   42.33    5.15
   5   5   1   36.77    3.92
  -5  -5  -1   42.91    3.78
  -5  -5  -2   23.12    2.98
  -5  -5  -2   12.97    2.74
   5   5   2   25.27    3.19
   5   5   2   17.61    3.65
   5   5   2   22.66    3.28
  -5  -5  -3  324.05    9.78
   5   5   3  305.16   13.31
   5   5   3  325.58    9.73
   5   5   3  324.14   10.93
  -5  -5  -3  320.80    9.23
  -5  -5  -4   17.95    2.90
   5   5   4   18.46    2.76
   5   5   4   20.70    4.15
   5   5   4   22.46    3.37
   5   5   5  379.34   14.76
   5   5   5  376.65   10.73
   5   5   5  384.85   11.91
   5   5   6    1.93    1.98
   5   5   6    0.16    1.56
   5   5   6    4.49    1.55
   5   5   6    2.37    2.04
   5   5   7  131.31    6.15
   5   5   7  141.44    6.94
   5   5   7  141.97    9.38
   5   5   7  135.82    7.06
   5   5   8   80.83    5.10
   5   5   8   74.58    5.32
   5   5   8   70.69    6.74
   5   5   8   70.45    5.00
   5   5   9   -1.36    1.27
   5   5   9   -0.01    1.82
   5   5   9   -0.75    1.90
   5   5  10  307.57    9.77
   5   5  10  322.42   10.70
   5   5  11   -1.11    1.73
   5   5  11   -1.38    1.89
   5   5  12    7.16    2.05
   5   5  12    6.05    2.07
   5   5  13   33.08    3.55
   5   5  13   27.37    3.53
   5   5  14   52.24    4.22
   5   5  14   49.17    4.09
   5   5  14   52.52    4.50
   5   5  15    9.03    1.80
   5   5  15    4.88    1.82
   5   5  15    7.47    2.11
   5   5  16    2.08    1.38
   5   5  16    0.59    1.75
   5   5  17   28.20    2.74
   5   5  17   36.45    3.12
   5   5  18   45.01    3.07
   5   5  18   40.74    3.03
   5   5  19   -0.37    0.71
   5   5  19    1.09    0.85
   5   5  20  227.54    4.60
   5   6 -16    2.22    0.60
  -5  -6  15    6.12    1.09
   5   6 -15    4.79    0.97
  -5  -6  14    2.67    0.97
  -5  -6  14    1.08    0.81
   5   6 -14    0.24    0.93
  -5  -6  13  114.40    4.33
   5   6 -13  109.81    4.79
  -5  -6  12    2.63    1.18
   5   6 -12    3.68    1.48
  -5  -6  11   14.66    2.41
  -5  -6  11   13.15    2.07
   5   6 -11   15.26    2.36
   5   6 -11   11.98    2.14
  -5  -6  10    4.29    1.68
  -5  -6  10    6.11    1.91
   5   6 -10    6.99    1.92
   5   6 -10    2.69    1.81
  -5  -6   9   53.63    4.15
   5   6  -9   64.42    4.30
   5   6  -9   47.62    4.64
  -5  -6   9   58.23    4.41
  -5  -6   9   49.74    4.24
  -5  -6   8   63.69    4.62
   5   6  -8   66.06    5.70
  -5  -6   8   64.42    4.62
  -5  -6   8   58.57    4.69
  -5  -6   7  192.46    8.56
   5   6  -7  198.91    7.68
   5   6  -7  195.26    9.44
  -5  -6   7  186.25    7.82
  -5  -6   6    0.33    1.50
  -5  -6   6    0.24    1.39
   5   6  -6   -0.01    1.78
   5   6  -6   -0.38    2.13
  -5  -6   5    4.26    2.15
  -5  -6   5   -0.43    1.14
   5   6  -5    4.62    1.93
   5   6  -5    0.56    2.01
  -5  -6   4    8.34    2.14
   5   6  -4    5.18    1.93
   5   6  -4    6.23    2.77
  -5  -6   3   63.76    4.86
   5   6  -3   60.65    4.52
  -5  -6   3   66.25    8.12
   5   6  -3   63.11    5.82
  -5  -6   3   63.30    4.59
  -5  -6   2   75.92    8.00
  -5  -6   2   79.51    5.19
   5   6  -2   90.92    5.34
   5   6  -2   82.99    6.45
  -5  -6   2   92.06    5.44
  -5  -6   1   11.76    2.32
  -5  -6   1   12.09    2.35
   5   6  -1    8.46    2.31
  -5  -6   1   18.86    5.07
   5   6  -1   10.69    2.43
   5   6   0  275.00    9.24
  -5  -6   0  285.05    9.27
   5   6   0  257.50   10.50
  -5  -6   0  274.03    8.77
  -5  -6  -1   14.21    2.37
  -5  -6  -1    8.29    2.43
   5   6   1   18.11    2.87
   5   6   1   11.91    2.46
   5   6   1   16.45    3.97
   5   6   1   14.48    2.81
  -5  -6  -2  109.16    5.85
   5   6   2   94.37    8.01
   5   6   2  109.85    6.01
   5   6   2   94.67    5.26
   5   6   2  105.91    6.72
  -5  -6  -2  105.00    5.29
   5   6   3  116.39    5.88
   5   6   3  125.02    6.40
   5   6   3  114.08    8.77
   5   6   3  118.08    6.98
   5   6   4  235.10    8.28
   5   6   4  236.90    8.71
   5   6   4  222.24   11.90
   5   6   4  242.84    9.82
   5   6   5  345.63   10.07
   5   6   5  353.06   10.64
   5   6   5  346.51   14.64
   5   6   5  349.76   11.60
   5   6   6  625.08   13.71
   5   6   6  607.27   14.06
   5   6   6  629.37   19.69
   5   6   6  638.27   15.45
   5   6   7 1612.16   22.15
   5   6   7 1634.75   23.08
   5   6   7 1687.59   24.44
   5   6   8   10.11    2.43
   5   6   8   10.65    2.38
   5   6   9   57.72    4.46
   5   6   9   66.87    4.96
   5   6  10   -0.05    1.63
   5   6  10    3.27    1.66
   5   6  11   84.20    5.45
   5   6  11   84.59    5.51
   5   6  12   76.80    5.17
   5   6  12   71.81    4.96
   5   6  13   16.23    2.45
   5   6  13   11.32    2.45
   5   6  13   13.77    2.53
   5   6  14   -0.91    1.21
   5   6  14    1.08    1.53
   5   6  14   -1.47    1.43
   5   6  15   40.57    3.32
   5   6  15   39.90    3.28
   5   6  15   37.10    3.22
   5   6  16  170.29    6.08
   5   6  16  170.08    5.86
   5   6  17  256.27    6.74
   5   6  17  261.10    6.35
   5   6  18  194.47    5.10
   5   6  18  197.99    4.48
   5   7 -14   76.24    2.97
  -5  -7  13   44.64    2.16
   5   7 -13   44.62    2.63
  -5  -7  12   10.21    1.68
   5   7 -12   13.56    1.80
  -5  -7  11  284.82    7.18
   5   7 -11  282.28    7.38
   5   7 -11  283.13    8.49
  -5  -7  11  277.76    8.05
  -5  -7  10  103.97    4.77
   5   7 -10  102.27    4.72
   5   7 -10   96.99    5.69
  -5  -7  10   95.05    5.28
  -5  -7   9   43.26    3.40
   5   7  -9   41.68    3.24
   5   7  -9   40.36    4.16
  -5  -7   9   36.35    3.72
   5   7  -8  129.01    5.52
   5   7  -8  131.24    7.56
  -5  -7   8  132.29    6.82
  -5  -7   7   -0.43    0.87
   5   7  -7   -0.72    1.16
   5   7  -7    0.55    2.11
  -5  -7   6   62.19    4.95
   5   7  -6   57.65    4.35
   5   7  -6   57.07    3.69
   5   7  -6   56.64    5.56
  -5  -7   6   65.27    4.73
  -5  -7   5   86.64    5.99
   5   7  -5   85.22    5.39
   5   7  -5   69.20    4.31
   5   7  -5   85.13    4.41
   5   7  -5   76.38    6.13
  -5  -7   5   80.75    5.18
  -5  -7   4    1.82    1.57
   5   7  -4    2.72    1.41
   5   7  -4    2.54    1.98
   5   7  -4    2.14    2.16
   5   7  -4    1.71    2.52
   5   7  -3  148.36    6.95
   5   7  -3  143.29    6.29
   5   7  -3  144.74    7.52
   5   7  -3  155.00    8.54
  -5  -7   3  153.87    6.87
  -5  -7   2   18.49    2.84
   5   7  -2   17.93    2.62
   5   7  -2   18.70    2.87
   5   7  -2   18.35    3.16
   5   7  -2   15.15    3.08
   5   7  -1   30.94    3.52
   5   7  -1   35.41    3.54
   5   7  -1   33.97    4.41
  -5  -7   1   33.71    3.33
  -5  -7   0    3.27    1.66
   5   7   0    3.80    1.74
   5   7   0    4.82    2.18
   5   7   0    3.84    1.87
   5   7   1   95.64    5.58
   5   7   1   90.44    5.32
   5   7   1   84.62    6.23
   5   7   2   66.81    4.81
   5   7   2   59.75    4.47
   5   7   2   62.35    5.42
   5   7   3  126.11    6.45
   5   7   3  114.16    6.06
   5   7   3  127.70    7.24
   5   7   4  104.28    5.83
   5   7   4  105.71    5.93
   5   7   4  105.02    6.57
   5   7   5   11.88    2.54
   5   7   5   12.85    2.40
   5   7   5   10.19    2.27
   5   7   6  109.04    6.04
   5   7   6  106.62    5.92
   5   7   7    1.24    2.01
   5   7   7   -0.56    1.67
   5   7   8  176.41    7.59
   5   7   8  182.01    7.54
   5   7   9   16.50    2.83
   5   7   9   16.63    2.49
   5   7  10   30.80    3.71
   5   7  10   24.38    3.05
   5   7  10   20.90    3.15
   5   7  11   48.14    4.24
   5   7  11   48.80    4.13
   5   7  11   47.05    3.73
   5   7  12   17.88    2.86
   5   7  12   16.99    2.51
   5   7  12   15.24    2.28
   5   7  13  165.91    6.65
   5   7  13  172.21    6.57
   5   7  13  175.21    6.22
   5   7  14   10.45    1.82
   5   7  14   10.20    1.86
   5   7  14    8.20    1.69
   5   7  15  115.33    4.48
   5   7  15  122.32    4.18
   5   7  15  116.61    4.73
   5   7  16    3.00    0.90
   5   7  17   88.51    3.08
  -5  -8  11   13.32    1.78
  -5  -8  11   13.10    1.41
   5   8 -11   11.15    1.21
  -5  -8  10   17.44    2.09
  -5  -8  10   17.78    1.73
   5   8 -10   13.41    1.38
   5   8 -10   16.80    2.35
  -5  -8   9    1.67    1.31
  -5  -8   9    4.17    1.19
   5   8  -9    2.46    0.80
   5   8  -9    2.76    1.45
  -5  -8   8    1.95    1.62
  -5  -8   8    1.59    1.36
   5   8  -8   -1.33    1.75
   5   8  -7  221.43    8.99
  -5  -8   7  221.89    8.39
  -5  -8   6    0.70    1.48
   5   8  -6    2.94    2.27
  -5  -8   5   16.75    3.00
   5   8  -5   22.11    2.29
   5   8  -5   22.18    2.97
   5   8  -5   21.68    3.85
   5   8  -5   22.20    2.79
  -5  -8   4    9.01    2.37
   5   8  -4    7.57    1.80
   5   8  -4    8.06    2.06
   5   8  -4    8.53    2.19
   5   8  -4   10.82    2.66
  -5  -8   3   16.74    3.20
   5   8  -3   14.56    2.34
   5   8  -3   12.09    2.15
   5   8  -3    9.11    2.59
   5   8  -3   13.50    3.02
   5   8  -2  108.59    5.67
   5   8  -2  104.66    5.38
   5   8  -2   99.55    6.24
   5   8  -2   97.78    6.53
   5   8  -1   16.83    2.47
   5   8  -1   12.18    2.42
   5   8  -1   15.17    3.13
   5   8  -1   14.66    2.90
   5   8   0  260.72    8.30
   5   8   0  255.56    8.53
   5   8   0  242.39    8.21
   5   8   0  247.69    9.87
   5   8   0  243.58   10.04
   5   8   1   64.38    4.45
   5   8   1   62.76    4.36
   5   8   1   56.00    4.25
   5   8   1   63.79    5.35
   5   8   1   63.96    5.25
   5   8   2   25.08    3.28
   5   8   2   23.79    2.80
   5   8   2   18.68    2.76
   5   8   2   19.82    3.17
   5   8   3   92.98    5.57
   5   8   3   88.82    5.07
   5   8   3   92.07    5.37
   5   8   3   82.06    5.67
   5   8   4    7.00    2.36
   5   8   4    8.81    2.26
   5   8   4    8.76    2.21
   5   8   4    8.24    2.06
   5   8   5    3.67    2.05
   5   8   5    2.01    1.77
   5   8   5    4.26    1.73
   5   8   6   33.27    3.76
   5   8   6   37.97    3.33
   5   8   6   35.92    3.57
   5   8   7   19.44    3.11
   5   8   7   15.35    2.52
   5   8   7   12.96    2.17
   5   8   8   51.71    4.32
   5   8   8   51.38    3.54
   5   8   8   46.18    3.74
   5   8   9   97.34    5.58
   5   8   9   98.60    4.64
   5   8   9   95.51    5.06
   5   8  10   10.91    2.33
   5   8  10   13.11    2.13
   5   8  10   15.51    1.98
   5   8  11   21.87    2.65
   5   8  11   31.35    2.47
   5   8  11   25.78    2.61
   5   8  12   35.39    3.04
   5   8  12   38.07    2.38
   5   8  12   40.10    2.92
   5   8  12   35.52    2.88
   5   8  13    3.19    1.18
   5   8  13    1.97    1.02
   5   8  13    1.44    0.99
   5   8  14    3.83    1.06
   5   8  14    3.63    0.97
   5   8  15    1.82    0.65
  -5  -9   9  175.56    4.01
  -5  -9   9  168.26    5.07
  -5  -9   8    2.25    1.02
  -5  -9   8    1.67    0.74
  -5  -9   7   11.96    1.85
  -5  -9   7   10.83    1.48
   5   9  -7    9.92    2.02
  -5  -9   6    0.85    1.32
   5   9  -6   -0.05    1.21
  -5  -9   5   -0.21    1.31
   5   9  -5   -0.78    0.91
   5   9  -5    0.08    1.72
  -5  -9   4   -1.18    1.51
   5   9  -4   -0.36    1.32
   5   9  -4    1.41    1.50
  -5  -9   3    1.89    1.55
   5   9  -3    0.84    0.92
   5   9  -3    5.27    1.58
   5   9  -3    2.08    1.81
  -5  -9   2   37.50    3.66
   5   9  -2   33.90    2.88
   5   9  -2   37.96    2.97
   5   9  -2   32.34    3.32
   5   9  -2   35.01    3.60
  -5  -9   1   11.51    2.35
   5   9  -1   11.34    1.91
   5   9  -1   14.14    2.08
   5   9  -1   10.22    2.18
   5   9  -1    8.55    2.08
  -5  -9   0   63.24    4.66
   5   9   0   57.36    3.57
   5   9   0   56.20    3.58
   5   9   0   62.22    4.52
   5   9   0   58.20    4.39
   5   9   1   27.78    2.52
   5   9   1   27.31    2.70
   5   9   1   26.35    3.24
   5   9   1   28.44    3.24
   5   9   2   12.50    1.82
   5   9   2   14.29    2.02
   5   9   2   11.07    1.82
   5   9   2   12.01    2.47
   5   9   2   15.33    2.48
   5   9   3   -0.35    0.92
   5   9   3    3.00    1.49
   5   9   3    3.03    1.24
   5   9   3    1.10    1.68
   5   9   4   91.71    4.62
   5   9   4   88.16    4.13
   5   9   4   82.19    4.34
   5   9   4   89.50    5.45
   5   9   5   49.99    3.57
   5   9   5   49.68    3.03
   5   9   5   49.88    3.54
   5   9   5   47.61    4.07
   5   9   6    9.28    1.84
   5   9   6    9.57    1.73
   5   9   6    9.75    1.53
   5   9   6   11.03    2.27
   5   9   7    2.28    1.24
   5   9   7    2.86    1.20
   5   9   7    4.43    1.16
   5   9   7    3.40    1.49
   5   9   8    0.53    1.29
   5   9   8    1.51    1.26
   5   9   8    0.39    0.39
   5   9   8    2.22    1.39
   5   9   9    7.62    1.46
   5   9   9    8.82    1.40
   5   9   9    6.17    1.51
   5   9  10    3.86    1.18
   5   9  10    2.25    0.97
   5   9  10    2.82    1.14
   5   9  11   10.70    1.39
   5   9  11   13.85    1.40
  -5 -10   5    0.49    0.69
  -5 -10   5   -0.23    0.46
  -5 -10   4   -0.11    0.54
  -5 -10   3   12.08    1.50
   5  10  -3    6.27    1.04
   5  10  -2   48.11    2.70
  -5 -10   2   52.60    2.99
   5  10  -1   13.59    1.36
   5  10  -1   14.33    1.63
  -5 -10   1   13.55    1.62
  -5 -10   0    2.53    0.83
   5  10   0    2.74    0.76
   5  10   0    2.37    0.98
  -5 -10  -1    3.63    1.08
   5  10   1    3.01    0.82
   5  10   1    2.73    1.07
  -5 -10  -2    1.26    0.85
   5  10   2   -0.92    0.69
   5  10   2    2.10    1.08
   5  10   3   22.64    1.78
   5  10   3   23.67    2.15
  -5 -10  -3   22.04    1.87
   5  10   4    7.83    1.14
   5  10   4    9.86    1.55
   5  10   5   32.38    1.94
   5  10   5   29.89    2.30
   5  10   6   11.39    1.11
   5  10   6    9.70    1.30
  -6   4   1  104.61    4.09
  -6   4   0   13.04    1.74
  -6   4  -1    2.80    1.10
  -6   4  -2   49.59    3.22
  -6   4  -3   -0.75    0.98
  -6   4  -4    3.78    1.36
  -6   4  -5   22.19    2.26
  -6   4  -6    3.53    1.11
  -6   4  -7    3.90    1.10
  -6   4  -8    1.03    0.67
  -6   4  -9   12.29    1.48
  -6   3   7    7.17    0.97
  -6   3   6   17.10    1.49
  -6   3   5   35.91    2.24
  -6   3   4   22.78    2.52
  -6   3   4   24.18    2.04
  -6   3   3   10.81    1.97
  -6   3   3   12.17    1.70
  -6   3   2    1.21    1.17
  -6   3   1    4.98    1.70
  -6   3   0   12.12    2.22
  -6   3   0   13.19    1.98
  -6   3  -1    8.00    2.07
  -6   3  -1    8.09    1.64
  -6   3  -2   64.88    4.66
  -6   3  -2   62.38    3.75
  -6   3  -3    0.98    1.33
  -6   3  -3    2.00    1.22
  -6   3  -4   15.48    1.81
  -6   3  -4   14.92    2.48
  -6   3  -4   16.33    2.09
  -6   3  -5    3.89    1.21
  -6   3  -5    1.56    1.26
  -6   3  -6   33.58    3.42
  -6   3  -6   37.04    2.75
  -6   3  -6   33.18    2.83
  -6   3  -7    1.57    1.16
  -6   3  -7    3.10    1.60
  -6   3  -7    1.90    1.16
  -6   3  -8    5.88    1.41
  -6   3  -8    7.73    1.62
  -6   3  -8    9.87    1.46
  -6   3  -9   -1.52    0.93
  -6   3  -9    0.61    1.18
  -6   3 -10  117.60    5.21
  -6   3 -10  109.47    4.74
  -6   3 -11   72.21    3.91
  -6   3 -11   67.29    3.64
  -6   3 -12    8.96    1.47
  -6   3 -12    7.86    1.38
  -6   3 -13    6.10    1.19
  -6   3 -13    4.34    1.04
  -6   3 -14   34.33    2.14
  -6   2   9    2.75    0.79
  -6   2   9    1.93    0.91
  -6   2   8   20.81    1.73
  -6   2   8   18.25    1.77
  -6   2   7    2.66    1.09
  -6   2   7    2.13    1.10
  -6   2   6   19.85    1.99
  -6   2   6   21.60    2.22
  -6   2   5    1.88    1.68
  -6   2   5   -0.47    0.97
  -6   2   5    0.60    1.31
  -6   2   4   67.80    5.04
  -6   2   4   74.57    3.89
  -6   2   3  185.31    8.25
  -6   2   3  186.56    6.11
  -6   2   3  185.86    7.04
  -6   2   2  174.14    8.06
  -6   2   2  171.13    7.29
  -6   2   2  156.98    5.63
  -6   2   2  158.22    6.69
  -6   2   1   14.32    2.57
  -6   2   1   12.84    2.33
  -6   2   1   13.04    1.55
  -6   2   1    9.34    2.46
  -6   2   0   10.08    2.54
  -6   2   0    5.54    1.60
  -6   2   0    5.49    1.51
  -6   2  -1   96.73    6.36
  -6   2  -1  102.42    5.49
  -6   2  -2    0.74    1.18
  -6   2  -2    2.32    2.14
  -6   2  -2    1.14    1.43
  -6   2  -3   51.87    4.63
  -6   2  -3   51.18    3.99
  -6   2  -3   58.69    4.28
  -6   2  -4    5.46    1.59
  -6   2  -4    7.28    2.80
  -6   2  -4    5.39    1.87
  -6   2  -5  338.95   11.28
  -6   2  -5  333.05    9.61
  -6   2  -5  352.88   10.19
  -6   2  -6   56.80    4.92
  -6   2  -6   49.01    3.75
  -6   2  -6   53.30    4.16
  -6   2  -7   51.45    4.25
  -6   2  -7   49.48    4.47
  -6   2  -7   54.49    3.88
  -6   2  -8    2.69    1.52
  -6   2  -9   77.83    4.88
  -6   2 -10    5.99    2.07
  -6   2 -11   52.14    3.94
  -6   2 -12   -1.25    1.19
  -6   2 -13   44.31    3.31
  -6   2 -14   29.57    2.62
  -6   2 -15    5.40    1.36
  -6   2 -16   17.88    1.60
  -6   1  11    4.92    0.99
  -6   1  11    4.43    0.88
  -6   1  10   39.83    2.43
  -6   1  10   37.65    2.40
  -6   1   9    2.65    1.18
  -6   1   9    3.75    1.29
  -6   1   9    4.04    1.29
  -6   1   8   17.78    1.98
  -6   1   8   17.10    2.09
  -6   1   8   16.05    2.05
  -6   1   7   43.64    3.23
  -6   1   7   44.36    3.23
  -6   1   7   47.59    3.41
  -6   1   6   37.80    3.29
  -6   1   6   34.79    3.12
  -6   1   5   30.78    3.96
  -6   1   5   30.42    3.15
  -6   1   5   30.97    2.97
  -6   1   5   26.52    3.23
  -6   1   4  205.24    9.19
  -6   1   4  221.51    7.92
  -6   1   4  214.61    7.16
  -6   1   4  206.91    7.95
  -6   1   3  145.73    7.79
  -6   1   3  148.58    6.62
  -6   1   3  148.76    6.03
  -6   1   3  160.09    7.20
  -6   1   2   26.50    3.84
  -6   1   2   28.64    3.65
  -6   1   2   27.50    2.60
  -6   1   2   27.69    3.38
  -6   1   1  108.19    6.82
  -6   1   1  112.49    5.23
  -6   1   1  104.58    5.99
  -6   1   1  108.60    5.37
  -6   1   0  214.86    9.44
  -6   1   0  222.95    7.01
  -6   1   0  218.40    8.33
  -6   1   0  206.08    7.68
  -6   1  -1  123.27    7.25
  -6   1  -1  121.92    6.36
  -6   1  -1  125.36    6.20
  -6   1  -2   20.37    2.84
  -6   1  -2   22.66    3.63
  -6   1  -2   22.48    3.16
  -6   1  -3    1.79    1.48
  -6   1  -3    4.77    2.08
  -6   1  -4   17.84    2.73
  -6   1  -4   17.65    3.34
  -6   1  -5  227.21    9.30
  -6   1  -5  232.56    8.96
  -6   1  -6    7.65    2.21
  -6   1  -6    8.65    2.63
  -6   1  -7    9.37    2.23
  -6   1  -7    8.32    1.82
  -6   1  -8    7.18    2.22
  -6   1  -8   13.46    2.01
  -6   1  -9  287.53    9.99
  -6   1  -9  283.34    8.92
  -6   1 -10  113.53    6.35
  -6   1 -10  118.86    5.80
  -6   1 -11  459.69   12.21
  -6   1 -11  483.14   11.48
  -6   1 -12    5.82    2.19
  -6   1 -12    3.66    1.53
  -6   1 -13   27.21    3.09
  -6   1 -13   24.55    2.79
  -6   1 -14    2.05    1.25
  -6   1 -14    1.96    1.17
  -6   1 -15    7.29    1.71
  -6   1 -15    6.22    1.48
  -6   1 -16   21.27    2.09
  -6   1 -16   23.09    2.15
  -6   1 -17   34.59    2.35
  -6   1 -17   35.67    2.19
  -6   1 -18    1.48    0.78
  -6   0  13    0.69    0.54
  -6   0  12    1.86    0.86
  -6   0  12    1.39    0.87
  -6   0  11   95.71    4.29
  -6   0  11   97.95    3.96
  -6   0  11   97.99    3.53
  -6   0  10    9.10    2.07
  -6   0  10    7.29    1.54
  -6   0  10    6.11    1.48
  -6   0   9   19.53    2.76
  -6   0   9   15.52    2.17
  -6   0   9   14.57    2.02
  -6   0   8   21.67    2.82
  -6   0   8   29.89    2.93
  -6   0   8   26.63    2.60
  -6   0   7   99.11    5.60
  -6   0   7  106.44    5.24
  -6   0   6  355.08   10.64
  -6   0   6  339.23    9.39
  -6   0   6  346.81    9.99
  -6   0   5  125.58    7.20
  -6   0   5  126.89    6.54
  -6   0   5  116.88    5.68
  -6   0   5  108.01    5.89
  -6   0   4   46.14    4.80
  -6   0   4   50.00    3.81
  -6   0   4   46.90    4.19
  -6   0   3   13.93    2.19
  -6   0   3   12.77    3.16
  -6   0   3   15.97    2.93
  -6   0   3   19.84    2.58
  -6   0   2   -0.94    1.10
  -6   0   2    0.85    2.04
  -6   0   2    0.43    1.76
  -6   0   2    2.53    1.31
  -6   0   1   61.66    5.08
  -6   0   1   52.57    3.79
  -6   0   1   55.71    4.58
  -6   0   1   58.58    4.37
  -6   0   0   41.29    4.42
  -6   0   0   45.57    3.44
  -6   0   0   35.12    3.74
  -6   0   0   39.14    3.90
  -6   0  -1   -0.27    1.23
  -6   0  -1    1.95    1.20
  -6   0  -1    1.10    1.50
  -6   0  -2   36.00    3.34
  -6   0  -2   36.42    4.03
  -6   0  -2   38.04    3.83
  -6   0  -3    1.00    1.70
  -6   0  -3    3.53    1.07
  -6   0  -3   -0.40    1.77
  -6   0  -4    9.08    2.22
  -6   0  -4    9.74    2.17
  -6   0  -4   10.29    2.60
  -6   0  -5   39.78    3.72
  -6   0  -5   49.45    4.40
  -6   0  -6  338.95   10.99
  -6   0  -6  354.92   10.66
  -6   0  -7   53.00    4.52
  -6   0  -7   58.55    4.54
  -6   0  -8  140.95    7.22
  -6   0  -8  152.97    7.11
  -6   0  -9  136.32    7.12
  -6   0  -9  151.52    7.05
  -6   0 -10    7.35    2.25
  -6   0 -10    4.45    1.64
  -6   0 -11  217.88    8.75
  -6   0 -11  205.92    8.22
  -6   0 -12 1044.70   18.51
  -6   0 -12 1027.83   18.01
  -6   0 -13   65.47    4.74
  -6   0 -13   71.32    4.87
  -6   0 -14  382.86   10.31
  -6   0 -14  365.76   10.24
  -6   0 -15  195.71    7.35
  -6   0 -15  222.06    7.38
  -6   0 -16  107.96    5.15
  -6   0 -16  112.06    4.80
  -6   0 -17    1.05    0.88
  -6   0 -17    0.03    0.92
  -6   0 -18   21.77    2.09
  -6   0 -19    0.94    0.73
  -6  -1  14   60.14    2.72
  -6  -1  13    7.72    1.49
  -6  -1  13    8.84    1.17
  -6  -1  12   17.11    2.38
  -6  -1  12   18.07    1.85
  -6  -1  11    1.21    1.62
  -6  -1  11   -0.28    1.05
  -6  -1  10   48.35    4.08
  -6  -1  10   47.11    3.44
  -6  -1  10   50.37    3.28
  -6  -1  10   47.28    2.87
  -6  -1   9  197.92    7.91
  -6  -1   9  212.71    7.32
  -6  -1   9  210.05    6.67
  -6  -1   9  221.88    6.47
  -6  -1   8    1.11    1.83
  -6  -1   8   -0.38    1.13
  -6  -1   8   -0.94    0.80
  -6  -1   8    0.33    1.27
  -6  -1   7    6.95    2.28
  -6  -1   7    8.87    1.99
  -6  -1   6    7.17    2.36
  -6  -1   6    8.64    2.25
  -6  -1   6    7.58    1.97
  -6  -1   5  432.18   12.44
  -6  -1   5  408.99   10.68
  -6  -1   5  413.43   10.98
  -6  -1   5  415.50   10.32
  -6  -1   4  139.69    7.48
  -6  -1   4  144.72    6.42
  -6  -1   4  143.69    6.72
  -6  -1   4  146.49    6.54
  -6  -1   3   19.34    2.60
  -6  -1   3   22.38    3.17
  -6  -1   3   25.00    2.83
  -6  -1   3   19.89    3.04
  -6  -1   2   36.00    4.06
  -6  -1   2   39.81    3.45
  -6  -1   2   41.08    3.90
  -6  -1   2   37.33    3.63
  -6  -1   1    8.32    1.93
  -6  -1   1    7.46    1.86
  -6  -1   1    6.87    2.13
  -6  -1   1    4.86    1.59
   6   1  -1   10.95    2.79
  -6  -1   0    8.86    2.20
  -6  -1   0    7.86    1.74
  -6  -1   0    8.11    1.68
  -6  -1   0    6.28    3.91
   6   1   0   10.00    2.50
  -6  -1  -1  187.32    7.97
  -6  -1  -1  179.11   12.40
  -6  -1  -1  181.80    7.85
  -6  -1  -2   18.45    2.76
  -6  -1  -2   20.90    4.85
  -6  -1  -2   24.72    3.18
  -6  -1  -3   22.61    3.08
  -6  -1  -3   26.24    3.16
  -6  -1  -3   21.54    4.31
  -6  -1  -4  197.18    8.11
  -6  -1  -4  186.11   12.49
  -6  -1  -4  184.06    8.05
  -6  -1  -5   37.19    3.70
  -6  -1  -5   44.25    6.81
  -6  -1  -5   36.06    3.72
  -6  -1  -6    1.51    1.51
  -6  -1  -6    0.81    1.47
  -6  -1  -6    3.63    3.03
  -6  -1  -7   21.04    3.06
  -6  -1  -7   20.66    2.83
  -6  -1  -8  551.81   14.07
  -6  -1  -8  545.08   13.72
  -6  -1  -9    6.75    2.36
  -6  -1  -9    7.42    2.04
  -6  -1 -10   24.21    3.21
  -6  -1 -10   24.69    3.07
  -6  -1 -11    9.64    2.33
  -6  -1 -11    9.90    2.27
  -6  -1 -12  341.06   10.63
  -6  -1 -12  334.90   10.71
  -6  -1 -13   38.98    3.92
   6   1  13   41.12    3.88
  -6  -1 -13   40.41    3.80
  -6  -1 -14  348.40   10.61
   6   1  14  355.89    9.81
  -6  -1 -14  348.83    9.84
  -6  -1 -15   -0.31    0.98
  -6  -1 -15   -0.30    1.36
   6   1  15   -3.34    1.48
  -6  -1 -16   -1.66    1.58
   6   1  16    1.06    1.36
  -6  -1 -17   80.09    4.55
   6   1  17   73.42    4.00
  -6  -1 -18    1.05    1.14
   6   1  18    0.93    0.91
  -6  -1 -19   16.31    1.73
   6   1  19   17.46    1.63
  -6  -1 -20   26.48    1.79
  -6  -2  15    3.61    0.84
  -6  -2  14    0.84    0.72
  -6  -2  14    2.78    0.78
  -6  -2  13    1.33    1.21
  -6  -2  13    1.63    0.90
  -6  -2  13    0.30    0.61
   6   2 -13    1.46    0.54
  -6  -2  12   67.90    4.31
  -6  -2  12   65.89    3.54
  -6  -2  12   64.94    3.60
  -6  -2  11    0.81    1.73
  -6  -2  11    1.40    1.31
  -6  -2  11    2.82    1.48
  -6  -2  10    6.20    2.41
  -6  -2  10    4.55    1.51
  -6  -2  10    5.89    1.76
  -6  -2   9   23.24    3.56
  -6  -2   9   24.10    2.92
  -6  -2   9   22.01    2.60
  -6  -2   8  220.93    9.04
  -6  -2   8  244.99    8.30
  -6  -2   8  237.01    8.00
  -6  -2   7    2.60    1.14
  -6  -2   7    1.22    2.25
  -6  -2   7    2.79    1.43
  -6  -2   7    3.16    1.51
  -6  -2   6   86.16    6.01
  -6  -2   6   89.19    5.14
  -6  -2   6   88.75    5.06
  -6  -2   5    6.08    1.65
  -6  -2   5   10.94    2.23
  -6  -2   5    8.16    1.83
  -6  -2   4   14.51    2.37
  -6  -2   4   17.32    2.55
  -6  -2   4   16.80    2.35
  -6  -2   3   83.45    5.18
  -6  -2   3   73.50    4.57
  -6  -2   3   89.07    5.17
   6   2  -3   86.05    5.92
  -6  -2   3   74.97    4.86
  -6  -2   2   20.56    2.90
  -6  -2   2   26.17    3.03
  -6  -2   2   25.69    2.75
  -6  -2   2   28.59    3.34
  -6  -2   2   32.91    5.91
   6   2  -2   24.13    3.40
  -6  -2   2   25.50    3.14
  -6  -2   1  281.40    9.88
  -6  -2   1  300.53   16.11
  -6  -2   1  287.25    9.43
  -6  -2   1  296.68    8.66
   6   2  -1  298.25   10.46
  -6  -2   1  280.30    9.65
  -6  -2   0   60.01    4.76
  -6  -2   0   76.48    8.29
  -6  -2   0   67.99    4.04
  -6  -2   0   65.09    4.46
   6   2   0   65.05    5.29
  -6  -2   0   58.26    4.57
  -6  -2  -1  164.47    7.51
  -6  -2  -1  177.74   11.82
   6   2   1  180.56    8.40
  -6  -2  -1  182.76    7.38
  -6  -2  -1  163.89    7.47
  -6  -2  -2   -0.13    1.48
  -6  -2  -2    2.26    1.24
  -6  -2  -2    3.16    1.29
  -6  -2  -3  229.77    8.73
  -6  -2  -3  233.12   13.17
  -6  -2  -3  225.18    8.76
  -6  -2  -4  253.93    9.21
  -6  -2  -4  249.07   13.52
  -6  -2  -4  240.71    9.07
  -6  -2  -5    6.96    1.99
  -6  -2  -5    6.62    1.87
  -6  -2  -5    4.60    3.57
  -6  -2  -6 1038.21   18.65
  -6  -2  -6 1048.55   18.82
  -6  -2  -7    1.37    1.67
  -6  -2  -7    0.51    0.84
  -6  -2  -8   -0.04    1.62
  -6  -2  -8    2.08    1.41
  -6  -2  -9    0.14    1.39
  -6  -2  -9    1.05    1.71
  -6  -2 -10  123.56    6.72
   6   2  10  135.43    6.55
  -6  -2 -10  123.19    6.55
  -6  -2 -11   14.29    2.55
  -6  -2 -11   12.81    2.63
   6   2  11   15.76    2.95
  -6  -2 -12   26.64    3.48
   6   2  12   30.45    3.32
  -6  -2 -12   29.40    3.12
  -6  -2 -13  119.61    6.54
   6   2  13  113.12    6.17
  -6  -2 -13  112.81    5.68
  -6  -2 -14    3.40    1.90
   6   2  14    1.70    2.02
  -6  -2 -15    2.04    1.80
   6   2  15    2.21    1.83
   6   2  15    4.54    1.56
  -6  -2 -16    7.82    1.97
   6   2  16    1.64    1.43
  -6  -2 -17    6.98    1.68
   6   2  17    7.29    1.77
  -6  -2 -18   11.03    1.73
   6   2  18    9.13    1.72
  -6  -2 -19   32.74    2.40
   6   2  19   36.42    2.57
  -6  -2 -20   44.16    2.23
   6   2  20   50.66    2.48
  -6  -3  15   19.88    1.65
  -6  -3  14   16.56    1.86
  -6  -3  14   16.74    1.49
  -6  -3  14   18.38    1.79
   6   3 -14   14.98    1.36
  -6  -3  13    3.08    1.55
  -6  -3  13    3.30    1.03
  -6  -3  13    1.66    1.07
   6   3 -13    3.00    0.96
  -6  -3  12   36.60    3.41
  -6  -3  12   34.67    2.84
  -6  -3  12   37.98    3.08
  -6  -3  11   17.46    2.70
  -6  -3  11   17.30    2.46
  -6  -3  11   15.10    2.04
  -6  -3  10  102.23    5.98
  -6  -3  10  108.66    5.36
  -6  -3  10   93.89    5.10
  -6  -3  10  104.71    4.56
  -6  -3   9   11.05    1.84
  -6  -3   9    6.53    2.46
  -6  -3   9    9.49    2.12
  -6  -3   8  144.56    7.30
  -6  -3   8  149.86    6.66
  -6  -3   8  151.59    6.36
  -6  -3   7   19.13    2.56
  -6  -3   7   18.00    3.21
  -6  -3   7   15.60    2.68
  -6  -3   6   43.82    4.45
  -6  -3   6   42.03    3.78
  -6  -3   6   44.88    3.67
  -6  -3   5   18.17    2.58
  -6  -3   5   17.60    3.29
  -6  -3   5   17.94    2.53
  -6  -3   4    4.12    1.67
  -6  -3   4   -1.56    1.14
   6   3  -4    2.78    2.38
  -6  -3   3   94.75    9.82
  -6  -3   3   95.79    5.80
  -6  -3   3   88.24    5.09
   6   3  -3   92.15    6.20
  -6  -3   3   85.23    5.43
  -6  -3   2    3.83    1.67
  -6  -3   2    6.39    1.91
  -6  -3   2    4.89    1.50
  -6  -3   2    8.23    3.39
   6   3  -2    8.09    2.39
  -6  -3   1   47.79    4.41
  -6  -3   1   48.16    4.16
  -6  -3   1   58.25    3.97
  -6  -3   1   48.24    7.00
   6   3  -1   45.96    4.51
   6   3  -1   44.82    5.42
  -6  -3   1   46.23    4.13
  -6  -3   0   74.60    5.22
  -6  -3   0   86.74    8.55
  -6  -3   0   75.44    5.06
   6   3   0   74.46    6.35
  -6  -3   0   76.47    4.34
   6   3   0   71.52    5.59
  -6  -3   0   72.69    5.02
  -6  -3  -1  162.60    7.62
  -6  -3  -1  168.02   11.41
  -6  -3  -1  171.31    7.42
   6   3   1  173.49    9.57
  -6  -3  -1  183.78    6.50
   6   3   1  170.49    8.36
  -6  -3  -1  168.61    7.58
  -6  -3  -2   68.99    4.90
  -6  -3  -2   56.94    6.66
   6   3   2   71.69    6.42
   6   3   2   62.90    5.20
  -6  -3  -2   63.03    4.79
  -6  -3  -3   88.02    5.70
  -6  -3  -3   87.71    7.96
   6   3   3   86.91    6.99
   6   3   3   86.57    6.18
  -6  -3  -3   82.49    5.33
  -6  -3  -4  427.94   12.00
  -6  -3  -4  410.81   16.27
   6   3   4  412.93   14.63
   6   3   4  408.55   12.89
  -6  -3  -4  410.90   11.62
  -6  -3  -5   49.90    4.42
   6   3   5   45.08    5.48
   6   3   5   45.14    4.50
  -6  -3  -5   48.65    4.25
  -6  -3  -6   -0.32    1.20
  -6  -3  -6    2.40    1.84
   6   3   6    0.82    1.62
   6   3   6   -0.01    2.05
  -6  -3  -7   97.49    5.99
   6   3   7  106.55    5.78
   6   3   7  102.33    7.84
  -6  -3  -7   92.39    5.60
  -6  -3  -8  126.38    6.73
   6   3   8  131.74    6.45
   6   3   8  130.87    9.11
  -6  -3  -8  127.78    6.47
  -6  -3  -9   96.86    5.95
   6   3   9  105.07    5.88
  -6  -3  -9  102.19    5.69
  -6  -3 -10   20.23    2.96
  -6  -3 -10   22.31    3.18
   6   3  10   19.88    3.01
   6   3  10   19.28    3.32
  -6  -3 -11   -4.00    1.65
  -6  -3 -11    0.20    1.50
   6   3  11    2.52    1.74
   6   3  11   -2.20    1.39
  -6  -3 -12  248.27    9.17
   6   3  12  237.51    8.91
   6   3  12  229.54    9.17
  -6  -3 -13    1.16    1.72
   6   3  13    0.72    1.93
   6   3  13    0.56    1.07
  -6  -3 -14   39.83    3.76
   6   3  14   39.78    3.89
  -6  -3 -15    5.23    1.87
   6   3  15    5.29    2.20
  -6  -3 -16    2.04    1.45
   6   3  16    4.18    1.82
  -6  -3 -17   25.46    2.58
   6   3  17   28.44    2.94
  -6  -3 -18   13.96    1.81
   6   3  18   13.69    2.04
  -6  -3 -19   -0.51    0.70
   6   3  19   -0.43    0.92
   6   3  20    0.32    0.68
  -6  -4  15    1.30    0.73
  -6  -4  14    0.05    0.86
  -6  -4  14    0.29    0.48
  -6  -4  14    0.99    0.85
   6   4 -14    1.23    0.68
  -6  -4  13   -0.51    1.08
  -6  -4  13    0.98    0.81
  -6  -4  13    0.69    1.09
   6   4 -13    0.25    0.99
  -6  -4  12  145.09    5.93
  -6  -4  12  142.47    5.29
  -6  -4  12  144.97    5.77
  -6  -4  11   81.68    4.83
  -6  -4  11   76.97    4.31
  -6  -4  11   84.94    4.07
  -6  -4  10   12.35    1.96
  -6  -4  10   11.25    2.47
  -6  -4  10    8.01    1.95
  -6  -4   9    2.94    1.29
  -6  -4   9    3.03    1.99
  -6  -4   9    3.08    1.66
  -6  -4   8   67.74    5.04
  -6  -4   8   65.84    4.59
  -6  -4   8   75.47    4.63
  -6  -4   7   87.16    5.63
  -6  -4   7   94.41    5.33
  -6  -4   7   99.99    5.45
  -6  -4   6   18.27    2.92
  -6  -4   6   23.98    2.91
   6   4  -6   19.98    3.29
  -6  -4   6   25.83    3.22
  -6  -4   5   18.88    2.88
  -6  -4   5   14.08    2.52
  -6  -4   5   19.22    2.57
   6   4  -5   16.40    3.22
  -6  -4   4   12.62    2.25
  -6  -4   4   11.19    2.36
  -6  -4   4   13.66    2.32
   6   4  -4   13.35    3.31
  -6  -4   3   46.03    4.29
  -6  -4   3   46.21    3.74
   6   4  -3   50.77    5.01
  -6  -4   3   46.71    4.15
  -6  -4   2   -0.22    1.32
  -6  -4   2   -0.17    0.65
  -6  -4   2   -1.10    0.88
   6   4  -2    0.69    2.33
  -6  -4   1   18.53    2.94
  -6  -4   1   21.38    3.45
  -6  -4   1   19.51    2.66
  -6  -4   1   21.08    2.48
  -6  -4   1   19.51    4.44
   6   4  -1   22.25    3.72
  -6  -4   0  162.37    7.80
  -6  -4   0  164.35   11.40
  -6  -4   0  179.30    7.74
   6   4   0  169.05   10.34
  -6  -4   0  187.99    6.88
   6   4   0  170.78    8.52
  -6  -4   0  174.38    7.68
  -6  -4  -1   14.27    2.80
  -6  -4  -1   12.20    2.55
  -6  -4  -1   11.26    2.22
  -6  -4  -1   13.59    1.87
   6   4   1   10.20    2.03
  -6  -4  -1   11.43    3.04
   6   4   1   10.48    3.14
   6   4   1    7.51    2.56
  -6  -4  -2   43.45    4.29
   6   4   2   41.56    3.56
   6   4   2   47.28    6.08
  -6  -4  -2   37.41    6.01
   6   4   2   45.91    4.73
  -6  -4  -2   46.95    4.15
  -6  -4  -3    4.30    1.98
  -6  -4  -3    4.97    2.06
   6   4   3    4.05    1.92
   6   4   3    2.77    2.74
   6   4   3    5.09    1.91
  -6  -4  -4    0.45    1.44
  -6  -4  -4    3.24    1.77
   6   4   4    0.55    1.42
   6   4   4   -1.72    1.48
   6   4   4    0.59    0.95
  -6  -4  -5   32.97    3.63
   6   4   5   30.77    3.26
   6   4   5   23.90    4.17
   6   4   5   29.78    3.73
  -6  -4  -5   35.87    3.68
  -6  -4  -6  135.19    6.94
   6   4   6  127.70    6.35
   6   4   6  125.92    9.04
   6   4   6  121.32    7.17
  -6  -4  -6  135.42    6.49
  -6  -4  -7   84.48    5.59
   6   4   7   84.47    5.38
   6   4   7   82.89    7.46
   6   4   7   93.55    6.32
  -6  -4  -7   94.31    5.43
  -6  -4  -8   48.09    4.31
   6   4   8   57.33    4.61
   6   4   8   52.25    4.74
  -6  -4  -8   48.01    3.88
  -6  -4  -9   94.25    5.80
   6   4   9   96.84    5.87
   6   4   9   99.72    6.28
  -6  -4 -10   27.58    3.46
   6   4  10   23.51    3.25
   6   4  10   27.19    3.31
  -6  -4 -11  240.07    8.87
   6   4  11  246.50    9.25
   6   4  11  268.43    9.72
  -6  -4 -12  267.86    9.19
   6   4  12  266.48    9.59
  -6  -4 -13   76.51    4.94
   6   4  13   73.95    5.27
  -6  -4 -14   20.80    2.90
   6   4  14   19.72    3.08
  -6  -4 -15   29.93    2.83
   6   4  15   26.97    3.24
  -6  -4 -16    4.17    1.31
   6   4  16    4.41    1.87
  -6  -4 -17    7.31    1.48
   6   4  17    6.42    1.84
   6   4  18    3.80    1.24
   6   4  19   26.24    2.15
   6   4  20    0.15    0.78
  -6  -5  14  122.82    4.02
   6   5 -14  121.80    3.80
  -6  -5  13  106.39    3.86
  -6  -5  13  105.65    4.32
   6   5 -13  107.11    4.18
  -6  -5  12   28.77    2.38
  -6  -5  12   27.50    2.37
   6   5 -12   32.22    2.71
  -6  -5  11    0.04    1.20
  -6  -5  11    0.87    1.25
  -6  -5  10    0.17    1.07
  -6  -5  10    0.12    1.35
  -6  -5  10    0.63    1.23
  -6  -5   9   34.08    3.15
  -6  -5   9   28.56    3.10
  -6  -5   9   29.91    3.07
  -6  -5   8    0.53    1.23
  -6  -5   8   -0.04    1.74
  -6  -5   8   -0.41    1.44
   6   5  -8    4.53    2.01
  -6  -5   7   19.67    3.02
  -6  -5   7   26.57    3.09
   6   5  -7   21.81    3.44
  -6  -5   7   21.93    2.81
  -6  -5   6    1.02    1.38
  -6  -5   6    0.48    1.94
  -6  -5   6    2.15    1.35
   6   5  -6    3.66    1.96
  -6  -5   5   20.14    2.92
  -6  -5   5   19.65    2.90
   6   5  -5   21.11    2.70
  -6  -5   5   16.28    2.56
   6   5  -5   19.21    3.31
   6   5  -4   30.36    3.18
  -6  -5   4   30.12    3.46
  -6  -5   4   32.95    3.32
   6   5  -4   33.02    4.41
  -6  -5   4   30.71    3.41
  -6  -5   3    8.53    2.45
  -6  -5   3    8.89    2.30
   6   5  -3    7.76    2.14
  -6  -5   3    7.93    1.71
   6   5  -3    6.09    2.58
  -6  -5   2   54.15    4.63
   6   5  -2   58.80    4.25
  -6  -5   2   53.78    3.97
   6   5  -2   51.73    5.30
  -6  -5   2   61.30    4.70
  -6  -5   1  370.63   11.25
   6   5  -1  383.36   10.13
  -6  -5   1  368.97   10.06
   6   5  -1  362.66   12.50
  -6  -5   1  379.06   11.07
  -6  -5   0   54.25    4.56
   6   5   0   66.85    7.00
   6   5   0   56.27    4.20
  -6  -5   0   58.91    4.03
   6   5   0   59.44    5.66
  -6  -5   0   59.50    4.62
  -6  -5  -1    5.40    2.07
  -6  -5  -1    2.63    2.22
  -6  -5  -1    6.29    2.17
   6   5   1    5.66    1.72
   6   5   1    1.09    2.40
   6   5   1    4.17    2.52
  -6  -5  -2   59.73    4.93
  -6  -5  -2   64.70    4.84
   6   5   2   66.14    4.62
   6   5   2   64.01    6.96
   6   5   2   62.06    5.17
  -6  -5  -2   70.70    4.96
  -6  -5  -3  588.67   14.24
   6   5   3  598.74   13.28
   6   5   3  615.10   19.81
   6   5   3  602.98   15.76
  -6  -5  -3  605.81   13.57
  -6  -5  -4  662.35   14.93
   6   5   4  678.05   14.25
   6   5   4  669.76   20.69
   6   5   4  660.17   16.46
  -6  -5  -4  655.18   13.90
  -6  -5  -5   27.76    3.52
   6   5   5   26.16    3.42
   6   5   5   25.53    3.79
  -6  -5  -5   27.76    3.13
  -6  -5  -6  300.78    9.97
   6   5   6  280.17    9.44
   6   5   6  300.30   11.02
  -6  -5  -6  275.33    8.64
  -6  -5  -7  210.99    8.35
   6   5   7  219.98    9.39
  -6  -5  -8   46.13    4.15
   6   5   8   40.82    4.11
  -6  -5  -9    6.01    2.23
   6   5   9    3.55    2.19
   6   5   9    5.22    1.63
  -6  -5 -10  199.21    7.78
   6   5  10  201.97    8.40
  -6  -5 -11   18.73    2.67
   6   5  11   18.89    3.13
  -6  -5 -12    1.28    1.50
   6   5  12    2.21    2.03
   6   5  13   82.26    4.41
   6   5  13   83.98    5.49
   6   5  14   62.54    3.79
   6   5  14   58.54    4.44
   6   5  15   32.56    2.90
   6   5  15   32.83    2.71
   6   5  15   34.95    3.41
   6   5  16   40.82    2.78
   6   5  16   38.12    3.18
   6   5  17  161.59    4.69
   6   5  17  167.53    5.74
   6   5  18   27.98    2.22
   6   5  19   34.89    2.01
  -6  -6  14   15.04    1.30
   6   6 -14   19.11    1.36
  -6  -6  13    0.78    0.87
  -6  -6  13    0.70    0.51
   6   6 -13    0.88    0.76
  -6  -6  12    2.41    0.83
   6   6 -12    1.84    1.04
  -6  -6  11    1.80    0.95
   6   6 -11    1.66    1.21
  -6  -6  10   64.00    3.80
   6   6 -10   70.98    4.06
  -6  -6   9    6.89    1.83
  -6  -6   9    5.93    1.68
  -6  -6   8   15.55    2.38
  -6  -6   8   13.29    2.42
   6   6  -8   16.70    2.74
  -6  -6   7   22.29    2.82
   6   6  -7   25.35    3.51
  -6  -6   7   27.89    3.07
  -6  -6   6    2.63    1.67
  -6  -6   6   -0.93    0.78
  -6  -6   6   -1.31    1.51
   6   6  -6   -0.91    1.97
  -6  -6   5   -1.78    1.74
  -6  -6   5   -1.85    1.02
   6   6  -5   -0.28    1.55
  -6  -6   5    3.05    1.70
   6   6  -5   -2.36    2.55
  -6  -6   4    3.73    1.89
  -6  -6   4    6.08    1.85
   6   6  -4    6.06    1.81
  -6  -6   4    4.47    1.65
   6   6  -4    6.01    2.67
  -6  -6   3    9.32    2.37
  -6  -6   3    9.13    2.26
   6   6  -3    9.15    2.39
   6   6  -3    8.57    3.09
  -6  -6   2   44.65    4.15
   6   6  -2   43.72    3.79
   6   6  -2   40.39    4.72
  -6  -6   2   45.50    4.03
  -6  -6   1    5.68    2.07
  -6  -6   1    6.79    2.08
   6   6  -1    7.95    2.24
   6   6  -1    5.60    2.66
  -6  -6   0   21.39    3.36
   6   6   0   24.82    3.07
   6   6   0   27.37    3.90
  -6  -6   0   24.79    3.20
  -6  -6  -1   59.36    4.88
   6   6   1   60.02    4.61
   6   6   1   57.40    5.33
  -6  -6  -1   63.20    4.58
  -6  -6  -2  878.40   16.80
   6   6   2  932.12   16.76
   6   6   2  876.61   19.59
  -6  -6  -2  913.39   16.18
  -6  -6  -3  698.50   14.91
   6   6   3  671.01   14.45
   6   6   3  675.40   16.98
  -6  -6  -3  693.91   13.77
  -6  -6  -4  420.31   11.53
   6   6   4  413.20   11.47
   6   6   4  431.51   13.49
  -6  -6  -4  424.81   10.56
  -6  -6  -5  616.36   13.60
   6   6   5  636.60   14.25
   6   6   5  646.75   16.30
   6   6   6  143.20    7.10
   6   6   6  150.06    7.83
   6   6   7   49.50    4.43
   6   6   7   47.84    4.37
   6   6   8   85.26    5.62
   6   6   8   85.49    5.77
   6   6   9   27.93    3.06
   6   6   9   24.48    3.46
   6   6  10   20.43    2.57
   6   6  10   22.13    3.24
   6   6  11   23.60    2.99
   6   6  11   24.27    3.26
   6   6  12   15.74    2.32
   6   6  12   13.45    2.68
   6   6  13    4.65    1.44
   6   6  13    3.24    1.74
   6   6  14   -1.22    1.17
   6   6  14    0.06    0.73
   6   6  15   26.46    2.34
   6   6  15   23.99    2.25
   6   6  15   27.14    2.74
   6   6  16   10.88    1.39
   6   6  16   13.72    1.87
   6   6  17    0.97    0.66
   6   6  17    1.63    0.95
   6   6  18    2.29    0.75
  -6  -7  12    3.21    0.75
   6   7 -12    3.59    0.89
  -6  -7  11   33.38    2.17
   6   7 -11   29.09    2.10
  -6  -7  10   79.79    3.67
   6   7 -10   77.91    3.55
   6   7 -10   75.46    3.88
  -6  -7   9  162.63    5.60
   6   7  -9  164.86    5.38
   6   7  -9  159.94    6.47
  -6  -7   8  216.48    6.89
   6   7  -8  219.84    6.50
   6   7  -8  211.94    8.06
  -6  -7   8  209.09    6.88
  -6  -7   7   38.54    3.37
   6   7  -7   40.69    3.07
   6   7  -7   44.42    4.32
  -6  -7   7   42.74    3.54
  -6  -7   7   37.72    3.45
  -6  -7   6   11.10    2.16
  -6  -7   6   12.88    2.46
  -6  -7   6   11.98    2.15
   6   7  -6   14.97    1.90
   6   7  -6   16.03    2.81
  -6  -7   5    3.19    1.85
  -6  -7   5    2.11    1.54
   6   7  -5    2.94    1.72
  -6  -7   5    3.96    1.58
   6   7  -5    2.53    1.22
   6   7  -5    3.74    2.49
  -6  -7   4  178.74    7.83
   6   7  -4  176.80    6.92
   6   7  -4  175.62    6.04
   6   7  -4  176.16    8.85
  -6  -7   4  176.14    7.23
   6   7  -3   40.67    3.64
   6   7  -3   38.68    4.80
  -6  -7   3   38.83    3.61
  -6  -7   2    2.77    1.43
   6   7  -2    0.21    1.48
   6   7  -2   -1.16    2.32
  -6  -7   1    9.48    2.09
  -6  -7   1    7.09    2.10
   6   7  -1    7.59    2.21
   6   7  -1    9.42    2.71
  -6  -7   0  227.07    8.24
   6   7   0  221.98    8.18
   6   7   0  225.49   10.06
  -6  -7   0  225.93    7.84
  -6  -7  -1   -1.04    1.32
  -6  -7  -1    0.55    1.71
   6   7   1    0.50    1.95
   6   7   1    2.69    1.65
  -6  -7  -2   28.41    3.26
   6   7   2   22.08    3.00
  -6  -7  -2   26.51    2.75
   6   7   2   27.01    3.85
  -6  -7  -3    0.37    1.53
   6   7   3   -0.84    1.70
   6   7   3    1.22    1.30
  -6  -7  -4   63.64    4.36
   6   7   4   65.51    4.79
   6   7   4   63.53    4.11
   6   7   4   61.27    5.20
  -6  -7  -5   63.90    4.39
   6   7   5   65.47    4.80
   6   7   5   62.88    4.22
   6   7   5   63.21    5.11
  -6  -7  -6    0.85    1.22
   6   7   6    1.38    1.42
   6   7   6    0.53    1.55
   6   7   6   -1.68    1.21
  -6  -7  -7  223.80    7.57
   6   7   7  204.76    7.31
   6   7   7  213.52    8.14
   6   7   7  224.19    8.62
   6   7   8   10.58    2.17
   6   7   8    9.52    2.30
   6   7   9  200.58    7.07
   6   7   9  195.58    7.60
   6   7  10   38.98    3.19
   6   7  10   48.52    3.99
   6   7  11   38.08    3.62
   6   7  11   35.51    2.96
   6   7  11   40.08    3.40
   6   7  12    9.63    1.99
   6   7  12    7.32    1.64
   6   7  12    6.32    1.83
   6   7  13    2.40    1.18
   6   7  13    4.75    1.36
   6   7  13    3.41    1.30
   6   7  14   22.85    2.18
   6   7  14   21.45    1.98
   6   7  14   21.42    2.12
   6   7  15   19.28    1.70
   6   7  15   24.90    1.99
   6   7  15   22.57    1.81
   6   7  16    8.19    1.01
  -6  -8  10    0.40    0.52
  -6  -8   9   81.86    3.34
   6   8  -9   68.99    3.67
  -6  -8   8   12.29    1.74
  -6  -8   8   13.47    1.76
   6   8  -8   12.74    1.93
  -6  -8   7   53.79    3.22
   6   8  -7   55.72    4.14
  -6  -8   7   53.45    3.57
  -6  -8   6   29.36    2.67
   6   8  -6   35.13    3.52
  -6  -8   6   28.71    2.95
  -6  -8   5   13.08    2.13
  -6  -8   5   11.37    1.86
   6   8  -5    9.70    2.29
  -6  -8   4    5.08    1.64
   6   8  -4    4.71    1.39
   6   8  -4    3.61    1.88
  -6  -8   3   15.49    2.71
   6   8  -3   18.11    2.46
   6   8  -3   18.70    3.10
  -6  -8   2   34.88    3.76
   6   8  -2   34.66    3.29
   6   8  -2   35.00    3.30
   6   8  -2   36.43    4.06
   6   8  -1    9.54    2.12
   6   8  -1   13.30    2.31
   6   8  -1   10.61    2.55
   6   8   0   37.06    3.42
   6   8   0   32.99    2.69
   6   8   0   33.06    3.47
   6   8   0   28.55    3.66
   6   8   1    5.15    1.34
   6   8   1    1.35    1.50
   6   8   1    2.90    1.61
   6   8   2   15.82    1.87
   6   8   2   16.99    2.54
   6   8   2   16.48    3.19
   6   8   3   -1.30    1.16
   6   8   3    0.46    1.63
   6   8   3   -0.65    1.59
   6   8   4    2.12    1.06
   6   8   4   -0.57    1.45
   6   8   4    2.33    2.05
   6   8   5   17.33    2.19
   6   8   5   16.03    2.48
   6   8   5   23.59    2.99
   6   8   6   30.12    3.28
   6   8   6   28.43    2.98
   6   8   6   28.94    2.85
   6   8   7   -0.17    1.12
   6   8   7   -0.20    0.94
   6   8   7    1.54    1.57
   6   8   8  123.44    5.98
   6   8   8  121.69    5.36
   6   8   8  120.69    5.10
   6   8   9   67.48    4.39
   6   8   9   73.96    4.18
   6   8   9   67.79    3.77
   6   8  10  137.53    5.78
   6   8  10  142.98    5.21
   6   8  10  135.43    4.96
   6   8  11    8.58    1.68
   6   8  11    9.56    1.52
   6   8  11   12.38    1.66
   6   8  12    9.79    1.62
   6   8  12    8.70    1.31
   6   8  12    9.39    1.33
   6   8  13   -0.35    0.79
   6   8  13    1.72    0.79
   6   8  13    1.14    0.74
   6   8  13   -0.57    0.75
  -6  -9   8   11.52    1.05
   6   9  -7   76.24    3.66
  -6  -9   7   74.48    3.14
  -6  -9   6   49.34    2.55
   6   9  -6   44.98    3.16
  -6  -9   6   48.10    2.90
  -6  -9   5    2.94    1.21
  -6  -9   5    2.07    0.90
   6   9  -5    1.26    1.11
  -6  -9   4   37.83    2.54
   6   9  -4   36.31    3.26
  -6  -9   4   39.42    3.06
  -6  -9   3    5.50    1.57
   6   9  -3    2.35    1.50
  -6  -9   2   52.20    3.81
   6   9  -2   51.98    3.15
   6   9  -2   44.46    2.99
   6   9  -2   46.47    3.77
  -6  -9   1    0.46    1.41
   6   9  -1    0.16    0.58
   6   9  -1   -0.74    1.18
   6   9  -1   -2.36    1.19
   6   9  -1   -0.30    1.26
  -6  -9   0   42.03    3.60
   6   9   0   35.97    2.78
   6   9   0   35.82    2.35
   6   9   0   37.44    3.12
   6   9   0   35.62    3.43
   6   9   1   39.39    2.94
   6   9   1   40.17    2.54
   6   9   1   40.26    3.34
   6   9   1   43.45    3.58
   6   9   2  108.26    4.19
   6   9   2  111.91    4.61
   6   9   2  103.93    4.04
   6   9   2  112.84    5.58
   6   9   2  111.83    5.41
   6   9   3   13.03    1.65
   6   9   3   12.46    1.62
   6   9   3   12.96    1.89
   6   9   3   15.35    2.35
   6   9   3   14.63    2.10
   6   9   4    4.77    1.25
   6   9   4    6.66    1.38
   6   9   4    4.78    1.43
   6   9   4    5.16    1.60
   6   9   5    0.66    0.87
   6   9   5   -0.07    0.66
   6   9   5    0.29    0.93
   6   9   5   -1.42    1.41
   6   9   6    0.07    0.62
   6   9   6    1.05    0.88
   6   9   6   -0.05    0.94
   6   9   6   -0.38    1.79
   6   9   7   -1.28    1.04
   6   9   7   -0.66    0.69
   6   9   7    0.15    0.76
   6   9   7    1.00    1.23
   6   9   8   35.49    2.65
   6   9   8   33.85    2.23
   6   9   8   35.50    2.27
   6   9   8   37.67    3.07
   6   9   9    4.02    1.21
   6   9   9    2.69    0.76
   6   9   9    5.75    0.91
   6   9   9    4.58    1.19
   6   9  10    9.01    1.26
   6   9  10    7.69    0.99
   6   9  10    8.52    1.35
   6   9  11    1.28    0.68
  -6 -10   2    1.98    0.84
  -6 -10   1   35.40    2.22
  -6 -10   0   -0.09    0.70
   6  10   1   19.70    1.66
  -6 -10  -1   22.43    1.86
  -6 -10  -2   10.39    1.37
   6  10   2   10.87    1.35
  -6 -10  -3   11.01    1.28
   6  10   3    9.18    1.28
   6  10   4    8.63    1.22
   6  10   5    4.02    0.86
  -7   2   4   33.30    1.82
  -7   2   3    9.36    1.19
  -7   2   2    0.82    0.83
  -7   2   1   26.22    2.39
  -7   2   0   21.94    2.33
  -7   2   0   23.34    2.11
  -7   2  -1    0.56    0.85
  -7   2  -1    0.75    0.95
  -7   2  -2    0.57    1.17
  -7   2  -2    0.60    1.10
  -7   2  -3   17.95    2.18
  -7   2  -3   18.80    2.00
  -7   2  -4    4.22    1.34
  -7   2  -4    5.84    1.41
  -7   2  -5    7.35    1.19
  -7   2  -5    7.34    1.58
  -7   2  -5    7.01    1.37
   7  -2   5    9.58    1.54
  -7   2  -6   13.21    1.67
  -7   2  -6   15.70    1.95
  -7   2  -6   13.92    1.60
  -7   2  -7   65.33    3.38
  -7   2  -7   71.02    3.34
  -7   2  -7   63.78    3.33
  -7   2  -8   -1.03    0.95
  -7   2  -8   -0.76    0.75
  -7   2  -9    3.50    1.03
  -7   2  -9    3.36    0.94
  -7   2 -10    0.40    0.64
  -7   2 -10   15.07    1.59
  -7   2 -11    2.46    0.96
  -7   2 -12  159.33    4.28
  -7   2 -13   59.68    2.36
  -7   1   7    9.04    0.93
  -7   1   7    8.29    1.06
  -7   1   6    8.14    1.05
  -7   1   6    7.06    1.10
  -7   1   5    5.55    1.07
  -7   1   5    4.71    1.22
  -7   1   4   -0.70    0.51
  -7   1   4    1.00    0.86
  -7   1   3   26.87    2.16
  -7   1   3   33.07    2.19
  -7   1   3   32.23    2.76
  -7   1   2   83.05    4.74
  -7   1   2   80.48    3.80
  -7   1   2   81.96    4.29
  -7   1   1   62.91    4.28
  -7   1   1   70.67    3.84
  -7   1   1   67.12    4.04
  -7   1   0    1.43    1.55
  -7   1   0   -0.21    1.16
  -7   1   0    1.63    1.35
  -7   1  -1  209.74    7.73
  -7   1  -1  204.43    7.15
  -7   1  -1  200.27    6.17
  -7   1  -2   54.96    4.06
  -7   1  -2   50.04    3.74
  -7   1  -2   52.94    3.57
  -7   1  -3   42.59    3.71
  -7   1  -3   42.66    3.56
   7  -1   3   39.55    3.32
  -7   1  -3   44.83    3.38
  -7   1  -4    1.43    1.20
  -7   1  -4    1.91    1.04
  -7   1  -4    0.71    1.32
  -7   1  -5   82.08    4.76
  -7   1  -5   79.70    4.58
  -7   1  -5   69.72    4.36
  -7   1  -6   13.67    2.27
  -7   1  -6   16.25    2.31
  -7   1  -6   14.51    2.12
  -7   1  -7  257.34    7.73
  -7   1  -7  255.13    8.10
  -7   1  -8   59.22    3.71
  -7   1  -8   61.30    4.03
  -7   1  -9   14.97    2.24
  -7   1 -10   27.88    2.73
  -7   1 -11    4.96    1.29
  -7   1 -12    1.38    0.58
  -7   1 -12   39.28    2.86
  -7   1 -13   -0.04    0.88
  -7   1 -13   -0.75    0.53
  -7   1 -14    5.06    1.04
  -7   1 -14   -0.09    0.54
  -7   1 -15    7.69    1.02
   7  -1  15    7.89    1.14
  -7   0   9   50.55    2.25
  -7   0   8   10.47    1.41
  -7   0   8    9.79    1.26
  -7   0   8   10.42    1.25
  -7   0   7   24.91    2.27
  -7   0   7   22.82    1.97
  -7   0   7   23.87    1.86
  -7   0   6    0.78    1.25
  -7   0   6   -0.16    0.96
  -7   0   6    0.46    0.96
  -7   0   5   27.24    2.72
  -7   0   5   25.51    2.29
  -7   0   4   25.09    2.71
  -7   0   4   25.33    2.34
  -7   0   4   23.78    2.47
  -7   0   3   53.96    3.97
  -7   0   3   50.19    3.20
  -7   0   3   55.01    3.85
  -7   0   2   28.95    3.20
  -7   0   2   21.05    2.70
  -7   0   2   21.17    2.12
  -7   0   2   24.11    2.92
  -7   0   2   24.69    2.40
  -7   0   1  150.30    6.85
  -7   0   1  154.99    5.27
  -7   0   1  152.10    6.55
  -7   0   1  152.71    5.85
  -7   0   0  269.55    8.96
  -7   0   0  256.77    8.60
  -7   0   0  259.19    8.06
  -7   0  -1   68.30    4.56
  -7   0  -1   72.44    4.90
   7   0   1   77.00    4.63
  -7   0  -1   66.26    4.34
  -7   0  -2  248.14    8.63
   7   0   2  233.22    8.44
  -7   0  -2  230.18    8.16
  -7   0  -3   96.05    5.60
   7   0   3   96.93    5.82
  -7   0  -3   93.18    5.39
  -7   0  -4  256.50    8.12
  -7   0  -4  251.28    8.81
  -7   0  -5   39.20    3.34
  -7   0  -5   51.15    4.22
  -7   0  -6    4.79    1.81
  -7   0  -6    4.92    1.56
  -7   0  -7  176.48    6.90
  -7   0  -7  191.96    7.78
  -7   0  -8    8.42    2.21
  -7   0  -8    8.17    2.04
  -7   0  -9    5.57    1.85
  -7   0  -9    7.82    1.91
  -7   0 -10  137.26    5.93
  -7   0 -10  141.84    6.44
  -7   0 -11  324.51    8.79
  -7   0 -11  329.96    9.40
  -7   0 -12    4.18    1.52
  -7   0 -12    5.00    1.69
  -7   0 -13   51.47    3.39
  -7   0 -13   52.92    3.49
  -7   0 -14    6.04    1.38
  -7   0 -14    7.60    1.51
  -7   0 -15    0.91    0.77
  -7   0 -15    1.96    1.07
  -7   0 -16   20.44    1.74
  -7   0 -16   15.95    1.34
  -7  -1  11   69.36    2.35
  -7  -1  10    0.23    0.91
  -7  -1  10    0.04    0.78
  -7  -1   9    0.70    1.04
  -7  -1   9    0.36    0.86
  -7  -1   8   65.80    3.94
  -7  -1   8   63.54    3.38
  -7  -1   8   60.52    2.69
  -7  -1   7  153.50    6.08
  -7  -1   7  148.81    5.23
  -7  -1   7  157.31    4.78
  -7  -1   6    4.48    1.72
  -7  -1   6    4.37    1.33
  -7  -1   5   20.68    2.94
  -7  -1   5   25.04    2.48
  -7  -1   5   26.81    2.54
  -7  -1   4    1.44    1.00
  -7  -1   4    0.37    1.64
  -7  -1   4    2.48    1.31
  -7  -1   4    1.45    1.20
  -7  -1   3    5.61    1.73
  -7  -1   3    5.05    1.71
  -7  -1   3    3.54    1.33
  -7  -1   2  484.51   10.37
  -7  -1   2  477.75   11.51
  -7  -1   2  473.16   10.97
  -7  -1   1   32.65    2.81
  -7  -1   1   30.87    3.39
  -7  -1   1   33.13    3.35
  -7  -1   0   84.46    5.27
   7   1   0   72.21    4.96
  -7  -1   0   80.79    4.99
  -7  -1  -1   97.24    5.61
  -7  -1  -1  104.91    5.90
   7   1   1  103.40    6.09
  -7  -1  -1  104.22    5.75
  -7  -1  -2   90.95    5.52
   7   1   2   95.95    6.08
  -7  -1  -2   91.72    5.62
  -7  -1  -3   15.63    2.49
  -7  -1  -3   15.80    2.37
   7   1   3   14.59    2.98
  -7  -1  -4  130.18    6.56
  -7  -1  -4  117.98    6.40
  -7  -1  -5   22.98    3.02
  -7  -1  -5   26.61    3.40
  -7  -1  -6    2.86    1.97
  -7  -1  -6    3.01    1.50
  -7  -1  -7   54.42    4.36
  -7  -1  -7   46.32    4.34
  -7  -1  -8   86.80    5.28
  -7  -1  -8   86.39    5.59
  -7  -1  -9  132.46    6.47
  -7  -1  -9  116.07    6.27
  -7  -1 -10   46.86    3.92
  -7  -1 -10   42.48    3.95
  -7  -1 -11   -0.93    1.23
  -7  -1 -11   -0.94    1.48
  -7  -1 -12   30.17    3.25
  -7  -1 -12   27.76    2.90
  -7  -1 -13   24.60    2.89
  -7  -1 -13   21.75    2.50
  -7  -1 -14   19.02    2.47
  -7  -1 -14   21.53    2.31
  -7  -1 -15  105.48    4.78
   7   1  15   96.36    4.58
  -7  -1 -15  101.29    4.10
  -7  -1 -16    0.34    1.13
   7   1  16    1.25    0.64
  -7  -1 -17   16.36    1.80
  -7  -1 -18   43.86    2.20
  -7  -2  11    5.30    1.26
  -7  -2  11    5.76    1.01
  -7  -2  10  163.09    5.58
  -7  -2  10  169.30    4.95
  -7  -2   9  105.50    5.10
  -7  -2   9  102.95    4.27
  -7  -2   8   18.88    2.59
  -7  -2   8   16.99    2.15
  -7  -2   7   37.73    3.55
  -7  -2   7   41.16    3.13
  -7  -2   6    1.53    1.07
  -7  -2   6    3.14    2.06
  -7  -2   6    1.99    1.34
  -7  -2   5    0.42    1.17
  -7  -2   5   -0.32    1.94
  -7  -2   5   -1.08    0.81
  -7  -2   5    0.22    1.13
  -7  -2   4   64.13    5.01
  -7  -2   4   61.06    3.95
  -7  -2   4   59.57    4.01
  -7  -2   4   63.72    4.11
  -7  -2   3  512.42   11.20
  -7  -2   3  506.56   11.32
  -7  -2   3  506.11   11.75
  -7  -2   2  238.74    7.62
  -7  -2   2  225.44    7.81
   7   2  -2  230.59    8.66
  -7  -2   2  220.70    8.11
  -7  -2   1   45.76    3.44
  -7  -2   1   45.58    3.91
   7   2  -1   52.68    4.59
  -7  -2   1   47.90    4.12
  -7  -2   0   27.85    3.40
  -7  -2   0   27.73    3.03
  -7  -2   0   25.86    2.58
  -7  -2   0   21.38    2.91
   7   2   0   23.87    3.46
  -7  -2   0   25.41    3.20
  -7  -2  -1    7.84    2.02
  -7  -2  -1    7.18    2.09
  -7  -2  -1   11.55    2.33
   7   2   1    6.74    2.55
  -7  -2  -2   29.06    3.39
  -7  -2  -2   33.30    3.46
   7   2   2   26.66    3.67
  -7  -2  -2   24.42    3.22
  -7  -2  -3   32.75    3.61
  -7  -2  -3   25.41    3.08
   7   2   3   30.88    4.08
  -7  -2  -3   31.29    3.60
  -7  -2  -4   74.12    5.24
  -7  -2  -4   80.78    5.00
   7   2   4   73.08    5.73
  -7  -2  -4   74.11    5.23
  -7  -2  -5   13.76    2.82
  -7  -2  -5   12.38    2.62
  -7  -2  -5   14.58    2.22
   7   2   5   19.06    3.34
  -7  -2  -6   67.73    4.90
  -7  -2  -6   64.24    5.10
  -7  -2  -7    0.12    1.60
  -7  -2  -7    1.63    1.59
  -7  -2  -8  249.88    9.29
  -7  -2  -8  233.39    8.95
  -7  -2  -9    6.19    2.21
  -7  -2  -9    5.58    1.96
  -7  -2 -10   92.74    5.72
  -7  -2 -10  101.61    5.78
  -7  -2 -11   82.15    5.24
  -7  -2 -11   76.72    4.87
  -7  -2 -12    6.83    1.71
  -7  -2 -12    6.40    1.99
   7   2  12    4.89    1.79
  -7  -2 -13    1.82    1.28
  -7  -2 -13    0.81    1.56
   7   2  13    1.29    1.18
  -7  -2 -14  469.85   11.04
   7   2  14  466.37   10.94
  -7  -2 -14  459.05    9.33
  -7  -2 -15    3.91    1.38
   7   2  15    1.13    1.17
  -7  -2 -16  218.00    6.65
  -7  -2 -17   -0.18    0.92
  -7  -2 -18   11.17    1.28
  -7  -3  12   10.43    1.30
  -7  -3  12   11.35    1.10
  -7  -3  11    1.74    1.25
  -7  -3  11    1.55    0.76
  -7  -3  11    0.26    0.58
  -7  -3  10   67.72    3.87
  -7  -3  10   67.38    3.42
  -7  -3  10   67.46    3.08
  -7  -3   9    5.38    1.81
  -7  -3   9    5.07    1.47
  -7  -3   9    4.27    1.19
  -7  -3   8   14.04    1.71
  -7  -3   8   14.97    2.40
  -7  -3   8   13.06    1.91
  -7  -3   8   14.26    1.89
  -7  -3   7    0.73    1.09
  -7  -3   7    0.50    1.41
  -7  -3   7    2.90    1.16
  -7  -3   7    2.39    1.43
  -7  -3   6  214.58    8.28
  -7  -3   6  202.21    7.07
  -7  -3   6  208.56    6.56
  -7  -3   6  210.71    6.97
  -7  -3   5  163.30    7.47
  -7  -3   5  156.81    6.35
  -7  -3   5  160.74    6.50
  -7  -3   4   58.60    4.84
  -7  -3   4   52.00    3.83
  -7  -3   4   51.25    4.00
  -7  -3   3    0.15    1.31
  -7  -3   3    1.69    1.61
   7   3  -3    4.55    2.16
  -7  -3   2  154.86    6.29
   7   3  -2  172.87    8.08
  -7  -3   2  152.19    7.02
  -7  -3   1    4.41    1.90
  -7  -3   1    4.66    1.78
  -7  -3   1    4.26    1.68
   7   3  -1    4.15    2.35
  -7  -3   0  149.68    7.45
  -7  -3   0  150.44    7.11
  -7  -3   0  143.77    5.84
  -7  -3   0  156.84    6.47
   7   3   0  144.63    7.79
  -7  -3   0  140.61    6.97
  -7  -3  -1    3.25    1.99
  -7  -3  -1    4.71    1.91
  -7  -3  -1    5.49    1.68
   7   3   1    3.78    2.25
  -7  -3  -2    1.48    1.68
  -7  -3  -2   -1.46    1.53
  -7  -3  -2   -0.82    1.41
   7   3   2    1.62    2.34
  -7  -3  -3   17.64    3.00
  -7  -3  -3   17.73    2.83
  -7  -3  -3   20.07    2.70
   7   3   3   18.80    3.48
  -7  -3  -4   39.70    4.11
  -7  -3  -4   51.27    4.12
   7   3   4   40.36    4.60
  -7  -3  -4   45.81    4.31
  -7  -3  -5    3.30    2.06
  -7  -3  -5    4.23    1.87
   7   3   5    0.88    2.37
  -7  -3  -6  186.18    8.20
   7   3   6  182.26    8.97
  -7  -3  -6  172.81    7.77
  -7  -3  -7   17.71    3.01
  -7  -3  -7   21.53    3.30
   7   3   7   24.80    3.72
  -7  -3  -8   17.16    2.84
  -7  -3  -8   18.16    3.17
   7   3   8   21.72    3.32
  -7  -3  -9    5.78    2.13
  -7  -3  -9    9.14    2.45
   7   3   9    3.88    1.73
  -7  -3 -10    2.84    1.18
  -7  -3 -10    1.85    1.74
   7   3  10    2.40    1.68
   7   3  10    2.56    1.61
  -7  -3 -11   72.30    5.02
   7   3  11   66.32    4.31
   7   3  11   70.37    5.22
  -7  -3 -11   73.17    4.59
  -7  -3 -12    6.13    1.32
  -7  -3 -12    9.14    2.32
   7   3  12    7.32    1.67
   7   3  12    3.72    1.74
  -7  -3 -13    0.75    1.33
   7   3  13    0.59    0.99
   7   3  13    1.18    1.34
  -7  -3 -14   87.46    4.86
   7   3  14   97.73    4.68
   7   3  14   93.16    4.72
  -7  -3 -15    0.64    1.12
   7   3  15    1.23    1.09
  -7  -3 -16   18.25    2.16
   7   3  16   20.07    2.07
  -7  -3 -17   22.30    1.99
   7   3  17   21.62    1.90
  -7  -3 -18   11.17    1.24
   7   3  18   12.95    1.29
  -7  -4  12    2.59    0.79
  -7  -4  12    1.78    0.69
  -7  -4  12    3.77    0.75
   7   4 -12    2.06    0.64
  -7  -4  11   18.69    1.91
  -7  -4  11   22.58    1.88
  -7  -4  11   21.20    1.76
  -7  -4  10   36.17    2.78
  -7  -4  10   34.74    2.53
  -7  -4  10   30.43    2.33
  -7  -4   9  102.16    4.88
  -7  -4   9   98.89    4.50
  -7  -4   9  103.79    4.45
  -7  -4   9   96.20    3.95
  -7  -4   8    1.36    0.98
  -7  -4   8    2.41    1.53
  -7  -4   8    1.55    1.23
  -7  -4   7   51.90    3.99
  -7  -4   7   47.89    3.55
  -7  -4   7   50.79    3.47
  -7  -4   6   88.53    5.33
  -7  -4   6   89.99    4.85
  -7  -4   6   90.52    4.82
  -7  -4   5  132.13    6.57
  -7  -4   5  126.95    5.80
   7   4  -5  131.46    6.42
  -7  -4   5  133.02    6.08
  -7  -4   4   15.43    2.54
  -7  -4   4   18.21    2.98
  -7  -4   4   16.24    2.40
   7   4  -4   15.03    2.94
  -7  -4   3    2.86    1.56
  -7  -4   3    2.10    2.03
  -7  -4   3   -1.39    1.04
   7   4  -3    0.40    2.05
  -7  -4   2  210.89    8.48
  -7  -4   2  213.03    7.43
   7   4  -2  222.17    9.37
  -7  -4   2  221.44    8.43
  -7  -4   1   31.97    3.61
  -7  -4   1   37.31    3.18
   7   4  -1   35.28    4.46
  -7  -4   1   36.58    3.76
  -7  -4   0   25.47    3.04
  -7  -4   0   26.63    2.63
   7   4   0   26.32    4.01
  -7  -4   0   28.84    3.45
  -7  -4  -1    1.81    1.65
  -7  -4  -1    1.99    2.13
  -7  -4  -1    1.43    1.85
   7   4   1    3.62    2.18
  -7  -4  -2  200.81    8.83
  -7  -4  -2  229.94    8.91
   7   4   2  228.67    9.96
  -7  -4  -2  209.57    8.48
  -7  -4  -3  165.39    7.91
  -7  -4  -3  175.89    7.75
   7   4   3  177.04    8.82
  -7  -4  -3  165.87    7.60
  -7  -4  -4  113.49    6.59
  -7  -4  -4  107.35    6.14
   7   4   4  106.63    7.05
  -7  -4  -4  109.05    6.19
  -7  -4  -5    3.70    2.03
  -7  -4  -5   -0.13    1.56
   7   4   5    3.52    2.09
  -7  -4  -6   21.69    3.25
   7   4   6   23.90    2.94
   7   4   6   27.29    3.77
  -7  -4  -6   24.87    3.29
  -7  -4  -7   21.65    3.21
   7   4   7   22.41    2.77
   7   4   7   18.74    3.02
  -7  -4  -7   22.85    2.96
  -7  -4  -8  196.25    8.34
   7   4   8  194.80    7.39
   7   4   8  194.10    9.04
  -7  -4  -8  187.56    7.48
  -7  -4  -9    9.70    2.01
  -7  -4  -9    8.54    2.53
   7   4   9    9.02    2.07
   7   4   9   10.99    2.29
  -7  -4 -10    0.08    1.12
  -7  -4 -10    1.17    1.62
   7   4  10   -2.73    1.87
   7   4  10    2.07    1.40
  -7  -4 -11    5.37    2.05
   7   4  11    8.52    2.15
   7   4  11    8.51    2.17
  -7  -4 -12    3.84    1.53
   7   4  12    7.23    1.72
   7   4  12    8.68    2.22
  -7  -4 -13   31.38    3.04
   7   4  13   36.47    3.23
   7   4  13   33.51    3.15
  -7  -4 -14   53.30    3.66
   7   4  14   55.91    3.76
  -7  -4 -15   73.92    3.90
   7   4  15   72.70    3.97
  -7  -4 -16   -0.78    0.72
   7   4  16   -1.04    1.02
  -7  -4 -17    1.86    0.81
   7   4  17    3.48    0.94
   7   4  18   14.29    1.35
  -7  -5  12  106.39    2.97
  -7  -5  12  106.89    3.14
   7   5 -12  107.53    3.14
  -7  -5  11  206.84    5.01
  -7  -5  11  198.11    5.06
   7   5 -11  204.17    5.15
  -7  -5  10  107.23    3.88
  -7  -5  10  117.37    4.30
  -7  -5  10  120.22    4.46
  -7  -5   9   61.84    3.37
  -7  -5   9   65.43    3.56
  -7  -5   9   65.46    3.41
  -7  -5   8   22.86    2.47
  -7  -5   8   27.22    2.61
  -7  -5   8   25.80    2.49
  -7  -5   7   62.28    3.99
  -7  -5   7   64.27    3.98
  -7  -5   7   65.82    3.97
  -7  -5   6    9.14    1.82
  -7  -5   6   11.18    2.13
  -7  -5   6   11.67    2.00
   7   5  -6   11.11    2.17
  -7  -5   5    3.57    1.60
  -7  -5   5    4.93    1.55
  -7  -5   5    1.15    1.26
   7   5  -5    1.76    1.58
  -7  -5   4   76.90    4.90
  -7  -5   4   76.29    4.56
   7   5  -4   72.85    5.50
  -7  -5   4   77.94    4.89
  -7  -5   3   13.53    2.53
  -7  -5   3   16.18    2.63
  -7  -5   3   15.11    2.30
   7   5  -3    9.65    3.02
  -7  -5   2   79.51    5.40
  -7  -5   2   90.73    5.27
  -7  -5   2   85.43    4.75
   7   5  -2   82.30    6.28
  -7  -5   2   84.61    5.44
  -7  -5   1   -0.53    1.63
  -7  -5   1   -0.33    1.52
  -7  -5   1    0.75    1.01
   7   5  -1    0.83    1.96
  -7  -5   0   -1.06    1.70
  -7  -5   0    0.80    1.89
  -7  -5   0    0.54    1.17
   7   5   0    4.06    2.45
  -7  -5  -1   38.66    4.03
   7   5   1   39.39    3.32
  -7  -5  -1   45.44    3.28
   7   5   1   40.23    4.86
  -7  -5  -1   42.58    3.93
  -7  -5  -2    7.50    2.28
  -7  -5  -2    4.40    2.08
  -7  -5  -2    4.92    1.99
   7   5   2    5.01    1.67
   7   5   2    6.93    3.07
  -7  -5  -3    7.18    2.06
  -7  -5  -3    3.44    1.84
  -7  -5  -3    1.74    1.79
   7   5   3    1.37    1.42
   7   5   3    2.48    1.89
  -7  -5  -4    5.90    1.83
  -7  -5  -4    5.26    2.25
  -7  -5  -4    5.46    2.04
   7   5   4    7.94    1.81
   7   5   4    3.68    2.21
  -7  -5  -5  107.43    6.32
   7   5   5  105.38    5.51
   7   5   5  115.89    7.18
  -7  -5  -5  101.61    5.55
  -7  -5  -6    2.12    1.47
  -7  -5  -6    0.48    1.61
   7   5   6    0.14    1.81
  -7  -5  -7   66.47    4.93
   7   5   7   63.23    4.44
   7   5   7   72.63    5.62
  -7  -5  -7   62.34    4.14
  -7  -5  -8   30.50    3.43
   7   5   8   26.85    3.18
   7   5   8   29.54    3.71
  -7  -5  -8   26.16    2.84
  -7  -5  -9   23.29    3.10
   7   5   9   24.82    3.16
   7   5   9   24.50    3.34
  -7  -5 -10    0.83    1.41
   7   5  10    1.51    1.69
   7   5  10    0.09    1.42
  -7  -5 -11    5.86    1.70
   7   5  11    4.73    1.72
   7   5  11    8.22    1.58
  -7  -5 -12   65.15    4.04
   7   5  12   70.25    4.40
  -7  -5 -13  133.02    5.32
   7   5  13  142.10    5.92
  -7  -5 -14   91.07    4.01
   7   5  14   94.94    4.62
   7   5  15   68.12    3.70
   7   5  16   22.27    2.00
   7   5  17   33.36    2.09
  -7  -6  11   45.42    2.13
  -7  -6  11   44.89    2.29
   7   6 -11   44.19    2.17
  -7  -6  10   40.97    2.40
   7   6 -10   37.11    2.36
  -7  -6   9   49.72    2.91
   7   6  -9   45.88    2.82
  -7  -6   8    3.06    1.29
  -7  -6   8    2.70    1.16
  -7  -6   7   27.08    2.68
   7   6  -7   36.04    3.03
  -7  -6   7   30.26    2.80
  -7  -6   6    0.81    1.40
  -7  -6   6    1.69    1.34
   7   6  -6    2.21    1.22
  -7  -6   5   -0.41    1.27
  -7  -6   5    3.05    1.37
   7   6  -5    1.07    1.29
  -7  -6   4    0.44    1.39
  -7  -6   4    1.23    1.19
   7   6  -4    0.82    1.65
  -7  -6   3    2.63    1.61
   7   6  -3   -1.77    0.91
  -7  -6   3   -2.43    1.15
   7   6  -3    2.83    2.27
  -7  -6   2    2.79    1.57
   7   6  -2    1.09    1.45
  -7  -6   2    4.12    1.17
   7   6  -2    1.13    2.09
  -7  -6   1  117.53    6.36
   7   6  -1  119.12    5.34
  -7  -6   1  123.23    5.50
   7   6  -1  114.01    7.25
  -7  -6   1  124.10    6.17
  -7  -6   0    6.04    2.07
  -7  -6   0    3.73    2.04
  -7  -6   0    7.84    1.52
   7   6   0    6.37    1.90
   7   6   0    4.31    2.70
  -7  -6  -1   72.66    5.18
   7   6   1   75.91    4.51
  -7  -6  -1   77.14    4.18
   7   6   1   74.60    5.94
  -7  -6  -1   70.10    4.75
  -7  -6  -2   16.14    3.00
   7   6   2   17.70    2.78
   7   6   2   20.83    3.74
  -7  -6  -2   22.88    2.85
  -7  -6  -3    3.35    1.99
  -7  -6  -3    4.61    2.13
   7   6   3    4.28    1.80
   7   6   3    3.45    2.28
  -7  -6  -4   28.30    3.46
   7   6   4   24.32    2.96
   7   6   4   29.47    3.81
  -7  -6  -4   30.86    3.01
  -7  -6  -5    1.28    1.53
  -7  -6  -5    1.60    1.87
  -7  -6  -5    1.58    1.65
   7   6   5    3.29    1.88
   7   6   5    2.40    1.70
  -7  -6  -6    0.72    1.44
  -7  -6  -6    0.02    1.36
   7   6   6    0.35    1.35
   7   6   6    0.29    2.15
  -7  -6  -7  237.10    8.27
   7   6   7  245.05    8.36
   7   6   7  242.94    9.52
  -7  -6  -8   19.99    2.64
   7   6   8   21.46    3.09
   7   6   8   19.70    3.02
  -7  -6  -9   72.09    4.32
   7   6   9   84.00    4.96
   7   6   9   82.69    5.24
   7   6  10    5.49    1.75
   7   6  10    5.36    1.99
   7   6  11   42.36    3.48
   7   6  12    9.93    2.02
   7   6  13    0.58    1.16
   7   6  14   50.69    3.01
   7   6  14   49.70    3.17
   7   6  15   22.58    2.02
   7   6  16   25.24    1.79
  -7  -7  10    8.58    1.01
  -7  -7   9    4.87    0.96
   7   7  -9    3.52    0.86
  -7  -7   8    6.75    1.18
   7   7  -8    5.65    1.11
   7   7  -8    5.20    0.93
  -7  -7   7    3.31    1.17
   7   7  -7    4.73    1.26
   7   7  -7    3.70    1.30
  -7  -7   6   22.16    2.24
   7   7  -6   24.16    2.06
   7   7  -6   24.95    2.88
  -7  -7   6   25.20    2.47
  -7  -7   5   99.95    4.56
   7   7  -5   98.82    4.05
   7   7  -5   97.72    5.60
  -7  -7   5  101.33    4.74
  -7  -7   4  150.66    5.59
   7   7  -4  142.06    4.83
   7   7  -4  136.77    6.78
  -7  -7   4  145.96    5.81
  -7  -7   3   17.98    2.45
   7   7  -3   16.71    2.11
  -7  -7   3   19.67    2.26
  -7  -7   3   18.97    2.35
   7   7  -3   17.13    3.01
  -7  -7   2   59.12    4.09
   7   7  -2   59.41    3.63
  -7  -7   2   55.21    3.59
   7   7  -2   57.03    4.93
  -7  -7   2   62.61    3.99
  -7  -7   1   12.75    2.05
   7   7  -1   12.76    2.00
  -7  -7   1   12.30    1.84
   7   7  -1   15.18    2.95
  -7  -7   0   27.59    2.98
   7   7   0   25.57    2.72
  -7  -7   0   26.43    2.52
  -7  -7   0   26.50    2.75
   7   7   0   25.33    3.76
  -7  -7  -1    5.28    1.53
  -7  -7  -1    3.15    1.63
   7   7   1    2.28    1.33
  -7  -7  -1    3.47    1.29
   7   7   1    1.08    1.89
  -7  -7  -2   67.24    4.50
   7   7   2   72.78    4.40
  -7  -7  -2   73.84    3.80
   7   7   2   78.97    5.76
  -7  -7  -2   73.68    4.16
  -7  -7  -3    0.49    0.62
  -7  -7  -3   -0.92    1.53
   7   7   3   -0.05    1.23
   7   7   3   -2.25    2.03
  -7  -7  -4   18.34    2.58
   7   7   4   16.05    2.49
   7   7   4   17.16    3.01
  -7  -7  -5    1.11    1.38
   7   7   5    0.17    1.43
   7   7   5    4.41    2.12
  -7  -7  -6   21.94    2.66
   7   7   6   27.57    3.05
   7   7   6   26.31    3.54
  -7  -7  -7   21.97    2.50
   7   7   7   19.74    2.69
   7   7   7   22.45    2.93
  -7  -7  -8   10.18    1.91
   7   7   8    9.27    2.11
   7   7   8    7.74    1.68
  -7  -7  -9   47.51    3.32
   7   7   9   46.41    3.56
  -7  -7 -10    0.69    0.94
   7   7  10    2.47    1.38
  -7  -7 -11   -0.30    0.85
   7   7  11    1.77    1.37
   7   7  12   88.22    4.20
  -7  -7 -12   88.46    3.61
   7   7  12   95.03    4.26
   7   7  13   25.65    2.10
  -7  -7 -13   28.05    1.88
   7   7  13   26.66    2.24
   7   7  14    5.35    1.01
   7   7  14    5.63    1.04
   7   7  15    1.23    0.55
  -7  -8   8    7.71    0.92
  -7  -8   7   32.71    2.00
   7   8  -7   29.37    2.19
  -7  -8   6    3.90    1.03
   7   8  -6    1.97    1.14
  -7  -8   5   41.80    2.54
   7   8  -5   35.73    3.06
  -7  -8   4   11.82    1.61
  -7  -8   4   10.95    1.58
   7   8  -4    8.92    2.09
  -7  -8   3   10.08    1.81
  -7  -8   3    9.19    1.58
   7   8  -3   10.40    2.28
  -7  -8   2    3.76    1.38
   7   8  -2    2.41    1.10
  -7  -8   2    2.09    0.98
   7   8  -2    4.48    1.69
  -7  -8   1    6.50    1.40
  -7  -8   1    6.62    1.73
   7   8  -1    9.17    1.59
  -7  -8   1    9.20    1.39
   7   8  -1    5.20    2.19
  -7  -8   0    1.16    0.91
   7   8   0    1.56    1.25
  -7  -8   0    2.73    0.87
   7   8   0   -1.29    1.21
   7   8   0    2.22    1.96
  -7  -8  -1    3.24    0.92
   7   8   1    4.85    1.54
  -7  -8  -1    4.15    1.05
   7   8   1    0.51    1.29
   7   8   1    4.91    2.00
   7   8   2   22.55    2.48
  -7  -8  -2   21.79    1.98
   7   8   2   19.06    2.51
   7   8   2   20.51    2.99
   7   8   3   95.39    4.60
   7   8   3   84.52    5.29
  -7  -8  -4   81.50    3.83
   7   8   4   90.30    4.50
   7   8   4   87.74    5.18
  -7  -8  -5   -1.47    1.08
   7   8   5   -0.97    1.25
   7   8   5   -1.77    1.27
   7   8   6    8.50    1.77
   7   8   6    9.88    1.87
   7   8   7  481.02   10.56
   7   8   7  464.56    9.48
   7   8   8  208.56    6.80
   7   8   8  205.78    6.24
   7   8   9  206.68    6.48
   7   8   9  205.37    5.93
   7   8  10   29.74    2.49
   7   8  10   28.97    2.24
   7   8  11    0.46    0.82
   7   8  11    0.74    0.75
   7   8  12   16.23    1.57
   7   8  12   16.08    1.41
   7   9  -5   27.29    1.98
  -7  -9   4   27.28    1.58
   7   9  -4   28.85    2.23
  -7  -9   3   -0.31    0.59
  -7  -9   3   -0.05    0.55
   7   9  -3   -0.15    0.85
  -7  -9   2   -1.13    0.98
  -7  -9   2    0.06    0.67
   7   9  -2    0.66    1.05
  -7  -9   1   13.67    1.58
  -7  -9   1   12.08    1.21
   7   9  -1   12.32    1.97
  -7  -9   0    4.44    1.23
   7   9   0    3.68    1.04
  -7  -9   0    3.25    0.70
   7   9   0    2.90    1.40
  -7  -9  -1    0.97    0.95
   7   9   1   -0.34    0.84
  -7  -9  -1   -0.82    0.38
   7   9   1    0.32    1.08
  -7  -9  -2    7.08    1.49
   7   9   2    7.11    1.31
   7   9   2    6.68    1.51
   7   9   2    5.82    1.57
   7   9   3   11.30    1.34
   7   9   3   13.90    1.75
   7   9   3   12.93    1.69
   7   9   3   13.45    1.75
   7   9   4   76.30    3.15
   7   9   4   81.93    3.37
   7   9   4   75.18    3.80
   7   9   5    6.25    1.19
   7   9   5    6.56    1.19
   7   9   5    6.81    1.45
   7   9   6    5.88    1.12
   7   9   6    5.23    1.10
   7   9   6    5.79    1.41
   7   9   7    0.30    0.62
   7   9   7    0.00    0.70
   7   9   7    0.48    0.84
   7   9   8   -1.17    0.71
   7   9   8   -0.18    0.58
   7   9   8    0.50    0.92
   7   9   9    0.71    0.64
  -8   1   0    8.26    0.88
  -8   1  -2    2.44    0.76
  -8   1  -3    0.52    0.55
  -8   1  -4   28.35    1.83
  -8   1  -5    1.58    0.75
  -8   1  -6    0.08    0.61
  -8   1  -7   30.43    1.80
  -8   0   3   34.99    1.78
  -8   0   2    5.14    0.98
  -8   0   1   18.06    1.61
  -8   0   1   18.78    1.79
  -8   0   0   95.98    3.78
  -8   0   0   95.20    3.91
  -8   0  -1   25.22    2.03
  -8   0  -1   22.91    2.08
  -8   0  -2    6.89    1.23
  -8   0  -2    6.64    1.36
  -8   0  -2    6.43    1.44
  -8   0  -3    0.27    0.86
  -8   0  -3    0.72    0.88
  -8   0  -4    0.39    0.81
  -8   0  -4    0.41    0.73
   8   0   4    0.31    0.76
  -8   0  -5    1.90    1.03
  -8   0  -5    0.78    1.06
   8   0   5    0.98    1.08
  -8   0  -6   13.52    1.70
  -8   0  -6   11.60    1.68
   8   0   6    7.67    1.45
  -8   0  -7   21.83    2.11
   8   0   7   25.63    2.50
  -8   0  -7   23.14    2.19
  -8   0  -8    5.85    1.20
  -8   0  -8    9.05    1.48
   8   0   8    7.02    1.62
  -8   0  -9   12.24    1.54
   8   0   9   12.54    1.97
  -8   0  -9   15.49    1.75
  -8   0 -10    6.64    1.19
  -8   0 -10    7.50    1.28
   8   0  10    5.66    1.45
  -8   0 -11    1.50    0.79
  -8   0 -11    3.24    0.89
   8   0  11    2.55    1.11
  -8   0 -12   11.93    1.16
   8   0  12   10.94    1.32
  -8   0 -12   11.09    1.21
  -8  -1   5   45.37    2.55
  -8  -1   4   10.77    1.64
  -8  -1   4    9.11    1.10
  -8  -1   3   39.33    2.79
  -8  -1   2  125.00    4.99
  -8  -1   2  121.11    4.40
  -8  -1   1   27.66    2.71
  -8  -1   1   33.31    2.55
  -8  -1   1   26.95    2.16
  -8  -1   0   52.05    3.61
  -8  -1   0   47.82    3.13
  -8  -1   0   45.15    2.92
  -8  -1  -1   -1.88    1.13
  -8  -1  -1   -1.31    1.16
  -8  -1  -2   47.25    3.29
   8   1   2   43.79    3.18
  -8  -1  -2   48.91    3.33
  -8  -1  -3   58.78    3.78
   8   1   3   52.22    3.63
  -8  -1  -3   53.17    3.57
  -8  -1  -4   55.37    3.70
   8   1   4   55.91    3.88
  -8  -1  -4   55.85    3.75
  -8  -1  -5    1.91    1.22
  -8  -1  -5    2.71    1.16
  -8  -1  -5    2.16    1.27
   8   1   5    1.32    1.18
  -8  -1  -6    3.96    1.63
  -8  -1  -6    4.66    1.36
  -8  -1  -6    2.99    1.35
   8   1   6    2.57    1.54
  -8  -1  -7   89.54    4.40
   8   1   7   92.79    5.13
  -8  -1  -7   85.65    4.56
  -8  -1  -8  126.29    5.14
   8   1   8  125.68    5.90
  -8  -1  -8  131.84    5.46
  -8  -1  -9  155.95    5.56
   8   1   9  160.05    6.55
  -8  -1  -9  148.40    5.67
  -8  -1 -10   -1.66    1.20
  -8  -1 -10    0.61    0.62
   8   1  10    0.19    1.57
  -8  -1 -11    1.88    0.94
  -8  -1 -11   -0.38    0.80
   8   1  11    2.25    1.30
  -8  -1 -12    2.19    0.92
  -8  -1 -12    0.58    0.79
   8   1  12    3.06    1.29
  -8  -1 -13  145.20    4.33
   8   1  13  149.37    4.93
  -8  -1 -13  150.04    4.20
  -8  -1 -14    0.60    0.62
   8   1  14    1.84    0.74
  -8  -2   7    8.10    1.19
  -8  -2   7    7.36    0.92
  -8  -2   6    1.13    1.00
  -8  -2   6    0.39    0.50
  -8  -2   5    3.82    1.42
  -8  -2   5    4.58    1.00
  -8  -2   4   52.82    3.46
  -8  -2   4   47.37    2.57
  -8  -2   3   61.83    4.01
  -8  -2   3   61.71    2.94
  -8  -2   3   59.93    3.07
  -8  -2   2    9.53    1.64
  -8  -2   2   11.73    2.21
  -8  -2   2    9.80    1.54
  -8  -2   1   21.60    2.15
  -8  -2   1   18.48    2.26
  -8  -2   0    4.49    1.65
  -8  -2   0    5.27    1.38
   8   2   0    5.22    1.59
  -8  -2  -1   18.42    2.28
   8   2   1   21.03    2.68
  -8  -2  -1   24.78    2.66
  -8  -2  -2   30.05    2.88
   8   2   2   36.36    3.51
  -8  -2  -2   31.46    3.02
  -8  -2  -3   -0.23    1.40
  -8  -2  -3   -2.97    1.39
   8   2   3    2.23    1.59
  -8  -2  -4   15.36    2.58
  -8  -2  -4   20.00    2.70
  -8  -2  -4   19.18    2.35
   8   2   4   18.04    2.59
  -8  -2  -5    2.82    1.59
  -8  -2  -5    2.87    1.56
   8   2   5    3.82    1.78
  -8  -2  -6  248.62    8.20
   8   2   6  245.98    8.85
  -8  -2  -6  238.96    8.00
  -8  -2  -7   15.48    2.34
  -8  -2  -7   10.70    2.01
   8   2   7   13.10    2.66
  -8  -2  -8   20.78    2.50
   8   2   8   23.04    3.19
  -8  -2  -8   20.30    2.48
  -8  -2  -9    6.69    1.72
  -8  -2  -9   10.31    1.98
   8   2   9   10.14    2.35
  -8  -2 -10   -1.34    1.27
  -8  -2 -10    0.41    1.10
   8   2  10    1.60    1.46
  -8  -2 -11   24.89    2.50
   8   2  11   24.56    2.69
  -8  -2 -11   27.98    2.50
  -8  -2 -12   88.54    4.35
   8   2  12   84.76    4.46
  -8  -2 -12   87.94    3.87
  -8  -2 -13  150.16    5.17
   8   2  13  156.88    5.39
  -8  -2 -13  147.05    4.36
  -8  -2 -14  469.88    8.32
   8   2  14  438.19    7.80
  -8  -2 -15    1.06    0.64
  -8  -3   8   30.95    2.11
  -8  -3   8   29.03    1.68
  -8  -3   7   34.19    2.47
  -8  -3   7   30.20    1.90
  -8  -3   6   62.94    3.51
  -8  -3   6   63.24    2.93
  -8  -3   5    6.64    1.18
  -8  -3   5    8.03    1.88
  -8  -3   5    7.26    1.29
  -8  -3   4   63.81    4.01
  -8  -3   4   60.10    3.14
  -8  -3   4   61.97    3.29
  -8  -3   3  194.61    6.95
  -8  -3   3  191.16    5.55
  -8  -3   3  191.98    6.06
  -8  -3   2   51.05    4.04
  -8  -3   2   48.00    2.78
   8   3  -2   48.38    3.38
  -8  -3   2   51.83    3.57
  -8  -3   1   -1.13    1.41
   8   3  -1   -2.91    1.47
  -8  -3   0   15.94    2.44
  -8  -3   0   12.13    1.83
  -8  -3  -1   70.20    3.84
   8   3   1   65.12    4.61
  -8  -3  -1   66.70    4.34
  -8  -3  -2    5.44    1.82
  -8  -3  -2    3.99    1.42
  -8  -3  -2    6.62    1.47
   8   3   2    5.09    2.03
  -8  -3  -3    2.24    1.75
  -8  -3  -3    4.11    1.87
  -8  -3  -3    0.55    1.43
  -8  -3  -3   -0.71    1.04
   8   3   3    5.50    1.93
  -8  -3  -4   12.23    2.34
  -8  -3  -4   16.60    2.63
  -8  -3  -4   15.78    2.23
   8   3   4   14.94    2.74
  -8  -3  -5    2.28    1.57
  -8  -3  -5    6.04    1.89
  -8  -3  -5    4.59    1.51
   8   3   5    9.12    2.40
  -8  -3  -6   -0.96    1.44
  -8  -3  -6   -0.05    1.54
  -8  -3  -6   -0.25    1.09
   8   3   6    3.44    1.99
  -8  -3  -7   29.39    3.25
  -8  -3  -7   29.50    2.79
   8   3   7   28.20    3.67
  -8  -3  -7   31.37    3.23
  -8  -3  -8   22.97    2.95
  -8  -3  -8   27.88    2.64
   8   3   8   25.59    3.39
  -8  -3  -8   23.10    2.69
  -8  -3  -9   32.49    3.32
  -8  -3  -9   34.53    2.96
   8   3   9   29.92    3.45
  -8  -3  -9   32.33    2.96
  -8  -3 -10  196.51    7.07
  -8  -3 -10  200.67    6.38
   8   3  10  205.13    7.74
  -8  -3 -10  182.29    6.29
  -8  -3 -11    7.59    1.57
  -8  -3 -11    9.15    1.81
  -8  -3 -11    5.04    1.18
   8   3  11    5.75    1.52
  -8  -3 -12  198.67    6.54
  -8  -3 -12  197.91    5.82
   8   3  12  199.80    6.80
  -8  -3 -12  190.52    5.35
  -8  -3 -13    6.17    1.44
  -8  -3 -13    7.87    1.29
   8   3  13    5.72    1.59
  -8  -3 -14  139.30    4.78
  -8  -3 -14  141.74    4.12
  -8  -3 -15    7.12    1.13
  -8  -3 -15    8.34    0.98
  -8  -4   8   66.94    2.80
  -8  -4   8   63.40    2.57
  -8  -4   7   -1.25    0.50
  -8  -4   7    0.84    0.86
  -8  -4   7   -0.39    0.71
  -8  -4   6    1.48    0.86
  -8  -4   6   -0.81    1.10
  -8  -4   6   -0.28    0.85
  -8  -4   5    0.67    0.75
  -8  -4   5   -1.80    1.31
  -8  -4   5    0.47    0.76
  -8  -4   4   41.48    3.30
  -8  -4   4   34.03    2.47
  -8  -4   4   40.42    2.94
  -8  -4   3   12.38    2.08
  -8  -4   3   11.70    2.12
  -8  -4   3    9.94    1.55
   8   4  -3    9.93    2.00
  -8  -4   2   23.74    2.76
  -8  -4   2   21.98    2.08
   8   4  -2   25.86    3.04
  -8  -4   2   22.50    2.59
  -8  -4   1  195.48    7.13
  -8  -4   1  185.05    5.54
   8   4  -1  193.95    7.66
  -8  -4   1  193.26    6.92
   8   4   0  216.51    8.33
  -8  -4   0  224.42    7.71
  -8  -4  -1   36.61    3.45
   8   4   1   30.33    3.58
  -8  -4  -1   37.98    3.51
  -8  -4  -2   -0.63    1.40
  -8  -4  -2   -0.51    1.48
   8   4   2    1.16    1.84
  -8  -4  -3    2.63    1.58
  -8  -4  -3    3.68    1.65
   8   4   3    2.75    2.14
  -8  -4  -4   10.70    2.25
  -8  -4  -4   12.37    2.69
  -8  -4  -4   11.85    2.31
   8   4   4    9.82    2.54
  -8  -4  -5   25.24    3.18
  -8  -4  -5   27.14    3.16
   8   4   5   30.34    3.73
  -8  -4  -5   31.12    3.17
  -8  -4  -6  326.75   10.01
  -8  -4  -6  343.46    9.61
   8   4   6  356.06   11.36
  -8  -4  -6  330.96    9.34
  -8  -4  -7   20.76    2.87
  -8  -4  -7   18.66    2.63
   8   4   7   17.88    3.12
  -8  -4  -7   17.84    2.37
  -8  -4  -8   47.15    3.93
  -8  -4  -8   51.80    3.71
   8   4   8   43.64    4.33
  -8  -4  -8   48.58    3.52
  -8  -4  -9   90.98    5.08
  -8  -4  -9   96.47    4.87
   8   4   9  103.36    5.79
  -8  -4  -9   91.92    4.43
  -8  -4 -10    2.49    1.14
  -8  -4 -10   -0.50    1.34
   8   4  10   -1.08    1.57
  -8  -4 -11   42.47    3.30
   8   4  11   43.90    3.62
  -8  -4 -11   44.42    2.73
  -8  -4 -12   65.75    3.82
   8   4  12   76.53    4.18
  -8  -4 -13    6.10    1.49
   8   4  13    1.43    0.97
  -8  -4 -14    3.02    1.07
  -8  -4 -15    6.24    1.01
  -8  -5   8    4.84    0.85
  -8  -5   7   11.11    1.32
  -8  -5   7   11.94    1.29
  -8  -5   6    0.94    0.77
  -8  -5   6    0.04    0.58
  -8  -5   6    0.09    0.63
  -8  -5   5   18.78    1.94
  -8  -5   5   19.06    1.77
  -8  -5   5   20.14    2.00
  -8  -5   4   25.19    2.30
  -8  -5   4   26.13    2.17
   8   5  -4   29.34    2.53
  -8  -5   4   29.25    2.54
  -8  -5   3   11.46    2.03
  -8  -5   3   11.66    1.81
  -8  -5   3    9.62    1.51
   8   5  -3   10.31    1.95
  -8  -5   2    0.24    1.28
  -8  -5   2    0.91    0.99
  -8  -5   2    0.14    1.04
   8   5  -2    1.09    1.27
  -8  -5   1   79.71    4.28
  -8  -5   1   86.34    3.78
   8   5  -1   89.20    5.44
  -8  -5   1   87.72    4.73
  -8  -5   0    1.32    1.27
  -8  -5   0    1.63    1.46
  -8  -5   0    1.08    1.57
   8   5   0   -0.18    1.59
  -8  -5  -1    3.46    1.51
  -8  -5  -1    5.37    1.85
   8   5   1    3.40    2.00
  -8  -5  -2   28.08    3.25
   8   5   2   28.52    3.58
  -8  -5  -2   27.21    2.89
  -8  -5  -3    1.94    1.48
  -8  -5  -3    4.09    1.78
   8   5   3    2.22    2.08
  -8  -5  -4   23.18    2.97
   8   5   4   21.94    3.45
  -8  -5  -4   24.96    2.64
  -8  -5  -5   30.56    3.39
  -8  -5  -5   31.20    3.27
   8   5   5   34.73    3.88
  -8  -5  -5   35.90    3.09
  -8  -5  -6  130.63    6.18
  -8  -5  -6  130.09    6.11
   8   5   6  133.29    7.03
  -8  -5  -6  135.23    5.60
  -8  -5  -7   42.84    3.70
  -8  -5  -7   49.77    3.90
   8   5   7   47.97    2.99
   8   5   7   43.27    4.14
  -8  -5  -7   47.11    3.23
  -8  -5  -8    4.00    1.35
  -8  -5  -8    2.93    1.56
  -8  -5  -8    4.11    1.68
   8   5   8    4.69    1.35
   8   5   8    5.20    2.01
  -8  -5  -9   -1.44    0.83
  -8  -5  -9    2.06    1.20
  -8  -5  -9   -0.18    1.10
   8   5   9   -0.04    0.91
   8   5   9   -0.05    1.68
  -8  -5 -10  118.72    5.21
   8   5  10  126.96    4.60
   8   5  10  120.81    5.62
  -8  -5 -11   16.23    1.91
   8   5  11   17.31    1.78
   8   5  11   15.87    2.23
  -8  -5 -12   20.37    2.02
   8   5  12   22.44    1.96
  -8  -5 -13    0.81    0.83
   8   5  13    0.33    0.64
  -8  -5 -14   11.61    1.46
   8   5  14   11.06    1.19
  -8  -5 -15    0.76    0.66
  -8  -6   7   29.30    1.80
   8   6  -7   28.58    1.77
  -8  -6   6   36.22    2.17
  -8  -6   6   41.37    2.39
  -8  -6   5   27.59    2.03
   8   6  -5   24.39    2.13
  -8  -6   5   27.65    2.27
  -8  -6   4    9.16    1.62
  -8  -6   4    8.22    1.31
   8   6  -4    8.02    1.66
  -8  -6   3    7.72    1.68
  -8  -6   3    8.74    1.40
   8   6  -3    9.37    2.04
  -8  -6   2    2.03    1.14
  -8  -6   2    0.99    0.98
   8   6  -2    4.48    1.57
  -8  -6   1   32.90    2.33
   8   6  -1   40.64    3.90
  -8  -6   1   34.44    2.91
  -8  -6   0    1.12    1.35
  -8  -6   0    0.64    0.66
   8   6   0    2.28    1.85
  -8  -6  -1  132.57    6.00
   8   6   1  145.28    7.12
  -8  -6  -1  150.90    5.81
  -8  -6  -2   41.46    3.61
   8   6   2   46.44    4.37
  -8  -6  -2   47.79    3.32
  -8  -6  -3   37.53    3.55
   8   6   3   40.25    2.73
   8   6   3   37.37    4.05
  -8  -6  -3   38.66    3.01
  -8  -6  -4    1.08    1.03
  -8  -6  -4    1.97    1.72
   8   6   4    2.29    1.02
   8   6   4    3.79    2.23
  -8  -6  -5   23.13    2.79
   8   6   5   26.99    2.27
   8   6   5   27.10    3.61
  -8  -6  -5   25.54    2.43
  -8  -6  -6   63.22    4.07
   8   6   6   65.77    3.59
   8   6   6   65.87    4.83
  -8  -6  -6   65.25    3.42
  -8  -6  -7    3.39    1.41
   8   6   7    2.55    1.17
   8   6   7    3.86    1.96
  -8  -6  -8    2.59    1.38
   8   6   8    1.98    1.07
   8   6   8    0.16    1.47
  -8  -6  -9    5.95    1.59
   8   6   9    3.67    1.09
   8   6   9    4.81    1.65
  -8  -6 -10    3.95    1.37
   8   6  10    2.84    0.96
   8   6  10    6.89    1.67
  -8  -6 -11    1.82    1.03
   8   6  11    2.67    0.99
  -8  -6 -12    1.35    0.81
   8   6  12    0.26    0.73
   8   6  13    1.83    0.75
  -8  -6 -13    1.23    0.69
   8   6  13    0.57    0.52
  -8  -6 -14   79.78    2.78
  -8  -7   6    2.63    0.60
  -8  -7   5   29.56    1.78
   8   7  -5   26.90    2.02
  -8  -7   4    3.92    1.01
  -8  -7   4    3.51    0.84
   8   7  -4    4.87    1.25
  -8  -7   3    1.81    0.89
  -8  -7   3    1.58    0.71
   8   7  -3    2.85    1.09
  -8  -7   2   16.98    1.61
  -8  -7   2   19.85    1.96
   8   7  -2   17.98    2.35
  -8  -7   1   34.35    2.09
   8   7  -1   44.50    3.71
  -8  -7   1   40.74    2.71
   8   7   0   26.43    1.96
   8   7   0   27.01    3.18
  -8  -7   0   25.23    2.24
   8   7   1   51.15    2.74
   8   7   1   49.69    3.97
  -8  -7  -1   55.14    3.09
  -8  -7  -2    1.08    0.93
   8   7   2    0.13    0.83
   8   7   2   -1.30    1.84
  -8  -7  -3   38.93    3.16
   8   7   3   40.37    2.66
   8   7   3   41.95    3.88
  -8  -7  -3   43.20    2.65
  -8  -7  -4  147.68    5.62
   8   7   4  154.09    4.99
   8   7   4  163.41    7.04
  -8  -7  -4  158.16    4.61
  -8  -7  -5  211.29    6.58
   8   7   5  215.24    5.91
   8   7   5  230.27    7.93
  -8  -7  -6  125.11    4.99
   8   7   6  126.62    4.57
   8   7   6  133.40    5.81
  -8  -7  -7   13.75    1.92
   8   7   7   14.22    1.72
   8   7   7   13.83    2.11
  -8  -7  -8   16.05    1.78
   8   7   8   16.21    1.76
   8   7   8   14.45    1.98
  -8  -7  -9    0.18    0.74
   8   7   9    0.78    0.90
   8   7   9   -0.68    0.82
  -8  -7 -10   44.57    2.50
   8   7  10   46.84    2.55
  -8  -7 -11    0.88    0.62
   8   7  11    0.19    0.54
   8   7  12   28.85    1.77
   8   7  12   29.57    1.74
   8   8  -3   -0.14    0.61
   8   8  -2    3.12    1.13
   8   8  -1    0.59    0.91
   8   8   0   16.11    2.07
   8   8   1    3.72    0.91
   8   8   1    4.10    1.55
   8   8   2  213.67    4.91
   8   8   2  230.02    5.14
   8   8   2  229.00    6.92
  -8  -8  -3  126.11    4.22
   8   8   3  135.17    4.06
   8   8   3  134.46    5.33
   8   8   4   98.55    3.53
   8   8   4   97.25    4.38
   8   8   5    3.13    0.97
   8   8   5    3.18    1.01
   8   8   5    4.77    1.21
   8   8   6   34.83    2.36
   8   8   6   31.11    2.02
   8   8   7   68.71    3.19
   8   8   7   64.56    2.75
   8   8   8   55.65    2.79
   8   8   8   51.56    2.36
   8   8   9   23.43    1.74
   8   8   9   23.12    1.50
  -9  -2   0    5.42    1.00
  -9  -2  -1  123.95    3.82
  -9  -2  -2  244.45    5.51
  -9  -2  -2  231.16    4.62
  -9  -2  -3    7.07    1.01
  -9  -2  -3    7.53    1.29
  -9  -2  -4   -0.08    0.61
  -9  -2  -4    0.01    0.52
  -9  -2  -5    1.80    0.72
  -9  -2  -5    1.20    0.62
  -9  -2  -6   29.64    1.83
   9   2   6   34.36    2.30
  -9  -2  -6   34.15    2.05
  -9  -2  -7    6.92    1.02
  -9  -2  -7    6.09    0.94
   9   2   7    4.40    0.99
  -9  -2  -8    8.64    1.02
   9   2   8    9.38    1.21
  -9  -2  -8   10.75    1.18
   9   2   9   31.98    2.06
  -9  -2  -9   32.34    1.74
  -9  -3   2   67.61    2.70
  -9  -3   1   17.05    1.70
  -9  -3   1   18.67    1.38
  -9  -3   0  168.81    4.84
  -9  -3   0  161.39    4.18
  -9  -3  -1   -0.03    0.71
  -9  -3  -1    0.05    0.92
  -9  -3  -2    1.77    0.90
  -9  -3  -2    2.44    1.11
   9   3   3   16.74    1.95
  -9  -3  -3   12.86    1.53
   9   3   4   80.55    3.83
  -9  -3  -4   76.22    3.38
  -9  -3  -5   58.91    2.48
   9   3   5   64.69    3.52
  -9  -3  -5   62.49    3.05
  -9  -3  -6  114.20    3.48
  -9  -3  -6  119.13    4.16
  -9  -3  -7   60.25    2.59
   9   3   7   64.78    3.60
  -9  -3  -7   57.20    2.87
  -9  -3  -8   84.14    2.97
  -9  -3  -8   89.54    3.33
  -9  -3  -9   22.31    1.53
   9   3   9   22.85    1.99
  -9  -3  -9   22.23    1.59
   9   3  10   18.62    1.77
  -9  -4   2   44.21    2.25
  -9  -4   2   50.67    2.23
  -9  -4   1  162.25    4.46
  -9  -4   1  171.79    4.40
  -9  -4   0   41.95    2.49
   9   4   0   38.51    2.25
  -9  -4   0   45.71    2.48
  -9  -4  -1   26.07    2.10
   9   4   1   22.91    2.07
  -9  -4  -1   23.67    1.99
  -9  -4  -2    2.33    1.08
  -9  -4  -2    0.90    0.98
   9   4   2    2.57    1.03
  -9  -4  -3    1.03    0.86
   9   4   3    1.54    1.12
  -9  -4  -4    0.24    0.86
   9   4   4    2.21    1.24
   9   4   5   12.65    2.01
  -9  -4  -5   12.28    1.57
  -9  -4  -6   55.59    2.80
   9   4   6   63.07    3.78
  -9  -4  -6   55.28    2.89
  -9  -4  -7    1.67    0.79
  -9  -4  -7    1.62    0.73
  -9  -4  -8    4.99    0.90
  -9  -4  -8    6.19    0.93
   9   4   8    4.14    1.46
  -9  -4  -9    2.97    0.71
  -9  -4  -9    3.69    0.79
   9   4   9    3.58    1.25
   9   4  10   17.18    1.80
  -9  -5   2   17.84    1.48
  -9  -5   1    5.70    1.03
   9   5   0  207.70    5.65
  -9  -5   0  227.63    5.39
  -9  -5  -1    1.53    0.84
  -9  -5  -1    0.49    0.77
   9   5   1    1.94    1.00
  -9  -5  -2    3.05    0.93
  -9  -5  -2    1.11    0.91
   9   5   2    1.69    1.11
  -9  -5  -3   11.62    1.45
   9   5   3   14.10    2.02
  -9  -5  -3   14.86    1.69
   9   5   4   36.79    2.92
  -9  -5  -4   37.87    2.41
  -9  -5  -5    5.93    1.14
  -9  -5  -5    5.75    1.30
  -9  -5  -5    4.09    1.02
   9   5   5    7.32    1.66
  -9  -5  -6   10.21    1.42
   9   5   6    9.27    1.67
  -9  -5  -6   11.47    1.32
  -9  -5  -7    0.46    0.54
  -9  -5  -7    0.72    0.71
   9   5   7    0.26    1.15
  -9  -5  -8   44.18    2.49
   9   5   8   43.01    2.84
  -9  -5  -9   13.51    1.43
   9   5   9   13.90    1.67
  -9  -5 -10    2.36    0.67
  -9  -6   2   70.96    2.49
  -9  -6   1    1.74    0.68
  -9  -6   0    8.00    1.13
   9   6   0    6.08    1.20
  -9  -6  -1    2.89    0.83
   9   6   1    2.48    1.04
  -9  -6  -2    9.48    1.19
   9   6   2    9.09    1.70
  -9  -6  -3    1.08    0.62
   9   6   3    1.61    1.15
  -9  -6  -4   14.59    1.37
   9   6   4   15.55    1.86
  -9  -6  -5    1.15    0.65
  -9  -6  -5    0.08    0.87
   9   6   5    1.57    1.11
  -9  -6  -6   10.64    1.44
   9   6   6   11.19    1.70
  -9  -6  -7   -0.02    0.63
   9   6   7    1.32    0.99
  -9  -6  -8   10.67    1.33
   9   6   8   12.30    1.42
  -9  -6  -9    1.83    0.68
   9   7   1    5.78    1.06
   9   7   2    5.98    1.13
   9   7   3   22.75    1.96
   9   7   4    1.67    0.84
   9   7   5    0.00    0.71
   0   0   0    0.00    0.00
TITL kee10 in P-1
REM P-1 (#2 in standard setting)
CELL 1.54184   7.524057   8.289831  18.735926  89.7378  79.6264  64.7408
ZERR    4.00   0.000283   0.000261   0.000558   0.0025   0.0029   0.0034
LATT  1
SFAC C H N O
UNIT 36.00 49.76 8.00 16.88
TREF
HKLF 4
END
_computing_structure_solution     'SHELXT 2014/5 (Sheldrick, 2014)'
;
_shelx_hkl_checksum     98137
_shelx_res_file
;
TITL kee10_a.res in P-1
    kee10.res
    created by SHELXL-2017/1 at 17:48:19 on 22-Oct-2018
REM Old TITL kee10 in P-1 #2
REM SHELXT solution in P-1
REM R1 0.151, Rweak 0.007, Alpha 0.039, Orientation as input
REM Formula found by SHELXT: C18 N5 O8
CELL 1.54184 7.5241 8.2898 18.7359 89.738 79.626 64.741
ZERR 4 0.0003 0.0003 0.0006 0.003 0.003 0.004
LATT 1
SFAC C H N O
UNIT 36 49.77 8 16.89
L.S. 10
PLAN  10
TEMP -173
BOND $H
list 4
fmap 2
ACTA
REM <olex2.extras>
REM <HklSrc "%.\\kee10.hkl">
REM </olex2.extras>
WGHT    0.045900    0.460600
EXTI    0.004951
FVAR       0.99235   0.44285
C21   1    0.639473    0.247572    0.816494    11.00000    0.01998    0.01890 =
         0.02334    0.00086   -0.00739   -0.00687
O23   4    0.815559    0.129195    0.792881    11.00000    0.02204    0.02778 =
         0.02688    0.00295   -0.00407   -0.00119
O24   4    0.534514    0.260881    0.876728    11.00000    0.02438    0.02737 =
         0.02717    0.00803   -0.00212   -0.00454
SAME 0.02 0.04 C22 > O27
C22   1    0.548693    0.384245    0.762922    11.00000    0.01928    0.03088 =
         0.02109    0.00438   -0.00534   -0.00615
O28   4    0.440654    0.367761    0.726797    11.00000    0.09999    0.11244 =
         0.08453    0.06978   -0.07814   -0.08172
O27   4    0.602700    0.513645    0.761215    11.00000    0.06406    0.02660 =
         0.04741    0.01803   -0.03605   -0.02050
AFIX  83
H27   2    0.543889    0.587961    0.732904    11.00000   -1.50000
AFIX   0
C41   1    0.310164    0.881865    0.695967    11.00000    0.02135    0.02137 =
         0.02220    0.00444   -0.00513   -0.00765
C42   1    0.203331    1.003183    0.638891    11.00000    0.02310    0.02095 =
         0.02326    0.00380   -0.00596   -0.00771
O43   4    0.280180    0.978913    0.574866    11.00000    0.03038    0.03019 =
         0.02323    0.00798   -0.00481   -0.00643
O44   4    0.026090    1.134927    0.664420    11.00000    0.02511    0.02737 =
         0.02456    0.00466   -0.00589   -0.00250
AFIX 147
H44   2   -0.013467    1.120732    0.707824    11.00000   -1.50000
AFIX   0
O45   4    0.460615    0.739009    0.669429    11.00000    0.04079    0.02380 =
         0.02407    0.00509   -0.00412    0.00368
O46   4    0.242682    0.933780    0.760302    11.00000    0.02763    0.03640 =
         0.02166    0.00140   -0.00548   -0.00014
N31   3    0.648256    0.590629    0.534714    11.00000    0.02488    0.02526 =
         0.02633   -0.00176   -0.00398   -0.00838
AFIX  43
H31   2    0.559425    0.667206    0.570245    11.00000   -1.20000
AFIX   0
C32   1    0.786448    0.432789    0.550256    11.00000    0.02935    0.02737 =
         0.02199    0.00369   -0.00810   -0.01309
AFIX  43
H32   2    0.785917    0.406403    0.599668    11.00000   -1.20000
AFIX   0
C33   1    0.926451    0.310500    0.497046    11.00000    0.02584    0.02173 =
         0.02240    0.00459   -0.00898   -0.00951
AFIX  43
H33   2    1.022104    0.200326    0.509378    11.00000   -1.20000
AFIX   0
C34   1    0.928878    0.348478    0.422806    11.00000    0.02540    0.02198 =
         0.02125    0.00266   -0.00779   -0.01209
C35   1    0.779664    0.516103    0.408838    11.00000    0.02812    0.02614 =
         0.02309    0.00701   -0.01148   -0.01237
AFIX  43
H35   2    0.773915    0.547156    0.360160    11.00000   -1.20000
AFIX   0
C36   1    0.645530    0.631622    0.465115    11.00000    0.02477    0.02372 =
         0.03187    0.00536   -0.01120   -0.00899
AFIX  43
H36   2    0.547814    0.743611    0.455160    11.00000   -1.20000
AFIX   0
N37   3    1.065732    0.232418    0.368999    11.00000    0.03207    0.02452 =
         0.02083    0.00139   -0.00459   -0.01059
C38   1    1.224142    0.065618    0.385138    11.00000    0.03006    0.02402 =
         0.03337   -0.00199   -0.00469   -0.00771
AFIX 137
H38A  2    1.306530   -0.004623    0.339489    11.00000   -1.50000
H38B  2    1.163647   -0.003441    0.414125    11.00000   -1.50000
H38C  2    1.308285    0.093268    0.412603    11.00000   -1.50000
AFIX   0
C39   1    1.074094    0.280387    0.293566    11.00000    0.04543    0.03862 =
         0.01976    0.00177   -0.00408   -0.01915
AFIX 137
H39A  2    1.177294    0.178370    0.261209    11.00000   -1.50000
H39B  2    1.106919    0.382807    0.288657    11.00000   -1.50000
H39C  2    0.943665    0.312091    0.280341    11.00000   -1.50000
AFIX   0
N11   3    0.935509   -0.089179    0.902576    11.00000    0.03470    0.02278 =
         0.02605    0.00629   -0.01407   -0.01147
AFIX  43
H11   2    0.905583   -0.023294    0.865684    11.00000   -1.20000
AFIX   0
C12   1    1.109567   -0.238484    0.894169    11.00000    0.03216    0.02700 =
         0.02554    0.00161   -0.00834   -0.01266
AFIX  43
H12   2    1.198139   -0.271263    0.848133    11.00000   -1.20000
AFIX   0
C13   1    1.161745   -0.343634    0.950031    11.00000    0.02530    0.02113 =
         0.02849    0.00083   -0.00917   -0.00764
AFIX  43
H13   2    1.284904   -0.448706    0.942505    11.00000   -1.20000
AFIX   0
C14   1    1.032545   -0.296523    1.019393    11.00000    0.02785    0.02071 =
         0.02677    0.00427   -0.01275   -0.01315
C15   1    0.849514   -0.138567    1.025761    11.00000    0.02926    0.02298 =
         0.02639    0.00110   -0.00855   -0.01001
AFIX  43
H15   2    0.756700   -0.101448    1.070848    11.00000   -1.20000
AFIX   0
C16   1    0.807208   -0.040464    0.967248    11.00000    0.02923    0.01997 =
         0.03154    0.00209   -0.01254   -0.00806
AFIX  43
H16   2    0.684523    0.064542    0.972233    11.00000   -1.20000
AFIX   0
N17   3    1.079774   -0.395051    1.075858    11.00000    0.02861    0.02510 =
         0.02781    0.00751   -0.01160   -0.01220
C18   1    1.272288   -0.551486    1.069373    11.00000    0.03173    0.02702 =
         0.03757    0.01013   -0.01794   -0.01086
AFIX 137
H18A  2    1.380322   -0.513174    1.062420    11.00000   -1.50000
H18B  2    1.291850   -0.631894    1.027518    11.00000   -1.50000
H18C  2    1.273973   -0.614446    1.113826    11.00000   -1.50000
AFIX   0
C19   1    0.943814   -0.344563    1.146850    11.00000    0.03840    0.03526 =
         0.02562    0.00655   -0.01005   -0.01675
AFIX 137
H19A  2    0.815307   -0.342245    1.141889    11.00000   -1.50000
H19B  2    0.922145   -0.225643    1.165034    11.00000   -1.50000
H19C  2    1.002919   -0.431983    1.181181    11.00000   -1.50000
AFIX   6
O51   4    0.535176    0.904323    0.847045    21.00000    0.02545    0.02231 =
         0.03064    0.00314   -0.00927   -0.00754
H51A  2    0.525878    1.012002    0.852157    21.00000   -1.50000
H51B  2    0.451198    0.913256    0.819034    21.00000   -1.50000
AFIX   0
HKLF 4
REM  kee10_a.res in P-1
REM R1 =  0.0386 for    3792 Fo > 4sig(Fo)  and  0.0453 for all    4321 data
REM    290 parameters refined using      0 restraints
END
WGHT      0.0459      0.4606
REM Highest difference peak  0.641,  deepest hole -0.605,  1-sigma level  0.042
Q1    1   0.3830  0.4645  0.7524  11.00000  0.05    0.64
Q2    1   0.5121  0.3567  0.7004  11.00000  0.05    0.46
Q3    1   0.4380  0.3186  0.7264  11.00000  0.05    0.35
Q4    1   0.2516  0.9426  0.6667  11.00000  0.05    0.28
Q5    1   0.5990  0.3147  0.7900  11.00000  0.05    0.28
Q6    1   0.9396 -0.2243  1.0235  11.00000  0.05    0.23
Q7    1   1.1007 -0.3037  0.9868  11.00000  0.05    0.21
[truncated: 1,154,039 more chars]
