# Supplementary material for: Hydrogen-bonding chain and dimer motifs in pyridinium and morpholinium hydrogen oxalate salts
Source: Acta Crystallogr E Crystallogr Commun. 2018 Nov 16;74(Pt 12):1804–7. doi: 10.1107/S2056989018015827 (PMC6281086; doi:10.1107/S2056989018015827)
Supplement: Supplementary file 2 [file e-74-01804-1sup2.hkl]

data_1                                                                  
_shelx_title ' kee10_a.res in P-1'                                              
_shelx_refln_list_code          4                                               
_shelx_F_calc_maximum      109.89                                               
_exptl_crystal_F_000       456.89                                               
_reflns_d_resolution_high  0.7919                                               
                                                                                
loop_                                                                           
 _space_group_symop_operation_xyz                                               
 'x, y, z'                                                                      
 '-x, -y, -z'                                                                   
                                                                                
_cell_length_a     7.5241                                                       
_cell_length_b     8.2898                                                       
_cell_length_c    18.7359                                                       
_cell_angle_alpha  89.738                                                       
_cell_angle_beta   79.626                                                       
_cell_angle_gamma  64.741                                                       
                                                                                
_shelx_F_squared_multiplier     1.000                                           
                                                                                
loop_                                                                           
 _refln_index_h                                                                 
 _refln_index_k                                                                 
 _refln_index_l                                                                 
 _refln_F_squared_calc                                                          
 _refln_F_squared_meas                                                          
 _refln_F_squared_sigma                                                         
 _refln_observed_status                                                         
   1   0   0       1854.07       1627.20        35.35 o                         
   2   0   0         73.07         64.60         2.27 o                         
   3   0   0         83.19         79.20         3.21 o                         
   4   0   0        278.19        241.63         6.58 o                         
   5   0   0          3.33          4.53         0.91 o                         
   6   0   0         39.68         41.53         1.94 o                         
   7   0   0        251.95        266.32         5.00 o                         
   8   0   0        104.96         97.22         2.76 o                         
  -8   1   0         10.33          8.39         0.89 o                         
  -7   1   0          0.46          0.88         0.78 o                         
  -6   1   0        209.70        219.89         4.06 o                         
  -5   1   0          0.76          1.97         1.10 o                         
  -4   1   0       1077.07       1110.46        26.01 o                         
  -3   1   0        130.41        165.50         5.08 o                         
  -2   1   0       1137.69       1170.58        25.27 o                         
  -1   1   0        312.02        263.92         4.19 o                         
   0   1   0        111.75         96.04         3.07 o                         
   1   1   0       2705.43       2688.04        27.62 o                         
   2   1   0       1448.58       1391.78        16.44 o                         
   3   1   0        207.79        204.00         4.85 o                         
   4   1   0         48.16         55.96         3.17 o                         
   5   1   0         12.54         14.73         3.53 o                         
   6   1   0          6.40          8.48         0.96 o                         
   7   1   0         79.77         80.56         3.30 o                         
   8   1   0         40.57         48.78         1.87 o                         
  -7   2   0         24.70         23.09         1.59 o                         
  -6   2   0          7.00          6.78         1.37 o                         
  -5   2   0        666.91        676.62         7.56 o                         
  -4   2   0        109.13        110.21         2.68 o                         
  -3   2   0        653.48        722.18        12.03 o                         
  -2   2   0        639.39        632.48         9.70 o                         
  -1   2   0        678.88        668.67         7.40 o                         
   0   2   0         58.97         51.82         3.41 o                         
   1   2   0        112.95         96.87         2.57 o                         
   3   2   0        843.41        803.81        17.05 o                         
   4   2   0        236.01        225.58        10.11 o                         
   5   2   0          0.43          2.49         2.55 o                         
   6   2   0         69.62         65.65         2.05 o                         
   7   2   0         21.42         25.90         1.26 o                         
   8   2   0          3.19          5.12         0.89 o                         
   9   2   0          5.20          5.50         1.02 o                         
  -6   3   0         11.97         12.94         1.50 o                         
  -5   3   0         52.42         72.80         2.49 o                         
  -4   3   0          5.66          5.22         0.87 o                         
  -3   3   0        221.19        223.28         4.76 o                         
  -2   3   0        162.43        160.03         9.93 o                         
  -1   3   0        251.92        254.09        10.47 o                         
   0   3   0       1074.82       1033.09        13.00 o                         
   1   3   0        113.40         91.69         3.29 o                         
   2   3   0       1680.43       1755.40        13.01 o                         
   3   3   0       1102.20       1130.74        18.88 o                         
   4   3   0        183.53        182.79         9.20 o                         
   5   3   0        117.79         86.08         7.48 o                         
   6   3   0         68.01         76.46         2.08 o                         
   7   3   0        151.44        150.37         2.84 o                         
   8   3   0         10.84         13.96         1.93 o                         
   9   3   0        165.97        167.61         3.78 o                         
  -6   4   0          9.91         13.24         1.77 o                         
  -5   4   0          7.20          6.08         1.74 o                         
  -4   4   0          1.77          3.86         0.77 o                         
  -3   4   0         24.46         24.39         1.51 o                         
  -2   4   0         22.77         21.87         1.93 o                         
  -1   4   0        838.58        834.42        22.15 o                         
   0   4   0         19.95         18.33         3.66 o                         
   1   4   0         65.21         53.37         3.33 o                         
   2   4   0        352.79        367.53        11.49 o                         
   3   4   0         78.23         54.79         3.49 o                         
   4   4   0        365.94        372.07        13.37 o                         
   5   4   0          0.42         -0.02         1.03 o                         
   6   4   0        180.50        177.79         3.18 o                         
   7   4   0         18.29         27.20         1.61 o                         
   8   4   0        205.99        224.72         5.76 o                         
   9   4   0         45.17         42.71         1.74 o                         
  -5   5   0          5.89          3.88         0.81 o                         
  -4   5   0         25.70         18.59         2.21 o                         
  -3   5   0          5.69          2.83         0.89 o                         
  -2   5   0         11.68         10.51         1.64 o                         
  -1   5   0         18.61         16.89         1.47 o                         
   0   5   0        196.83        205.95        11.53 o                         
   1   5   0         99.14        101.38         7.49 o                         
   2   5   0       1020.32       1002.10        16.28 o                         
   3   5   0         37.91         26.71         2.82 o                         
   4   5   0        164.34        160.24         9.37 o                         
   5   5   0          3.59          3.34         0.75 o                         
   6   5   0         59.23         59.39         1.97 o                         
   7   5   0          0.05          0.82         0.82 o                         
   8   5   0          0.10          1.01         0.74 o                         
   9   5   0        224.62        222.68        10.15 o                         
  -4   6   0         19.30         12.73         1.30 o                         
  -3   6   0          1.23          1.37         0.85 o                         
  -2   6   0         53.51         38.17         2.45 o                         
  -1   6   0        132.90        123.52         3.60 o                         
   0   6   0        150.64        144.13         3.29 o                         
   1   6   0        100.53         97.30         3.66 o                         
   2   6   0         27.02         19.50         2.67 o                         
   3   6   0          1.48          2.54         0.96 o                         
   4   6   0          5.99          7.81         1.01 o                         
   5   6   0        262.00        279.03         4.78 o                         
   6   6   0         27.69         24.98         1.70 o                         
   7   6   0          6.79          6.29         0.88 o                         
   8   6   0          1.36          1.10         0.57 o                         
   9   6   0         10.52          7.34         0.98 o                         
  -3   7   0          0.34          1.45         0.42 o                         
  -2   7   0         16.69         21.01         1.41 o                         
  -1   7   0         56.74         59.64         2.86 o                         
   0   7   0          3.96          3.56         0.80 o                         
   1   7   0         14.24         11.90         1.37 o                         
   2   7   0          3.94          4.75         0.93 o                         
   3   7   0          1.68          2.28         0.81 o                         
   4   7   0        454.07        446.59         7.17 o                         
   5   7   0          2.53          3.94         0.93 o                         
   6   7   0        220.81        229.06         4.31 o                         
   7   7   0         26.24         26.78         1.30 o                         
   8   7   0         27.42         26.54         1.36 o                         
  -2   8   0         62.29         65.05         3.43 o                         
  -1   8   0         48.93         49.32         3.01 o                         
   0   8   0        276.15        271.05         7.24 o                         
   1   8   0         29.14         24.92         1.76 o                         
   2   8   0          9.08          6.60         1.16 o                         
   3   8   0          6.16          4.88         0.90 o                         
   4   8   0         42.80         40.34         2.07 o                         
   5   8   0        255.24        255.20         4.05 o                         
   6   8   0         28.98         33.80         1.64 o                         
   7   8   0          3.61          1.34         0.54 o                         
   8   8   0         14.94         16.36         2.10 o                         
   0   9   0          1.97          3.88         1.09 o                         
   1   9   0         58.76         52.54         2.07 o                         
   2   9   0         92.35         84.91         3.43 o                         
   3   9   0          2.35          0.96         0.85 o                         
   4   9   0          0.33          0.58         0.66 o                         
   5   9   0         60.96         59.96         1.84 o                         
   6   9   0         37.93         37.65         1.34 o                         
   7   9   0          2.61          3.58         0.50 o                         
   2  10   0          7.97          6.13         0.69 o                         
   3  10   0          4.56          5.61         0.78 o                         
   4  10   0          3.83          2.34         0.61 o                         
   5  10   0          3.01          2.61         0.49 o                         
   6  10   0          0.30         -0.09         0.71 o                         
  -6 -10   1         44.08         35.98         2.26 o                         
  -5 -10   1         16.50         14.02         0.89 o                         
  -4 -10   1         37.93         34.68         1.43 o                         
  -3 -10   1        314.37        321.49         5.63 o                         
  -2 -10   1         86.12         76.08         5.87 o                         
  -7  -9   1         12.69         12.84         0.88 o                         
  -6  -9   1          0.62         -0.43         0.43 o                         
  -5  -9   1         13.61         11.65         0.96 o                         
  -4  -9   1         61.83         64.23         1.96 o                         
  -3  -9   1          1.83          1.81         0.95 o                         
  -2  -9   1          5.33          3.83         1.19 o                         
  -1  -9   1         65.45         62.12         2.26 o                         
   0  -9   1         31.09         29.16         2.07 o                         
  -8  -8   1          0.04          0.60         0.92 o                         
  -7  -8   1          7.58          8.00         0.80 o                         
  -6  -8   1         12.56         11.50         1.35 o                         
  -5  -8   1         15.43         15.09         1.36 o                         
  -4  -8   1         19.87         22.31         1.59 o                         
  -3  -8   1         70.40         71.80         2.58 o                         
  -2  -8   1         64.73         64.24         2.86 o                         
  -1  -8   1         23.76         28.48         2.33 o                         
   0  -8   1         62.17         53.47         2.98 o                         
   1  -8   1          9.66          6.71         1.29 o                         
   2  -8   1          5.25          8.37         1.59 o                         
  -8  -7   1         39.34         39.06         2.98 o                         
  -7  -7   1         11.97         13.18         1.07 o                         
  -6  -7   1          7.46          8.57         1.14 o                         
  -5  -7   1         40.04         34.08         1.85 o                         
  -4  -7   1        112.46        106.39         2.98 o                         
  -3  -7   1         94.53         91.56         2.96 o                         
  -2  -7   1         27.15         27.41         1.66 o                         
  -1  -7   1        166.19        159.81         5.45 o                         
   0  -7   1          5.54          0.63         2.16 o                         
   1  -7   1         12.09         14.29         1.63 o                         
   2  -7   1         25.83         29.53         1.66 o                         
   3  -7   1         34.99         18.36        19.08 o                         
  -9  -6   1          2.19          1.77         0.69 o                         
  -8  -6   1         36.64         35.56         1.99 o                         
  -7  -6   1        116.32        122.16         2.74 o                         
  -6  -6   1          9.82          6.70         1.13 o                         
  -5  -6   1          8.91         11.80         1.21 o                         
  -4  -6   1          2.16          4.40         0.94 o                         
  -3  -6   1         39.66         37.77         1.97 o                         
  -2  -6   1        628.96        697.96         9.61 o                         
  -1  -6   1         87.37         90.72         3.05 o                         
   0  -6   1         31.78         31.85         2.19 o                         
   1  -6   1        102.63         96.10         4.00 o                         
   2  -6   1         11.39         12.08         1.74 o                         
   3  -6   1         24.19         16.01         1.47 o                         
   4  -6   1          6.58          5.46         1.03 o                         
  -9  -5   1          7.17          5.79         1.05 o                         
  -8  -5   1         85.25         86.88         2.26 o                         
  -7  -5   1          0.11          0.23         0.71 o                         
  -6  -5   1        381.93        380.86         4.97 o                         
  -5  -5   1          5.17          6.26         1.01 o                         
  -4  -5   1        581.18        627.14        18.80 o                         
  -3  -5   1          4.96          0.09         1.93 o                         
  -2  -5   1        347.38        367.40        13.93 o                         
  -1  -5   1         79.03         62.58         6.18 o                         
   0  -5   1        252.57        266.68        13.31 o                         
   1  -5   1        287.84        284.46         5.16 o                         
   2  -5   1          2.69          8.07         1.25 o                         
   3  -5   1        161.73        153.02         6.24 o                         
   4  -5   1          6.37          1.33         1.11 o                         
   5  -5   1         16.23         20.69         2.43 o                         
  -9  -4   1        180.59        170.27         4.86 o                         
  -8  -4   1        184.72        194.33         3.39 o                         
  -7  -4   1         33.17         36.10         1.87 o                         
  -6  -4   1         21.08         20.70         1.28 o                         
  -5  -4   1          0.38          1.31         0.68 o                         
  -4  -4   1         16.14         23.60         3.74 o                         
  -3  -4   1        240.89        229.39         7.06 o                         
  -2  -4   1        571.57        583.41        15.23 o                         
  -1  -4   1         92.26        103.47         6.72 o                         
   0  -4   1        175.50        158.97         9.06 o                         
   1  -4   1          7.41          7.67         3.40 o                         
   2  -4   1        169.82        154.56         5.80 o                         
   3  -4   1         92.17         94.34         3.10 o                         
   4  -4   1          2.73          5.72         0.90 o                         
   5  -4   1         34.54         33.85         1.93 o                         
   6  -4   1          2.13          2.84         1.12 o                         
  -9  -3   1         16.35         18.35         1.09 o                         
  -8  -3   1          0.01         -1.03         1.03 o                         
  -7  -3   1          5.44          4.45         0.96 o                         
  -6  -3   1         44.42         50.24         1.76 o                         
  -5  -3   1         32.44         24.10         4.44 o                         
  -4  -3   1        666.11        636.25        17.55 o                         
  -3  -3   1          7.67          6.25         2.14 o                         
  -2  -3   1       1059.93       1021.33         9.33 o                         
  -1  -3   1       1951.49       1857.95        14.62 o                         
   0  -3   1        184.85        203.88         8.31 o                         
   1  -3   1        396.69        412.27        13.53 o                         
   2  -3   1          2.61         -1.08         2.07 o                         
   3  -3   1         55.10         67.48         7.86 o                         
   4  -3   1          8.92          5.92         0.82 o                         
   5  -3   1        113.44        114.29         3.03 o                         
   6  -3   1         12.55          8.18         1.31 o                         
  -8  -2   1         16.89         20.56         1.58 o                         
  -7  -2   1         53.74         48.40         2.01 o                         
  -6  -2   1        287.52        295.17         4.21 o                         
  -5  -2   1         19.16         16.50         2.18 o                         
  -4  -2   1          7.63          6.12         2.50 o                         
  -3  -2   1         51.34         51.04         4.33 o                         
  -2  -2   1       1281.33       1216.46        12.26 o                         
  -1  -2   1       2201.96       2181.26        12.02 o                         
   0  -2   1         94.79         82.78         4.71 o                         
   1  -2   1         21.29         22.21         2.94 o                         
   2  -2   1        391.82        447.51         9.71 o                         
   3  -2   1          0.50          0.52         0.75 o                         
   4  -2   1         39.79         46.43         3.14 o                         
   5  -2   1        501.59        507.49         6.25 o                         
   6  -2   1        112.39        101.73         4.22 o                         
   7  -2   1          0.81          0.66         0.64 o                         
  -8  -1   1         29.07         29.82         1.93 o                         
  -7  -1   1         32.64         32.82         1.85 o                         
  -6  -1   1          6.00          7.68         0.89 o                         
  -5  -1   1        251.90        281.51        14.05 o                         
  -4  -1   1        506.43        471.36         9.33 o                         
  -3  -1   1         50.17         47.91         2.56 o                         
  -2  -1   1         51.44         50.32         3.45 o                         
  -1  -1   1         36.79         30.39         2.16 o                         
   0  -1   1        140.26        122.87         3.76 o                         
   1  -1   1        314.43        265.51         4.04 o                         
   2  -1   1        366.18        367.48         6.44 o                         
   3  -1   1        819.88        875.03        15.62 o                         
   4  -1   1         55.98         52.43         5.90 o                         
   5  -1   1         17.55         16.90         2.10 o                         
   6  -1   1        126.61        125.65         3.85 o                         
   7  -1   1        207.71        207.78         4.07 o                         
  -8   0   1         17.25         18.68         1.22 o                         
  -7   0   1        142.75        155.46         3.07 o                         
  -6   0   1         54.64         57.60         2.23 o                         
  -5   0   1         66.87         64.45         2.39 o                         
  -4   0   1        234.38        243.86         6.94 o                         
  -3   0   1          0.01          1.14         0.91 o                         
  -2   0   1        221.10        236.41         4.67 o                         
  -1   0   1        598.77        504.38         4.64 o                         
   1   0   1        396.66        363.36         2.48 o                         
   2   0   1        632.65        560.57         6.02 o                         
   3   0   1       2593.56       2502.66        16.66 o                         
   4   0   1          1.83          4.44         2.48 o                         
   5   0   1          0.42          0.34         0.89 o                         
   6   0   1          1.78          0.94         0.76 o                         
   7   0   1         67.64         72.17         2.33 o                         
   8   0   1         24.95         24.53         1.48 o                         
  -7   1   1         68.39         68.42         2.37 o                         
  -6   1   1        107.98        110.65         2.93 o                         
  -5   1   1        272.92        276.90         4.11 o                         
  -4   1   1        279.72        288.54         8.09 o                         
  -3   1   1        265.05        262.49         6.67 o                         
  -2   1   1       1613.33       1436.24        17.55 o                         
  -1   1   1       2522.14       2238.40        10.62 o                         
   0   1   1         46.50         39.91         1.65 o                         
   1   1   1        127.78        124.09         2.88 o                         
   2   1   1        307.27        263.01         6.75 o                         
   3   1   1         65.06         78.76         2.83 o                         
   4   1   1         20.74         15.88         1.41 o                         
   5   1   1        547.89        550.87        18.88 o                         
   6   1   1        195.01        186.84         5.19 o                         
   7   1   1        113.51        104.11         2.96 o                         
   8   1   1          0.00         -0.82         0.82 o                         
  -7   2   1         19.86         26.63         2.43 o                         
  -6   2   1         13.25         12.94         1.06 o                         
  -5   2   1         97.35        103.24         3.06 o                         
  -4   2   1        216.48        231.00         3.63 o                         
  -3   2   1        716.93        723.69        12.35 o                         
  -2   2   1         79.03         80.54         3.61 o                         
  -1   2   1       1354.94       1375.13        10.34 o                         
   0   2   1       2295.70       2263.87        10.31 o                         
   1   2   1        705.01        725.24        20.64 o                         
   2   2   1       2121.93       1984.51        26.83 o                         
   3   2   1        664.93        652.30        11.57 o                         
   4   2   1         46.60         54.51         5.06 o                         
   5   2   1        399.65        383.16        11.97 o                         
   6   2   1        161.38        176.45         3.99 o                         
   7   2   1          5.72          8.78         1.13 o                         
   8   2   1         23.12         21.76         1.62 o                         
   9   2   1        136.93        126.17         3.89 o                         
  -6   3   1          7.29          5.06         1.73 o                         
  -5   3   1        229.64        230.31         4.34 o                         
  -4   3   1         58.62         51.94         2.22 o                         
  -3   3   1         72.56         69.81         2.02 o                         
  -2   3   1       1521.36       1650.03        19.49 o                         
  -1   3   1        536.61        552.49         8.13 o                         
   0   3   1         49.76         42.65         1.52 o                         
   1   3   1       2189.26       2041.67        20.58 o                         
   2   3   1        313.31        302.84        12.78 o                         
   3   3   1        209.41        244.25         4.73 o                         
   4   3   1        103.30         92.44         6.36 o                         
   5   3   1         23.14         22.76         4.13 o                         
   6   3   1        178.00        175.32         3.08 o                         
   7   3   1          4.62          4.48         0.98 o                         
   8   3   1         68.33         68.84         2.48 o                         
   9   3   1          0.41          0.00         0.57 o                         
  -6   4   1        104.14        106.41         4.16 o                         
  -5   4   1          0.58         -0.41         1.26 o                         
  -4   4   1        163.05        156.95         3.33 o                         
  -3   4   1       1210.78       1195.20         9.70 o                         
  -2   4   1         36.79         46.87         1.88 o                         
  -1   4   1        262.40        274.60        12.65 o                         
   0   4   1        813.73        819.38        19.77 o                         
   1   4   1        825.74        797.41        11.71 o                         
   2   4   1        946.97        947.66        11.92 o                         
   3   4   1        296.42        257.31        11.91 o                         
   4   4   1       2890.34       2819.99        35.74 o                         
   5   4   1         16.43         14.81         3.66 o                         
   6   4   1         14.14         11.99         0.87 o                         
   7   4   1          1.64          2.19         0.97 o                         
   8   4   1         40.53         35.92         2.13 o                         
   9   4   1         23.63         24.64         1.20 o                         
  -5   5   1         12.74          8.62         1.00 o                         
  -4   5   1         48.82         50.58         2.20 o                         
  -3   5   1         96.72         89.82         3.28 o                         
  -2   5   1         34.12         39.64         2.22 o                         
  -1   5   1          6.13          3.85         0.78 o                         
   0   5   1       1621.58       1707.37        32.02 o                         
   1   5   1         21.32         17.92         2.31 o                         
   2   5   1          4.23          6.78         1.52 o                         
   3   5   1        388.96        418.11         9.67 o                         
   4   5   1         76.68         80.97         6.48 o                         
   5   5   1         41.10         42.95         1.86 o                         
   6   5   1          5.83          4.43         0.88 o                         
   7   5   1         38.83         42.38         1.71 o                         
   8   5   1          4.89          4.11         1.03 o                         
   9   5   1          1.74          1.28         0.50 o                         
  -4   6   1         92.72         88.47         5.41 o                         
  -3   6   1         26.08         24.15         1.79 o                         
  -2   6   1          4.00          2.55         1.15 o                         
  -1   6   1        649.84        653.52         8.92 o                         
   0   6   1         97.28        101.19         2.94 o                         
   1   6   1         14.19         11.91         1.27 o                         
   2   6   1        133.04        125.76         5.08 o                         
   3   6   1        210.75        206.13         3.92 o                         
   4   6   1          3.69          0.73         0.87 o                         
   5   6   1         17.39         14.30         1.13 o                         
   6   6   1         59.28         61.24         2.45 o                         
   7   6   1         73.91         75.61         2.18 o                         
   8   6   1        146.80        145.75         4.87 o                         
   9   6   1          3.66          2.77         0.66 o                         
  -3   7   1          3.65          4.07         1.34 o                         
  -2   7   1         56.01         60.69         2.66 o                         
  -1   7   1        149.08        135.80         4.07 o                         
   0   7   1         40.39         35.02         1.78 o                         
   1   7   1         52.10         66.33         2.45 o                         
   2   7   1         16.46         11.95         1.18 o                         
   3   7   1         11.62         11.57         1.20 o                         
   4   7   1         34.34         40.79         2.33 o                         
   5   7   1         86.98         92.31         3.33 o                         
   6   7   1          0.52          0.59         0.82 o                         
   7   7   1          4.96          3.23         0.68 o                         
   8   7   1         56.80         53.17         1.85 o                         
   9   7   1          4.86          5.87         1.08 o                         
  -2   8   1          9.90          6.85         1.27 o                         
  -1   8   1         16.68         21.76         1.47 o                         
   0   8   1         28.43         24.71         1.77 o                         
   1   8   1          0.02          0.11         0.75 o                         
   2   8   1         41.65         38.40         2.23 o                         
   3   8   1         14.35         13.39         1.10 o                         
   4   8   1         57.36         61.99         2.39 o                         
   5   8   1         61.33         63.01         2.12 o                         
   6   8   1          1.89          3.45         1.03 o                         
   7   8   1          3.63          3.51         0.68 o                         
   8   8   1          3.55          3.89         0.80 o                         
   0   9   1          7.78          8.08         1.20 o                         
   1   9   1          0.14          0.27         0.68 o                         
   2   9   1          2.02          0.46         1.19 o                         
   3   9   1         51.48         58.27         2.42 o                         
   4   9   1          2.31          3.14         0.74 o                         
   5   9   1         31.77         27.95         1.46 o                         
   6   9   1         41.15         41.26         1.53 o                         
   7   9   1          0.24         -0.22         0.36 o                         
   2  10   1         33.68         34.28         1.60 o                         
   3  10   1          0.13          1.28         0.53 o                         
   4  10   1          8.12          9.01         1.13 o                         
   5  10   1          1.70          3.17         0.57 o                         
   6  10   1         25.44         21.33         1.39 o                         
  -6 -10   2          3.57          2.01         0.85 o                         
  -5 -10   2         51.71         51.04         2.28 o                         
  -4 -10   2         18.83         19.23         1.08 o                         
  -3 -10   2          0.11          0.36         0.95 o                         
  -2 -10   2        217.93        219.87         6.02 o                         
  -7  -9   2          0.00         -0.13         0.50 o                         
  -6  -9   2         51.96         49.57         1.94 o                         
  -5  -9   2         34.00         36.01         1.47 o                         
  -4  -9   2          4.19          7.12         1.04 o                         
  -3  -9   2         91.82         86.40         2.95 o                         
  -2  -9   2         91.14         95.13         3.65 o                         
  -1  -9   2          0.42          0.99         0.95 o                         
   0  -9   2          2.41          3.07         0.92 o                         
  -8  -8   2          2.93          3.17         1.15 o                         
  -7  -8   2          1.48          3.03         0.61 o                         
  -6  -8   2         40.85         35.72         1.81 o                         
  -5  -8   2         96.94        105.04         3.00 o                         
  -4  -8   2          0.55          0.35         1.42 o                         
  -3  -8   2         11.81         10.19         1.07 o                         
  -2  -8   2         58.48         60.72         2.81 o                         
  -1  -8   2        200.77        193.97         7.74 o                         
   0  -8   2        377.76        391.93         8.65 o                         
   1  -8   2          4.21          3.74         1.24 o                         
   2  -8   2          0.14         -0.61         0.87 o                         
  -8  -7   2         18.03         18.47         1.12 o                         
  -7  -7   2         62.23         59.71         1.80 o                         
  -6  -7   2          4.15          0.89         1.10 o                         
  -5  -7   2         21.81         18.15         1.31 o                         
  -4  -7   2         25.57         33.16         1.68 o                         
  -3  -7   2          0.56          0.11         0.82 o                         
  -2  -7   2         45.33         45.86         2.04 o                         
  -1  -7   2          4.61          0.93         0.84 o                         
   0  -7   2        181.95        183.18         5.61 o                         
   1  -7   2        491.28        529.91        10.74 o                         
   2  -7   2          0.25          3.23         0.97 o                         
   3  -7   2         26.30         32.07         2.58 o                         
  -9  -6   2         69.81         72.16         2.53 o                         
  -8  -6   2          1.21          2.26         0.88 o                         
  -7  -6   2          1.69          2.60         0.75 o                         
  -6  -6   2         48.54         44.55         2.10 o                         
  -5  -6   2         85.81         87.19         3.08 o                         
  -4  -6   2         42.00         45.41         1.86 o                         
  -3  -6   2       1133.20       1213.23        13.12 o                         
  -2  -6   2         97.29        110.29         2.87 o                         
  -1  -6   2          5.48          7.18         1.32 o                         
   0  -6   2          1.74          4.12         1.31 o                         
   1  -6   2        190.37        170.90         8.45 o                         
   2  -6   2        130.67        146.40         4.40 o                         
   3  -6   2         22.47         27.93         4.44 o                         
   4  -6   2         12.33         13.31         2.32 o                         
  -9  -5   2         21.16         18.12         1.50 o                         
  -8  -5   2          0.03          0.60         0.57 o                         
  -7  -5   2         87.77         86.29         2.44 o                         
  -6  -5   2         61.93         57.17         2.05 o                         
  -5  -5   2        183.86        186.32         3.69 o                         
  -4  -5   2        117.34        134.51         9.01 o                         
  -3  -5   2         78.01         71.58         6.88 o                         
  -2  -5   2        889.12        925.65        22.73 o                         
  -1  -5   2         28.03         17.35         4.11 o                         
   0  -5   2         73.67         67.31         7.07 o                         
   1  -5   2         75.90         68.52         3.17 o                         
   2  -5   2        367.65        371.11         6.54 o                         
   3  -5   2         57.96         66.02         2.92 o                         
   4  -5   2         10.49         12.03         1.66 o                         
   5  -5   2         38.99         41.81         3.30 o                         
  -9  -4   2         53.37         48.47         3.28 o                         
  -8  -4   2         21.12         23.61         1.29 o                         
  -7  -4   2        195.91        220.24         4.24 o                         
  -6  -4   2          0.09         -0.36         0.48 o                         
  -5  -4   2          2.94          4.74         0.98 o                         
  -4  -4   2          0.80         -2.17         2.17 o                         
  -3  -4   2        325.67        365.42         9.21 o                         
  -2  -4   2        118.62        106.88         6.99 o                         
  -1  -4   2         97.03         95.40         6.70 o                         
   0  -4   2        221.65        277.67        11.89 o                         
   1  -4   2          0.42         -1.58         2.19 o                         
   2  -4   2        269.60        306.71        15.81 o                         
   3  -4   2          6.23         15.58         1.08 o                         
   4  -4   2        174.14        177.83         5.40 o                         
   5  -4   2          7.13          3.03         0.96 o                         
   6  -4   2         48.52         50.39         3.27 o                         
  -9  -3   2         75.83         68.75         2.75 o                         
  -8  -3   2         58.59         50.31         1.70 o                         
  -7  -3   2        140.29        161.62         5.94 o                         
  -6  -3   2          8.75          6.01         0.88 o                         
  -5  -3   2         85.38         83.07         4.81 o                         
  -4  -3   2          0.41          2.18         2.02 o                         
  -3  -3   2        738.80        743.85        16.70 o                         
  -2  -3   2        241.26        237.97         9.03 o                         
  -1  -3   2        725.75        697.54        14.77 o                         
   0  -3   2       4042.19       4098.47        38.73 o                         
   1  -3   2        468.42        523.11        15.46 o                         
   2  -3   2        992.88       1023.83        24.97 o                         
   3  -3   2          1.57          3.36         2.71 o                         
   4  -3   2         43.85         42.12         1.95 o                         
   5  -3   2         10.08          8.56         1.70 o                         
   6  -3   2         72.81         64.42         2.97 o                         
  -8  -2   2          9.68         10.32         1.02 o                         
  -7  -2   2        236.30        233.33         4.08 o                         
  -6  -2   2         24.76         26.05         1.24 o                         
  -5  -2   2        172.68        170.59        10.16 o                         
  -4  -2   2        796.30        807.17        20.36 o                         
  -3  -2   2         18.96         15.21         2.76 o                         
  -2  -2   2       1150.56       1050.78        11.70 o                         
  -1  -2   2        309.82        255.31         7.53 o                         
   0  -2   2        745.23        696.22        12.77 o                         
   1  -2   2       1131.35       1099.38        18.66 o                         
   2  -2   2       1874.26       2021.06        67.42 o                         
   3  -2   2        218.88        213.77        12.31 o                         
   4  -2   2        156.43        172.53         3.78 o                         
   5  -2   2         31.58         25.00         1.88 o                         
   6  -2   2          1.10          1.26         0.85 o                         
   7  -2   2          2.55          0.59         0.81 o                         
  -8  -1   2        116.05        124.92         3.36 o                         
  -7  -1   2        486.90        488.41         6.43 o                         
  -6  -1   2         39.20         39.35         1.90 o                         
  -5  -1   2        350.35        373.84         5.70 o                         
  -4  -1   2         80.86         81.63         4.15 o                         
  -3  -1   2        219.00        220.42         5.71 o                         
  -2  -1   2       2480.72       2268.76        23.13 o                         
  -1  -1   2        669.06        618.00         9.66 o                         
   0  -1   2       6038.82       6269.48        68.68 o                         
   1  -1   2         48.82         42.69         1.26 o                         
   2  -1   2       1110.87       1109.12         6.50 o                         
   3  -1   2        636.53        681.67         9.85 o                         
   4  -1   2        546.99        553.02        18.25 o                         
   5  -1   2         10.80         12.26         2.24 o                         
   6  -1   2         24.57         22.05         1.85 o                         
   7  -1   2         51.75         53.45         2.21 o                         
   8  -1   2          4.07          2.48         0.77 o                         
  -8   0   2          3.01          5.22         1.00 o                         
  -7   0   2         27.43         24.11         1.20 o                         
  -6   0   2          1.47          0.65         0.72 o                         
  -5   0   2         86.69         84.66         2.74 o                         
  -4   0   2        168.08        170.21         6.10 o                         
  -3   0   2        300.54        298.88         6.88 o                         
  -2   0   2       3207.59       3075.50        25.40 o                         
  -1   0   2       8114.14       8583.06        22.27 o                         
   0   0   2         88.93         58.96         4.92 o                         
   1   0   2        405.99        368.33         3.86 o                         
   2   0   2          1.61         -0.02         0.32 o                         
   3   0   2          3.71          3.37         0.67 o                         
   4   0   2         29.80         21.63         3.66 o                         
   5   0   2        654.30        715.32        12.34 o                         
   6   0   2         36.51         37.35         2.17 o                         
   7   0   2        244.00        241.34         5.24 o                         
   8   0   2          9.34          6.79         0.78 o                         
  -7   1   2         93.51         83.00         2.48 o                         
  -6   1   2         26.17         28.04         1.65 o                         
  -5   1   2        346.15        329.29         5.12 o                         
  -4   1   2        256.44        260.38         7.99 o                         
  -3   1   2        654.95        677.44        11.04 o                         
  -2   1   2        313.14        314.44         7.94 o                         
  -1   1   2         48.46         69.90         1.98 o                         
   0   1   2        566.12        567.25         5.67 o                         
   1   1   2       4139.21       4301.62        14.64 o                         
   2   1   2       7829.31       7923.88        38.26 o                         
   3   1   2        110.30        125.75         3.22 o                         
   4   1   2         27.46         28.92         2.30 o                         
   5   1   2         76.15         85.15         7.52 o                         
   6   1   2         22.83         21.83         1.95 o                         
   7   1   2        100.05         94.27         3.36 o                         
   8   1   2         52.18         47.41         1.92 o                         
  -7   2   2          1.51          0.83         0.84 o                         
  -6   2   2        159.29        166.44         4.41 o                         
  -5   2   2         40.04         40.40         2.07 o                         
  -4   2   2         78.48         93.51         2.16 o                         
  -3   2   2        251.46        266.24         7.79 o                         
  -2   2   2         39.54         52.02         3.01 o                         
  -1   2   2        679.65        664.17        11.14 o                         
   0   2   2          4.91          4.22         0.67 o                         
   1   2   2      12076.77      12555.75        78.77 o                         
   3   2   2        448.52        397.09        10.19 o                         
   4   2   2         17.24         16.76         2.92 o                         
   5   2   2         85.50         74.77         4.34 o                         
   6   2   2          1.74          1.88         0.88 o                         
   7   2   2         26.23         29.11         1.74 o                         
   8   2   2         28.31         32.90         1.82 o                         
   9   2   2        243.85        241.44         6.77 o                         
  -6   3   2          2.14          1.23         1.19 o                         
  -5   3   2          2.31          3.32         0.86 o                         
  -4   3   2         84.70         87.09         2.61 o                         
  -3   3   2         56.62         56.76         1.58 o                         
  -2   3   2        325.16        339.99        11.82 o                         
  -1   3   2       1734.06       1933.03        15.51 o                         
   0   3   2          9.94          8.37         0.71 o                         
   1   3   2          0.36          1.99         0.66 o                         
   2   3   2       1843.57       1904.96        14.36 o                         
   3   3   2        718.96        754.42         8.95 o                         
   4   3   2       1384.89       1410.78        23.57 o                         
   5   3   2         10.01          6.17         1.63 o                         
   6   3   2         67.78         66.28         2.47 o                         
   7   3   2          0.12          0.02         0.84 o                         
   8   3   2          3.92          5.53         0.83 o                         
   9   3   2          1.86          2.10         0.71 o                         
  -5   4   2          4.18          4.18         0.94 o                         
  -4   4   2          3.04          2.04         0.69 o                         
  -3   4   2        507.59        526.97         5.28 o                         
  -2   4   2        666.49        736.45         6.43 o                         
  -1   4   2        110.53         85.39         7.07 o                         
   0   4   2         92.36         90.29         4.52 o                         
   1   4   2         73.80         71.32         2.55 o                         
   2   4   2        109.97        116.58         4.27 o                         
   3   4   2        987.24       1002.27        11.59 o                         
   4   4   2       7051.32       7435.84        56.39 o                         
   5   4   2         28.49         39.08        14.15 o                         
   6   4   2         43.60         44.70         1.88 o                         
   7   4   2        213.22        220.89         7.08 o                         
   8   4   2          0.54         -0.09         0.90 o                         
   9   4   2          3.67          1.94         0.60 o                         
  -5   5   2          8.50         11.74         1.10 o                         
  -4   5   2          2.47          3.58         1.18 o                         
  -3   5   2          0.00         -0.81         0.81 o                         
  -2   5   2         11.76         16.24         1.29 o                         
  -1   5   2        275.99        322.08         4.37 o                         
   0   5   2        405.57        428.76        15.48 o                         
   1   5   2        611.04        644.76        12.41 o                         
   2   5   2          4.03          3.87         0.92 o                         
   3   5   2        532.75        531.17         8.22 o                         
   4   5   2          4.87          0.62         1.45 o                         
   5   5   2         24.20         21.46         1.97 o                         
   6   5   2         63.38         65.91         2.12 o                         
   7   5   2          9.39          5.72         0.95 o                         
   8   5   2         28.40         28.29         1.88 o                         
   9   5   2          3.12          2.02         0.57 o                         
  -4   6   2         58.26         60.38         4.01 o                         
  -3   6   2          1.81          0.35         0.97 o                         
  -2   6   2         12.68          7.39         1.21 o                         
  -1   6   2        181.98        215.52         5.54 o                         
   0   6   2        141.89        127.44         3.27 o                         
   1   6   2          8.65          9.83         1.09 o                         
   2   6   2          9.25         17.06         1.50 o                         
   3   6   2        125.44        136.06         3.88 o                         
   4   6   2         60.28         59.21         2.42 o                         
   5   6   2        101.00        105.50         2.52 o                         
   6   6   2        898.62        924.11        13.37 o                         
   7   6   2         17.65         19.97         1.54 o                         
   8   6   2         48.68         46.16         2.17 o                         
   9   6   2          8.60          9.50         0.99 o                         
  -3   7   2          5.56         10.61         1.62 o                         
  -2   7   2         57.53         58.02         3.02 o                         
  -1   7   2          2.16         -0.90         1.19 o                         
   0   7   2         33.43         34.59         1.68 o                         
   1   7   2         17.02         18.05         1.47 o                         
   2   7   2        115.92        117.46         3.87 o                         
   3   7   2        257.04        265.54         5.26 o                         
   4   7   2         53.15         55.42         2.66 o                         
   5   7   2         58.88         64.00         2.85 o                         
   6   7   2         28.56         26.45         1.60 o                         
   7   7   2         79.18         74.27         2.00 o                         
   8   7   2          1.09          0.22         0.60 o                         
   9   7   2          4.54          6.07         1.15 o                         
  -2   8   2         37.23         43.19         2.60 o                         
  -1   8   2         49.36         38.26         1.89 o                         
   0   8   2         10.75          7.60         1.16 o                         
   1   8   2        242.11        266.83         5.23 o                         
   2   8   2          2.26          2.88         0.92 o                         
   3   8   2         36.76         39.77         2.67 o                         
   4   8   2        236.48        247.41         4.10 o                         
   5   8   2         25.59         22.36         1.52 o                         
   6   8   2         14.74         16.55         1.38 o                         
   7   8   2         20.61         21.55         1.22 o                         
   8   8   2        229.49        227.46         5.29 o                         
   0   9   2         34.38         27.76         2.61 o                         
   1   9   2        105.32         89.20         2.52 o                         
   2   9   2         20.99         18.93         1.29 o                         
   3   9   2          8.23          8.86         0.96 o                         
   4   9   2          6.35          6.64         0.79 o                         
   5   9   2         12.00         13.21         0.94 o                         
   6   9   2        118.11        110.96         2.11 o                         
   7   9   2          8.65          6.87         0.74 o                         
   2  10   2         19.67         16.17         1.69 o                         
   3  10   2         76.20         71.76         3.04 o                         
   4  10   2          0.51         -0.02         0.54 o                         
   5  10   2          1.24          0.60         0.88 o                         
   6  10   2         10.83         10.81         0.98 o                         
  -5 -10   3          9.04          9.21         2.95 o                         
  -4 -10   3         53.24         52.32         2.10 o                         
  -3 -10   3         92.62         88.23         3.95 o                         
  -2 -10   3          0.69          1.02         0.54 o                         
  -7  -9   3          0.01         -0.17         0.37 o                         
  -6  -9   3          5.61          4.07         1.60 o                         
  -5  -9   3          1.75          2.38         0.75 o                         
  -4  -9   3          3.60          3.77         0.84 o                         
  -3  -9   3          3.09          3.00         1.25 o                         
  -2  -9   3        206.62        215.40         6.18 o                         
  -1  -9   3         13.19         16.14         1.81 o                         
   0  -9   3          0.41          0.21         0.74 o                         
  -8  -8   3          0.00         -0.14         0.62 o                         
  -7  -8   3         10.12          9.93         1.07 o                         
  -6  -8   3         17.64         17.76         1.60 o                         
  -5  -8   3         13.78         13.55         1.17 o                         
  -4  -8   3        208.69        210.26         4.72 o                         
  -3  -8   3         64.24         67.03         2.29 o                         
  -2  -8   3        176.41        194.58         4.89 o                         
  -1  -8   3        594.57        593.90         9.88 o                         
   0  -8   3          5.29          8.40         1.26 o                         
   1  -8   3        147.84        167.49        11.29 o                         
   2  -8   3          0.13          0.62         0.69 o                         
  -8  -7   3          1.83          2.02         0.50 o                         
  -7  -7   3         17.28         18.49         1.08 o                         
  -6  -7   3         42.06         40.16         2.30 o                         
  -5  -7   3        162.75        151.19         3.24 o                         
  -4  -7   3         48.73         42.94         1.86 o                         
  -3  -7   3        351.56        372.38         6.07 o                         
  -2  -7   3          0.73         -0.24         0.59 o                         
  -1  -7   3          6.04          8.01         1.55 o                         
   0  -7   3         65.17         77.42         3.69 o                         
   1  -7   3         33.50         34.99         3.05 o                         
   2  -7   3         21.60         22.65         1.69 o                         
   3  -7   3          7.12          6.30         0.96 o                         
  -8  -6   3          8.66          8.73         0.97 o                         
  -7  -6   3          1.51         -0.39         1.42 o                         
  -6  -6   3          6.82          9.24         1.26 o                         
  -5  -6   3         57.82         63.96         2.37 o                         
  -4  -6   3          0.00          1.00         0.68 o                         
  -3  -6   3         21.19         30.59         1.45 o                         
  -2  -6   3          3.24          3.76         0.76 o                         
  -1  -6   3        949.21        977.57         8.82 o                         
   0  -6   3        397.59        393.05        13.91 o                         
   1  -6   3        174.97        162.40         8.40 o                         
   2  -6   3          9.96          4.66         1.61 o                         
   3  -6   3         54.25         69.71         3.72 o                         
   4  -6   3          2.80          1.16         0.80 o                         
  -8  -5   3         10.26         10.86         0.91 o                         
  -7  -5   3         13.85         14.54         1.31 o                         
  -6  -5   3          6.91          8.06         0.98 o                         
  -5  -5   3        183.03        178.78         3.68 o                         
  -4  -5   3        270.07        300.67        14.00 o                         
  -3  -5   3        207.45        218.76        12.06 o                         
  -2  -5   3         28.57         21.95         3.85 o                         
  -1  -5   3          0.06          0.76         2.47 o                         
   0  -5   3         62.95         68.58         7.29 o                         
   1  -5   3        259.31        264.70        18.26 o                         
   2  -5   3         87.75         92.31         5.76 o                         
   3  -5   3         50.16         43.92         2.44 o                         
   4  -5   3          3.33          2.11         1.08 o                         
   5  -5   3          2.21          2.50         1.35 o                         
  -8  -4   3         10.73         11.06         0.96 o                         
  -7  -4   3          0.04          0.68         0.87 o                         
  -6  -4   3         41.41         47.92         2.15 o                         
  -5  -4   3         67.48         75.93         2.78 o                         
  -4  -4   3         94.45         84.20         7.30 o                         
  -3  -4   3        223.10        205.48         9.23 o                         
  -2  -4   3        168.77        153.65         8.55 o                         
  -1  -4   3         53.13         36.40         4.86 o                         
   0  -4   3        240.64        263.70        11.87 o                         
   1  -4   3        344.67        378.31        15.63 o                         
   2  -4   3        120.63        125.36        10.41 o                         
   3  -4   3        367.46        359.50         5.37 o                         
   4  -4   3         68.79         67.25         3.38 o                         
   5  -4   3         26.05         25.40         3.74 o                         
   6  -4   3          0.08         -0.76         1.00 o                         
  -8  -3   3        189.91        195.71         3.59 o                         
  -7  -3   3          0.11          1.80         1.07 o                         
  -6  -3   3         98.75         92.01         2.73 o                         
  -5  -3   3          0.62          2.24         0.53 o                         
  -4  -3   3        179.19        209.34        10.80 o                         
  -3  -3   3          0.17          3.75         2.07 o                         
  -2  -3   3        225.43        226.80         9.25 o                         
  -1  -3   3        510.99        539.41        13.48 o                         
   0  -3   3         98.59        106.10         6.58 o                         
   1  -3   3        699.24        804.25        19.56 o                         
   2  -3   3        178.42        182.41        10.86 o                         
   3  -3   3       1177.45       1270.02        32.60 o                         
   4  -3   3         14.75         12.64         1.03 o                         
   5  -3   3        242.55        225.93         5.21 o                         
   6  -3   3          2.83          1.54         0.91 o                         
  -8  -2   3         64.14         62.07         1.91 o                         
  -7  -2   3        504.48        518.75         6.72 o                         
  -6  -2   3         87.05         82.41         2.95 o                         
  -5  -2   3        104.63        113.05         2.53 o                         
  -4  -2   3         18.01         19.68         2.20 o                         
  -3  -2   3        101.13        104.26         6.43 o                         
  -2  -2   3        139.29        138.83         4.49 o                         
  -1  -2   3        457.40        393.88         9.71 o                         
   0  -2   3         28.06         14.27         2.41 o                         
   1  -2   3       1534.75       1482.71        22.25 o                         
   2  -2   3        648.41        667.55        17.85 o                         
   3  -2   3          0.27          3.89         2.31 o                         
   4  -2   3        153.34        148.34         6.44 o                         
   5  -2   3         11.74         16.32         2.47 o                         
   6  -2   3         55.71         54.96         2.51 o                         
   7  -2   3         21.75         18.71         1.50 o                         
  -8  -1   3         33.60         39.96         2.83 o                         
  -7  -1   3          8.15          4.72         0.91 o                         
  -6  -1   3         25.98         22.16         1.47 o                         
  -5  -1   3        110.41        106.14         2.12 o                         
  -4  -1   3        193.79        207.79         9.39 o                         
  -3  -1   3        201.20        162.44         5.18 o                         
  -2  -1   3       1138.26       1105.88        16.83 o                         
  -1  -1   3         50.58         49.60         3.08 o                         
   0  -1   3       3589.74       3359.32        39.25 o                         
   1  -1   3        732.71        764.85         6.88 o                         
   2  -1   3        173.72        172.71         3.53 o                         
   3  -1   3         12.50         13.01         2.88 o                         
   4  -1   3         37.36         39.25         5.40 o                         
   5  -1   3         14.73         15.92         2.05 o                         
   6  -1   3          1.90          3.08         1.51 o                         
   7  -1   3         42.78         43.13         1.77 o                         
   8  -1   3          3.15          0.53         0.56 o                         
  -8   0   3         38.19         35.55         1.81 o                         
  -7   0   3         52.94         53.59         2.13 o                         
  -6   0   3         17.64         16.39         1.38 o                         
  -5   0   3        312.89        302.08         4.25 o                         
  -4   0   3        499.93        499.27        10.91 o                         
  -3   0   3         95.73         88.87         4.39 o                         
  -2   0   3         46.11         41.70         1.76 o                         
  -1   0   3       1024.54        892.42        24.68 o                         
   0   0   3        227.25        191.47         4.44 o                         
   1   0   3       1397.94       1285.28         9.54 o                         
   2   0   3         68.64         86.35         2.63 o                         
   3   0   3          3.43          2.93         0.54 o                         
   4   0   3         60.84         55.65         5.52 o                         
   5   0   3        173.06        184.82         6.34 o                         
   6   0   3          2.98          1.86         1.14 o                         
   7   0   3        100.93         96.89         3.28 o                         
   8   0   3          0.62          0.50         0.62 o                         
  -7   1   3         37.04         31.23         1.84 o                         
  -6   1   3        156.24        153.41         3.47 o                         
  -5   1   3        160.20        158.26         3.85 o                         
  -4   1   3          0.11          0.89         0.58 o                         
  -3   1   3        664.38        677.08        24.46 o                         
  -2   1   3        287.72        305.98         5.68 o                         
  -1   1   3        747.77        711.31         8.03 o                         
   0   1   3        348.65        274.68         3.01 o                         
   1   1   3        454.71        406.87         4.76 o                         
   2   1   3       1951.11       1877.68        12.01 o                         
   3   1   3          0.47          1.86         0.68 o                         
   4   1   3        187.92        209.10         5.88 o                         
   5   1   3          1.86          4.39         1.89 o                         
   6   1   3         27.35         24.33         1.99 o                         
   7   1   3         12.65         15.69         1.51 o                         
   8   1   3         53.17         55.63         2.15 o                         
  -7   2   3          8.92          9.51         1.21 o                         
  -6   2   3        187.81        189.27         4.10 o                         
  -5   2   3         93.02        111.39         3.25 o                         
  -4   2   3          0.08          0.91         0.63 o                         
  -3   2   3          3.51          2.32         1.42 o                         
  -2   2   3         93.11         91.06         3.33 o                         
  -1   2   3         11.48         11.89         1.13 o                         
   0   2   3          2.38          4.23         0.52 o                         
   1   2   3       6266.04       6149.66        39.35 o                         
   2   2   3       6718.48       6656.86        23.58 o                         
   3   2   3         59.28         59.15         2.77 o                         
   4   2   3         89.76         88.48         4.01 o                         
   5   2   3        283.64        324.84         8.68 o                         
   6   2   3        230.41        232.58         5.70 o                         
   7   2   3         30.76         30.40         1.80 o                         
   8   2   3          0.04         -0.44         1.29 o                         
   9   2   3         10.06          7.37         0.81 o                         
  -6   3   3         14.76         11.81         1.31 o                         
  -5   3   3         92.32         88.00         3.07 o                         
  -4   3   3        787.56        781.16         6.83 o                         
  -3   3   3        535.57        547.56         4.82 o                         
  -2   3   3         56.12         47.25         2.92 o                         
  -1   3   3         32.64         22.84         1.83 o                         
   0   3   3        308.96        281.39         3.71 o                         
   1   3   3         76.75         79.18         2.31 o                         
   2   3   3       1620.85       1590.65        16.81 o                         
   3   3   3          7.15          5.41         1.42 o                         
   4   3   3       1836.86       1852.89        13.58 o                         
   5   3   3         16.26         12.51         2.06 o                         
   6   3   3         87.68         87.46         2.84 o                         
   7   3   3         20.57         18.96         1.50 o                         
   8   3   3          2.07          1.86         1.03 o                         
   9   3   3         13.61         14.81         1.97 o                         
  -5   4   3          1.97          1.76         0.80 o                         
  -4   4   3         16.69         25.87         2.39 o                         
  -3   4   3          0.06          4.31         0.76 o                         
  -2   4   3         11.69          4.81         0.66 o                         
  -1   4   3        268.99        244.96         8.24 o                         
   0   4   3          0.00          4.87         4.68 o                         
   1   4   3         23.07         24.57         1.53 o                         
   2   4   3         96.04         88.15         2.98 o                         
   3   4   3         80.78         71.04         2.68 o                         
   4   4   3        321.13        308.04         7.77 o                         
   5   4   3         52.30         61.94         4.15 o                         
   6   4   3          4.59          4.39         0.94 o                         
   7   4   3        167.66        173.77         4.06 o                         
   8   4   3          3.48          3.08         1.02 o                         
   9   4   3          0.38          1.27         0.69 o                         
  -5   5   3          1.59          1.95         0.88 o                         
  -4   5   3         26.22         33.55         1.78 o                         
  -3   5   3        289.14        291.48         4.36 o                         
  -2   5   3         48.40         61.91         1.97 o                         
  -1   5   3         38.55         25.77         1.44 o                         
   0   5   3          2.98          2.99         2.26 o                         
   1   5   3        501.09        484.67        10.63 o                         
   2   5   3         11.12         15.37         1.59 o                         
   3   5   3       1424.23       1499.10        16.97 o                         
   4   5   3         38.11         47.85         5.22 o                         
   5   5   3        317.73        327.41         4.71 o                         
   6   5   3        617.99        613.70         6.79 o                         
   7   5   3          3.40          3.21         0.83 o                         
   8   5   3          3.04          2.76         1.01 o                         
   9   5   3         15.96         13.62         0.98 o                         
  -4   6   3         11.46         12.90         1.89 o                         
  -3   6   3          0.90          0.73         1.21 o                         
  -2   6   3        203.98        183.89         3.88 o                         
  -1   6   3        547.60        562.04         8.89 o                         
   0   6   3         37.18         29.22         1.47 o                         
   1   6   3        661.80        649.25         6.14 o                         
   2   6   3          9.36         11.40         1.83 o                         
   3   6   3         13.33         18.65         2.06 o                         
   4   6   3          1.50         -0.50         0.67 o                         
   5   6   3        121.10        120.98         3.45 o                         
   6   6   3        718.90        700.76         7.61 o                         
   7   6   3          3.40          4.00         1.03 o                         
   8   6   3         34.69         39.43         1.64 o                         
   9   6   3          0.02          1.29         0.55 o                         
  -3   7   3         32.30         36.12         2.57 o                         
  -2   7   3          4.23          1.45         0.84 o                         
  -1   7   3         32.65         42.70         3.14 o                         
   0   7   3         63.24         52.74         1.99 o                         
   1   7   3          0.74          1.71         0.86 o                         
   2   7   3        521.90        512.26         8.56 o                         
   3   7   3         35.86         34.18         2.06 o                         
   4   7   3         11.04          9.98         1.29 o                         
   5   7   3        120.66        124.26         4.17 o                         
   6   7   3          0.64          0.35         0.87 o                         
   7   7   3          0.14         -0.27         0.53 o                         
   8   7   3         48.14         41.90         1.51 o                         
   9   7   3         27.32         23.11         1.99 o                         
  -2   8   3         90.49         89.39         3.43 o                         
  -1   8   3         14.50          8.12         1.27 o                         
   0   8   3         51.12         52.97         4.58 o                         
   1   8   3        706.00        710.75         7.63 o                         
   2   8   3         68.29         65.42         2.83 o                         
   3   8   3        100.68        100.93         3.55 o                         
   4   8   3          0.37          1.72         0.80 o                         
   5   8   3         88.83         90.74         2.75 o                         
   6   8   3          0.15         -0.60         0.83 o                         
   7   8   3         81.45         92.52         5.52 o                         
   8   8   3        149.73        134.10         2.81 o                         
   0   9   3          6.15          4.92         1.35 o                         
   1   9   3         80.96         86.06         2.58 o                         
   2   9   3         16.37         18.82         1.21 o                         
   3   9   3          3.08          1.80         0.91 o                         
   4   9   3          8.70          5.92         0.86 o                         
   5   9   3          2.17          1.52         0.77 o                         
   6   9   3         14.11         13.70         0.85 o                         
   7   9   3         13.52         12.95         0.81 o                         
   3  10   3         67.32         68.26         2.02 o                         
   4  10   3         22.67         25.25         1.30 o                         
   5  10   3         21.23         23.08         1.12 o                         
   6  10   3         10.03         10.34         0.93 o                         
  -5 -10   4          0.76         -0.11         0.55 o                         
  -4 -10   4          0.12          0.76         0.74 o                         
  -3 -10   4        124.64        120.32         4.30 o                         
  -2 -10   4         42.99         33.84         1.62 o                         
  -7  -9   4         30.52         28.27         1.31 o                         
  -6  -9   4         41.62         38.55         1.70 o                         
  -5  -9   4          0.13         -0.06         0.84 o                         
  -4  -9   4          1.67          1.42         0.76 o                         
  -3  -9   4         79.93         81.12         2.83 o                         
  -2  -9   4        134.96        131.92         3.30 o                         
  -1  -9   4        319.50        330.22         6.91 o                         
   0  -9   4          1.79          0.28         0.67 o                         
  -7  -8   4          9.71         11.10         1.01 o                         
  -6  -8   4          4.62          4.60         0.94 o                         
  -5  -8   4         10.31          8.79         0.98 o                         
  -4  -8   4         24.06         22.40         1.47 o                         
  -3  -8   4         90.78         93.78         3.31 o                         
  -2  -8   4          6.17          4.36         1.35 o                         
  -1  -8   4        588.52        629.40        25.47 o                         
   0  -8   4        229.80        215.34         6.52 o                         
   1  -8   4          0.43          0.02         1.16 o                         
   2  -8   4          3.86          4.40         1.14 o                         
  -8  -7   4          2.63          4.06         0.58 o                         
  -7  -7   4        144.58        146.85         2.86 o                         
  -6  -7   4        172.35        179.61         3.27 o                         
  -5  -7   4          1.00          2.26         0.82 o                         
  -4  -7   4          0.48          1.29         0.89 o                         
  -3  -7   4          1.91          1.51         0.83 o                         
  -2  -7   4          1.18          0.84         0.97 o                         
  -1  -7   4        301.44        299.78         6.12 o                         
   0  -7   4          4.01          5.86         1.37 o                         
   1  -7   4        473.18        477.35        10.22 o                         
   2  -7   4          4.36          2.14         0.84 o                         
   3  -7   4          7.87          4.73         0.88 o                         
  -8  -6   4          7.70          8.59         0.88 o                         
  -7  -6   4          0.00          0.87         0.81 o                         
  -6  -6   4          4.09          5.33         0.86 o                         
  -5  -6   4          7.84          6.83         1.29 o                         
  -4  -6   4        225.18        248.41         4.95 o                         
  -3  -6   4         80.22         82.68         2.28 o                         
  -2  -6   4        148.84        143.96         3.32 o                         
  -1  -6   4         13.60         15.50         1.09 o                         
   0  -6   4          3.96          3.64         0.83 o                         
   1  -6   4          9.55          7.15         2.05 o                         
   2  -6   4       1079.47       1109.92        45.89 o                         
   3  -6   4          6.28          6.99         1.34 o                         
   4  -6   4          4.01          1.93         1.22 o                         
  -8  -5   4         29.94         27.82         1.20 o                         
  -7  -5   4         67.81         77.44         2.50 o                         
  -6  -5   4         25.40         31.83         1.59 o                         
  -5  -5   4          0.15          0.62         0.72 o                         
  -4  -5   4        219.80        235.89         3.97 o                         
  -3  -5   4        387.14        399.96        16.84 o                         
  -2  -5   4        445.60        406.42        15.83 o                         
  -1  -5   4          3.88          7.69         3.14 o                         
   0  -5   4         84.44        116.03         9.35 o                         
   1  -5   4        257.88        254.37         8.25 o                         
   2  -5   4        181.39        214.41         6.29 o                         
   3  -5   4         61.13         68.39         2.90 o                         
   4  -5   4          0.87          1.15         0.85 o                         
   5  -5   4          0.91         -0.76         1.21 o                         
  -8  -4   4         35.60         38.78         2.32 o                         
  -7  -4   4         18.98         16.49         1.36 o                         
  -6  -4   4          8.33         12.90         1.26 o                         
  -5  -4   4         70.47         74.78         2.37 o                         
  -4  -4   4        266.06        245.36        12.49 o                         
  -3  -4   4         84.97         82.66         4.88 o                         
  -2  -4   4       1068.62       1152.80        23.88 o                         
  -1  -4   4       3366.66       3363.93        40.97 o                         
   0  -4   4       1035.65       1021.50        23.76 o                         
   1  -4   4         77.40         89.43         7.86 o                         
   2  -4   4         60.95         64.77         7.86 o                         
   3  -4   4        661.57        663.03        10.40 o                         
   4  -4   4        102.03        128.70         3.69 o                         
   5  -4   4          0.79          0.29         1.09 o                         
   6  -4   4          0.68          3.84         1.38 o                         
  -8  -3   4         55.27         62.70         2.01 o                         
  -7  -3   4         46.32         54.38         2.44 o                         
  -6  -3   4          0.89          1.21         1.74 o                         
  -5  -3   4        605.73        657.06         6.28 o                         
  -4  -3   4        292.00        301.18        13.33 o                         
  -3  -3   4          6.87          4.51         2.19 o                         
  -2  -3   4          0.06          1.70         1.84 o                         
  -1  -3   4       2892.08       2973.23        33.51 o                         
   0  -3   4        269.87        258.64        10.34 o                         
   1  -3   4        376.24        334.86        12.94 o                         
   2  -3   4        416.86        477.79        17.54 o                         
   3  -3   4          2.80          4.83         3.07 o                         
   4  -3   4         65.09         63.14         3.06 o                         
   5  -3   4        124.99        150.92         4.72 o                         
   6  -3   4         14.25         15.89         1.22 o                         
  -8  -2   4         56.18         50.24         2.77 o                         
  -7  -2   4         59.55         62.94         2.14 o                         
  -6  -2   4         19.48         16.51         1.42 o                         
  -5  -2   4         26.78         32.61         1.59 o                         
  -4  -2   4        322.45        330.03        12.80 o                         
  -3  -2   4        101.59        102.37         6.61 o                         
  -2  -2   4          1.49          1.24         1.20 o                         
  -1  -2   4        237.57        221.85         7.70 o                         
   0  -2   4         90.69        106.15         5.55 o                         
   1  -2   4       4415.53       4230.30        31.57 o                         
   2  -2   4       1688.21       1823.54        29.72 o                         
   3  -2   4         11.30          7.24         3.25 o                         
   4  -2   4        264.04        296.97         6.09 o                         
   5  -2   4        141.15        125.12         6.65 o                         
   6  -2   4          7.60          5.93         1.13 o                         
   7  -2   4          5.94          5.20         0.99 o                         
  -8  -1   4         11.63          9.84         0.93 o                         
  -7  -1   4          0.01          1.51         0.62 o                         
  -6  -1   4        147.39        146.37         3.43 o                         
  -5  -1   4         56.85         54.21         1.87 o                         
  -4  -1   4         35.52         36.08         3.09 o                         
  -3  -1   4       1119.57       1201.53        16.20 o                         
  -2  -1   4       1055.92       1003.67        23.36 o                         
  -1  -1   4        147.59        166.80         5.77 o                         
   0  -1   4         22.04         11.82         1.20 o                         
   1  -1   4        183.11        176.78         3.72 o                         
   2  -1   4       2190.17       2195.33        14.13 o                         
   3  -1   4         83.71        111.00         3.70 o                         
   4  -1   4         59.90         47.09         5.72 o                         
   5  -1   4        159.55        177.04         4.58 o                         
   6  -1   4         18.82         18.04         2.15 o                         
   7  -1   4          2.16          1.42         0.69 o                         
   8  -1   4         26.39         28.80         1.86 o                         
  -7   0   4         23.11         25.14         1.46 o                         
  -6   0   4         49.14         48.79         2.47 o                         
  -5   0   4        631.56        641.35         7.76 o                         
  -4   0   4        228.91        217.16         7.50 o                         
  -3   0   4         19.27         20.27         2.16 o                         
  -2   0   4          9.98          8.92         0.95 o                         
  -1   0   4       1342.79       1129.17         7.27 o                         
   0   0   4          0.02          0.35         0.45 o                         
   1   0   4        531.01        452.25         5.20 o                         
   2   0   4       1827.84       1795.60        12.46 o                         
   3   0   4        139.69        131.04         5.12 o                         
   4   0   4       3146.55       3418.73        68.20 o                         
   5   0   4         23.52         22.64         1.81 o                         
   6   0   4         13.14          9.82         1.35 o                         
   7   0   4        272.61        258.73         6.08 o                         
   8   0   4          0.41          0.38         0.45 o                         
  -7   1   4          0.07         -0.07         0.86 o                         
  -6   1   4        212.29        216.58         4.05 o                         
  -5   1   4        178.34        195.71         4.38 o                         
  -4   1   4         40.44         44.58         1.82 o                         
  -3   1   4          3.52          5.44         2.04 o                         
  -2   1   4       1907.45       1912.66        21.54 o                         
  -1   1   4        450.02        435.88         4.25 o                         
   0   1   4       5356.83       5274.37        13.42 o                         
   1   1   4       2136.27       2046.94        15.48 o                         
   2   1   4       1242.01       1197.09         9.57 o                         
   3   1   4          2.90          4.04         0.97 o                         
   4   1   4       2008.95       2016.00        18.41 o                         
   5   1   4        182.40        157.37         9.97 o                         
   6   1   4        174.57        193.25         5.28 o                         
   7   1   4        105.22        126.28         6.20 o                         
   8   1   4         62.05         56.60         2.21 o                         
  -7   2   4         32.25         33.84         1.85 o                         
  -6   2   4         73.88         73.36         3.44 o                         
  -5   2   4          0.27          0.96         0.89 o                         
  -4   2   4          0.04          1.67         0.89 o                         
  -3   2   4        100.33         80.09         4.56 o                         
  -2   2   4        160.30        150.29         5.32 o                         
  -1   2   4        512.38        530.74         6.93 o                         
   0   2   4        558.98        527.32         4.73 o                         
   1   2   4       1002.42        982.14         8.96 o                         
   2   2   4         15.03         11.29         0.88 o                         
   3   2   4         84.35         65.03         2.86 o                         
   4   2   4        137.68        110.04         4.38 o                         
   5   2   4         80.36         87.54         4.60 o                         
   6   2   4        240.73        252.11         5.93 o                         
   7   2   4         77.13         77.11         2.68 o                         
   8   2   4         13.72         18.61         1.29 o                         
   9   2   4          0.04         -0.03         0.40 o                         
  -6   3   4         17.92         24.02         1.61 o                         
  -5   3   4        196.18        195.13         4.63 o                         
  -4   3   4        372.13        383.95         4.83 o                         
  -3   3   4        345.65        319.41         3.93 o                         
  -2   3   4        832.89        883.91        12.20 o                         
  -1   3   4         11.29          9.60         1.37 o                         
   0   3   4        363.33        386.56         4.56 o                         
   1   3   4         46.70         46.69         1.78 o                         
   2   3   4       1532.26       1495.90        20.87 o                         
   3   3   4         10.27         14.95         1.22 o                         
   4   3   4       1586.45       1578.63        13.65 o                         
   5   3   4          2.30          2.05         1.98 o                         
   6   3   4        444.79        423.14         6.01 o                         
   7   3   4         49.29         45.68         2.50 o                         
   8   3   4         12.62         15.24         1.25 o                         
   9   3   4         82.96         79.47         2.58 o                         
  -5   4   4          4.98          5.51         0.94 o                         
  -4   4   4          0.63          0.30         0.70 o                         
  -3   4   4          5.08          4.87         0.87 o                         
  -2   4   4          3.44          0.90         0.39 o                         
  -1   4   4         95.78         74.43         3.76 o                         
   0   4   4        471.74        502.85        12.07 o                         
   1   4   4         42.58         41.36         1.97 o                         
   2   4   4          5.46          5.13         1.50 o                         
   3   4   4       2711.51       2815.27        21.77 o                         
   4   4   4       1433.05       1349.93        20.65 o                         
   5   4   4         59.42         69.31         6.13 o                         
   6   4   4          0.06          0.55         0.60 o                         
   7   4   4        104.69        111.00         3.28 o                         
   8   4   4         12.79         11.41         1.23 o                         
   9   4   4          0.90          1.06         1.00 o                         
  -4   5   4          5.65         10.34         1.13 o                         
  -3   5   4         32.63         37.31         1.54 o                         
  -2   5   4         98.84        116.71         2.61 o                         
  -1   5   4        199.07        171.78         3.18 o                         
   0   5   4        329.94        386.62         5.76 o                         
   1   5   4        540.05        517.66        16.84 o                         
   2   5   4         13.46         14.42         1.87 o                         
   3   5   4        191.59        188.03         7.06 o                         
   4   5   4          5.45         13.61         3.05 o                         
   5   5   4         22.31         20.00         1.61 o                         
   6   5   4        688.53        679.40         7.12 o                         
   7   5   4          8.55          6.04         0.91 o                         
   8   5   4         22.72         24.06         1.74 o                         
   9   5   4         40.42         38.04         1.89 o                         
  -4   6   4         25.87         29.54         2.19 o                         
  -3   6   4         13.95         20.40         1.97 o                         
  -2   6   4         17.78         11.69         1.14 o                         
  -1   6   4         31.26         24.77         2.19 o                         
   0   6   4        302.45        333.29         4.85 o                         
   1   6   4        166.70        192.13         3.39 o                         
   2   6   4        182.61        192.44         4.17 o                         
   3   6   4         10.30         11.48         1.51 o                         
   4   6   4        105.78        108.53         3.19 o                         
   5   6   4        222.47        239.70         4.79 o                         
   6   6   4        434.56        430.25         5.93 o                         
   7   6   4         21.80         28.75         1.65 o                         
   8   6   4          1.47          2.09         0.65 o                         
   9   6   4         15.70         15.18         1.12 o                         
  -3   7   4          0.90          2.52         1.02 o                         
  -2   7   4          0.54          0.08         1.24 o                         
  -1   7   4          6.92          5.05         0.97 o                         
   0   7   4         69.29         66.40         3.13 o                         
   1   7   4        332.43        334.83         5.37 o                         
   2   7   4        121.97        135.40         4.15 o                         
   3   7   4         75.28         76.32         2.99 o                         
   4   7   4          5.48          4.12         1.07 o                         
   5   7   4        110.99        106.73         3.57 o                         
   6   7   4         66.08         64.63         2.32 o                         
   7   7   4         21.60         17.48         1.56 o                         
   8   7   4        157.34        158.21         2.91 o                         
   9   7   4          1.82          1.70         0.85 o                         
  -1   8   4          1.65          0.96         0.77 o                         
   0   8   4          0.15          0.50         1.30 o                         
   1   8   4         16.07         11.52         1.05 o                         
   2   8   4        171.36        191.77         4.66 o                         
   3   8   4         84.76         96.17         3.43 o                         
   4   8   4        119.05        126.70         3.64 o                         
   5   8   4          9.63          8.42         1.12 o                         
   6   8   4          1.32          1.31         0.89 o                         
   7   8   4         91.52         87.41         2.58 o                         
   8   8   4        111.88         99.71         2.80 o                         
   0   9   4        153.24        122.68         4.05 o                         
   1   9   4          7.57          4.25         0.78 o                         
   2   9   4         11.42         14.18         1.07 o                         
   3   9   4         75.03         73.55         2.75 o                         
   4   9   4         13.00         13.34         1.06 o                         
   5   9   4         94.38         89.21         2.32 o                         
   6   9   4          4.71          5.54         0.71 o                         
   7   9   4         82.54         79.33         2.03 o                         
   3  10   4        114.87        103.32         6.59 o                         
   4  10   4         11.95         16.36         1.25 o                         
   5  10   4          8.22          8.79         1.03 o                         
   6  10   4         14.87          8.77         1.24 o                         
  -5 -10   5          0.03          0.06         0.39 o                         
  -4 -10   5          0.17         -0.52         0.70 o                         
  -3 -10   5          0.24          0.72         1.16 o                         
  -2 -10   5          1.29          2.01         0.73 o                         
  -7  -9   5         39.97         27.73         2.01 o                         
  -6  -9   5          2.92          2.10         0.61 o                         
  -5  -9   5          1.01         -0.40         0.70 o                         
  -4  -9   5          3.91          3.62         0.79 o                         
  -3  -9   5        148.90        159.88         3.79 o                         
  -2  -9   5         20.94         18.40         2.50 o                         
  -1  -9   5         18.27         19.98         3.15 o                         
   0  -9   5         15.91         15.49         1.29 o                         
  -7  -8   5         42.15         40.18         3.08 o                         
  -6  -8   5          9.41         11.78         1.21 o                         
  -5  -8   5         21.65         21.66         1.30 o                         
  -4  -8   5          7.21          8.24         1.07 o                         
  -3  -8   5          3.72          3.28         1.05 o                         
  -2  -8   5         81.88         86.21         3.32 o                         
  -1  -8   5          0.59          2.04         0.88 o                         
   0  -8   5          2.75          3.80         1.38 o                         
   1  -8   5          1.86          3.09         1.10 o                         
   2  -8   5         15.49         10.84         1.48 o                         
  -8  -7   5         33.17         28.91         1.36 o                         
  -7  -7   5        101.81        101.19         2.36 o                         
  -6  -7   5          2.48          3.05         0.67 o                         
  -5  -7   5         83.70         81.77         2.37 o                         
  -4  -7   5          5.16          6.07         0.98 o                         
  -3  -7   5        159.13        176.19         4.46 o                         
  -2  -7   5         19.16         21.67         1.70 o                         
  -1  -7   5        155.39        168.16         4.63 o                         
   0  -7   5        113.46        115.56         4.51 o                         
   1  -7   5         44.44         36.21         3.00 o                         
   2  -7   5         19.89         19.93         1.90 o                         
   3  -7   5         12.25         15.61         1.24 o                         
  -8  -6   5         30.09         27.04         1.25 o                         
  -7  -6   5          0.24          1.21         0.86 o                         
  -6  -6   5          1.25         -0.69         0.82 o                         
  -5  -6   5          3.08          1.84         1.28 o                         
  -4  -6   5          2.60          2.77         0.88 o                         
  -3  -6   5        147.47        153.77         2.78 o                         
  -2  -6   5        772.41        809.66         7.61 o                         
  -1  -6   5         41.35         38.48         1.97 o                         
   0  -6   5        230.93        232.02         4.89 o                         
   1  -6   5         27.42         30.54         2.31 o                         
   2  -6   5         33.83         33.17         3.02 o                         
   3  -6   5        127.28        115.79         4.12 o                         
   4  -6   5          5.95          4.08         1.44 o                         
  -8  -5   5         17.75         19.61         1.11 o                         
  -7  -5   5          1.65          2.83         0.82 o                         
  -6  -5   5         16.99         19.63         1.29 o                         
  -5  -5   5        376.83        405.47         6.30 o                         
  -4  -5   5         33.34         29.57         1.88 o                         
  -3  -5   5        101.88        109.43         9.25 o                         
  -2  -5   5         56.94         61.49         6.79 o                         
  -1  -5   5        307.55        296.44        14.26 o                         
   0  -5   5         38.82         29.07         5.55 o                         
   1  -5   5        302.24        308.66         6.45 o                         
   2  -5   5         54.78         62.96         2.80 o                         
   3  -5   5        195.08        177.92         5.40 o                         
   4  -5   5          2.31          3.65         1.27 o                         
   5  -5   5         11.80         14.86         2.29 o                         
  -8  -4   5          0.87          0.04         0.69 o                         
  -7  -4   5        131.52        132.96         3.15 o                         
  -6  -4   5         19.13         17.64         1.40 o                         
  -5  -4   5          1.12          1.07         0.60 o                         
  -4  -4   5         35.66         39.72         5.61 o                         
  -3  -4   5        570.74        561.97        12.85 o                         
  -2  -4   5        116.77        106.95         7.87 o                         
  -1  -4   5        660.90        693.62        18.99 o                         
   0  -4   5        569.22        629.31        18.97 o                         
   1  -4   5        151.17        171.91        11.13 o                         
   2  -4   5        357.17        335.55         9.18 o                         
   3  -4   5         43.45         46.24         2.43 o                         
   4  -4   5         60.03         66.81         3.19 o                         
   5  -4   5         47.72         48.84         2.69 o                         
   6  -4   5         22.24         22.54         2.30 o                         
  -8  -3   5          7.91          7.27         0.80 o                         
  -7  -3   5        160.58        162.73         3.95 o                         
  -6  -3   5         21.48         18.23         1.61 o                         
  -5  -3   5         61.00         61.24         2.22 o                         
  -4  -3   5         92.98         87.43         7.66 o                         
  -3  -3   5       2056.00       2095.43        31.87 o                         
  -2  -3   5         39.21         41.66         4.72 o                         
  -1  -3   5        213.80        215.36         9.32 o                         
   0  -3   5         20.44         16.64         3.68 o                         
   1  -3   5        425.14        427.13        14.86 o                         
   2  -3   5        649.12        596.69        19.83 o                         
   3  -3   5        142.25        167.81         4.70 o                         
   4  -3   5        398.65        399.88         7.51 o                         
   5  -3   5        129.28        131.28         3.69 o                         
   6  -3   5          3.99          2.83         1.18 o                         
  -8  -2   5          4.30          4.41         0.83 o                         
  -7  -2   5          0.53         -0.27         0.56 o                         
  -6  -2   5          8.81          8.50         1.21 o                         
  -5  -2   5          5.58          8.17         1.03 o                         
  -4  -2   5        228.86        223.89         7.67 o                         
  -3  -2   5         14.62         16.55         3.25 o                         
  -2  -2   5        319.06        360.83         7.97 o                         
  -1  -2   5         52.68         63.63         4.52 o                         
   0  -2   5       1816.30       1757.95        23.26 o                         
   1  -2   5        445.22        434.62         7.00 o                         
   2  -2   5        213.33        256.64         5.37 o                         
   3  -2   5        647.70        747.34        22.49 o                         
   4  -2   5        686.23        673.44        10.29 o                         
   5  -2   5         54.89         56.32         5.02 o                         
   6  -2   5        344.79        348.06         6.05 o                         
   7  -2   5          8.37          7.96         0.71 o                         
  -8  -1   5         48.40         46.11         2.59 o                         
  -7  -1   5         26.58         25.14         1.54 o                         
  -6  -1   5        397.94        424.66         5.62 o                         
  -5  -1   5        140.34        129.29         2.85 o                         
  -4  -1   5          0.20         -0.77         0.85 o                         
  -3  -1   5          2.02          1.26         1.19 o                         
  -2  -1   5        478.39        508.79         5.89 o                         
  -1  -1   5        201.76        162.14         3.79 o                         
   0  -1   5        791.81        808.02        13.72 o                         
   1  -1   5       1206.30       1229.47        10.63 o                         
   2  -1   5       2155.00       2112.14        21.01 o                         
   3  -1   5          0.04         -0.05         0.57 o                         
   4  -1   5          5.70          2.09         2.12 o                         
   5  -1   5        241.81        244.58         6.35 o                         
   6  -1   5        244.34        234.10         6.57 o                         
   7  -1   5         90.46         78.44         3.57 o                         
   8  -1   5          1.90          1.60         0.76 o                         
  -7   0   5         24.91         26.67         1.78 o                         
  -6   0   5        128.49        120.77         4.05 o                         
  -5   0   5        565.59        572.39         6.36 o                         
  -4   0   5         14.64         11.57         1.92 o                         
  -3   0   5          5.57         11.87         1.73 o                         
  -2   0   5       2025.71       2039.66        13.08 o                         
  -1   0   5         83.33         81.05         1.91 o                         
   0   0   5         78.76         71.03         1.75 o                         
   1   0   5         19.47          2.93         0.45 o                         
   2   0   5       3719.60       3617.68        49.91 o                         
   3   0   5        782.13        748.16         9.85 o                         
   4   0   5         67.81         70.55         3.59 o                         
   5   0   5        478.31        521.27        11.47 o                         
   6   0   5         42.75         45.03         4.91 o                         
   7   0   5         43.71         45.28         6.07 o                         
   8   0   5          1.74          1.25         0.62 o                         
  -7   1   5          6.49          5.30         0.82 o                         
  -6   1   5         37.72         30.24         1.66 o                         
  -5   1   5         48.24         51.02         2.08 o                         
  -4   1   5         61.36         54.02         1.81 o                         
  -3   1   5        187.03        170.92         6.27 o                         
  -2   1   5         19.32         24.75         1.76 o                         
  -1   1   5       2444.23       2421.95        18.04 o                         
   0   1   5        753.67        783.90         4.99 o                         
   1   1   5        171.23        155.00         3.11 o                         
   2   1   5       1964.84       1812.98        16.04 o                         
   3   1   5       1099.66       1087.26        20.76 o                         
   4   1   5         65.61         57.21         3.29 o                         
   5   1   5         76.73         82.61         4.45 o                         
   6   1   5         34.23         38.39         2.49 o                         
   7   1   5         24.48         25.10         2.29 o                         
   8   1   5          1.13          2.06         0.61 o                         
  -6   2   5          0.90          0.46         0.72 o                         
  -5   2   5        222.56        214.37         4.41 o                         
  -4   2   5         12.19         11.95         0.95 o                         
  -3   2   5        190.83        197.37         3.40 o                         
  -2   2   5        441.87        438.45         9.83 o                         
  -1   2   5        137.09        125.48         2.61 o                         
   0   2   5       1056.74       1053.28         7.54 o                         
   1   2   5        733.00        646.31         6.43 o                         
   2   2   5        155.37        113.62         2.53 o                         
   3   2   5       2198.41       2243.45        16.25 o                         
   4   2   5         78.74         66.56         3.79 o                         
   5   2   5         21.63         14.17         1.99 o                         
   6   2   5          6.19          6.47         1.29 o                         
   7   2   5         14.77         15.09         1.35 o                         
   8   2   5          3.51          3.19         0.96 o                         
   9   2   5          1.88          1.50         0.48 o                         
  -6   3   5         33.48         36.48         2.28 o                         
  -5   3   5         43.86         36.11         1.78 o                         
  -4   3   5          0.31         -0.18         0.77 o                         
  -3   3   5         32.84         29.45         1.34 o                         
  -2   3   5         46.30         31.33         2.11 o                         
  -1   3   5        648.93        601.07         9.05 o                         
   0   3   5        284.44        306.94         4.79 o                         
   1   3   5        118.30         99.53         3.35 o                         
   2   3   5        239.50        269.46        61.52 o                         
   3   3   5        285.25        299.80         4.86 o                         
   4   3   5         21.91         23.85         2.14 o                         
   5   3   5         62.28         73.90         4.21 o                         
   6   3   5         48.83         48.30         2.34 o                         
   7   3   5          3.08          2.98         1.21 o                         
   8   3   5          4.54          5.40         1.22 o                         
   9   3   5         62.86         62.43         1.72 o                         
  -5   4   5         47.89         57.63         2.43 o                         
  -4   4   5        241.52        231.72         3.87 o                         
  -3   4   5        307.19        282.32         4.65 o                         
  -2   4   5         28.97         22.15         1.09 o                         
  -1   4   5         40.24         44.28         3.94 o                         
   0   4   5          2.38         -0.19         0.75 o                         
   1   4   5        325.94        357.12         9.90 o                         
   2   4   5        208.53        210.92         5.92 o                         
   3   4   5       3187.10       3128.61        50.35 o                         
   4   4   5       1193.25       1186.19        15.14 o                         
   5   4   5        395.12        378.62        14.07 o                         
   6   4   5         30.90         31.91         1.66 o                         
   7   4   5          1.92          2.16         1.25 o                         
   8   4   5         29.34         28.98         1.67 o                         
   9   4   5         11.88         12.62         1.26 o                         
  -4   5   5        116.89        118.99         3.00 o                         
  -3   5   5          7.23          9.13         0.91 o                         
  -2   5   5        636.48        630.90         5.27 o                         
  -1   5   5        536.70        567.64         5.02 o                         
   0   5   5          0.28          0.20         0.52 o                         
   1   5   5        126.34        112.39         8.21 o                         
   2   5   5         61.39         48.04         3.18 o                         
   3   5   5         18.78         17.41         3.96 o                         
   4   5   5       1159.49       1095.34        23.09 o                         
   5   5   5        390.86        387.45         7.15 o                         
   6   5   5         26.64         27.35         1.75 o                         
   7   5   5        110.85        108.57         3.07 o                         
   8   5   5         34.96         33.80         1.71 o                         
   9   5   5          7.30          5.73         0.62 o                         
  -3   6   5          3.47          5.87         1.06 o                         
  -2   6   5        306.65        302.85         5.15 o                         
  -1   6   5         10.90          8.39         1.04 o                         
   0   6   5        138.98        133.27         3.11 o                         
   1   6   5          1.45          5.14         0.97 o                         
   2   6   5         19.74         17.64         1.30 o                         
   3   6   5          5.77          7.21         0.92 o                         
   4   6   5          2.79          2.14         0.90 o                         
   5   6   5        366.66        355.51         5.81 o                         
   6   6   5        661.10        645.42         8.60 o                         
   7   6   5          1.85          2.02         0.78 o                         
   8   6   5         25.75         26.20         1.35 o                         
   9   6   5          1.38          0.93         0.48 o                         
  -2   7   5          3.51          3.87         1.05 o                         
  -1   7   5        149.86        125.63         3.38 o                         
   0   7   5        327.71        292.51         6.14 o                         
   1   7   5        117.85        123.46         3.03 o                         
   2   7   5         36.88         33.37         1.85 o                         
   3   7   5         63.83         56.75         2.56 o                         
   4   7   5          1.75          1.19         1.15 o                         
   5   7   5         15.37         11.87         1.40 o                         
   6   7   5         73.09         64.87         2.33 o                         
   7   7   5          0.15          1.61         1.13 o                         
   8   7   5        234.28        221.62         5.14 o                         
   9   7   5          0.00          0.00         0.72 o                         
  -1   8   5          6.50          7.62         1.09 o                         
   0   8   5          4.34          2.26         0.86 o                         
   1   8   5         81.59         82.44         2.19 o                         
   2   8   5         16.12         16.76         1.50 o                         
   3   8   5         67.71         67.88         3.58 o                         
   4   8   5          5.98          3.52         0.87 o                         
   5   8   5          1.85          3.36         1.08 o                         
   6   8   5         17.81         19.11         2.16 o                         
   7   8   5          0.15         -0.70         0.70 o                         
   8   8   5          3.10          3.75         0.62 o                         
   1   9   5         15.09         12.15         0.99 o                         
   2   9   5          0.70          0.65         0.53 o                         
   3   9   5         39.87         45.51         1.81 o                         
   4   9   5         20.50         24.50         1.68 o                         
   5   9   5         58.73         50.23         1.78 o                         
   6   9   5          0.13         -0.01         0.44 o                         
   7   9   5          5.83          6.62         0.74 o                         
   3  10   5        184.16        174.39         3.88 o                         
   4  10   5          9.41          9.35         0.91 o                         
   5  10   5         35.10         31.90         1.51 o                         
   6  10   5          5.25          4.08         0.87 o                         
  -3 -10   6          5.30          4.05         0.97 o                         
  -6  -9   6         52.43         48.62         1.66 o                         
  -5  -9   6          0.32          0.39         0.91 o                         
  -4  -9   6          0.12          0.41         0.78 o                         
  -3  -9   6          5.25          5.28         1.49 o                         
  -2  -9   6          5.91          8.02         1.23 o                         
  -1  -9   6         23.54         23.04         1.86 o                         
   0  -9   6         38.50         31.96         1.68 o                         
  -7  -8   6          3.47          3.14         0.98 o                         
  -6  -8   6         34.89         31.23         1.87 o                         
  -5  -8   6          2.24          1.61         1.26 o                         
  -4  -8   6        148.80        149.37         3.66 o                         
  -3  -8   6         22.84         22.98         1.73 o                         
  -2  -8   6         72.65         73.92         3.23 o                         
  -1  -8   6         51.96         56.73         3.22 o                         
   0  -8   6         27.09         27.50         2.97 o                         
   1  -8   6         15.44         10.14         1.38 o                         
   2  -8   6          3.26          4.30         0.78 o                         
  -8  -7   6          3.07          2.67         0.61 o                         
  -7  -7   6         23.15         24.41         1.20 o                         
  -6  -7   6         15.28         13.73         1.02 o                         
  -5  -7   6         60.21         60.64         2.06 o                         
  -4  -7   6          9.26          8.66         0.94 o                         
  -3  -7   6         16.06         14.23         1.30 o                         
  -2  -7   6         13.21         11.77         1.40 o                         
  -1  -7   6          1.12          2.13         1.03 o                         
   0  -7   6        777.97        811.32        19.23 o                         
   1  -7   6        159.91        145.22         5.54 o                         
   2  -7   6         29.97         27.66         2.98 o                         
   3  -7   6          3.14          4.07         0.77 o                         
  -8  -6   6         39.07         39.34         2.62 o                         
  -7  -6   6          2.86          1.63         0.77 o                         
  -6  -6   6          0.19         -0.32         0.76 o                         
  -5  -6   6          0.00          0.09         0.83 o                         
  -4  -6   6         26.78         26.32         1.42 o                         
  -3  -6   6          0.02          0.06         0.50 o                         
  -2  -6   6        198.88        196.28         3.22 o                         
  -1  -6   6        145.88        144.03         4.10 o                         
   0  -6   6        239.09        237.28         4.42 o                         
   1  -6   6       1594.05       1598.34        48.10 o                         
   2  -6   6         15.13          7.51         1.96 o                         
   3  -6   6          4.78          8.19         2.01 o                         
   4  -6   6          6.53          2.03         3.61 o                         
  -8  -5   6          0.53          0.32         0.38 o                         
  -7  -5   6          8.00         10.93         1.02 o                         
  -6  -5   6          2.25          1.81         0.80 o                         
  -5  -5   6        587.91        611.69         8.03 o                         
  -4  -5   6        189.39        188.43         4.47 o                         
  -3  -5   6        127.24        127.15         3.48 o                         
  -2  -5   6        276.50        262.71        13.92 o                         
  -1  -5   6         12.88         17.98         4.16 o                         
   0  -5   6          1.84          1.59         1.28 o                         
   1  -5   6          9.11         10.19         1.70 o                         
   2  -5   6        337.43        340.40         6.58 o                         
   3  -5   6        783.16        756.06        15.22 o                         
   4  -5   6          8.63          6.35         1.16 o                         
   5  -5   6          8.49         10.61         1.93 o                         
  -8  -4   6          0.23          0.20         0.66 o                         
  -7  -4   6         97.85         91.24         2.93 o                         
  -6  -4   6         30.18         22.72         1.69 o                         
  -5  -4   6         16.47         17.12         1.36 o                         
  -4  -4   6         67.28         69.54         3.76 o                         
  -3  -4   6          0.81         -0.92         2.18 o                         
  -2  -4   6        419.74        447.34        16.18 o                         
  -1  -4   6        445.55        401.88        15.13 o                         
   0  -4   6         32.68         36.87         5.30 o                         
   1  -4   6          0.00          5.17         3.15 o                         
   2  -4   6         40.77         39.86         3.40 o                         
   3  -4   6       1021.59       1094.29        16.36 o                         
   4  -4   6        203.24        185.86         5.42 o                         
   5  -4   6         32.41         33.67         1.77 o                         
   6  -4   6          2.21          3.58         1.13 o                         
  -8  -3   6         56.32         64.14         2.29 o                         
  -7  -3   6        189.90        212.33         3.63 o                         
  -6  -3   6         50.62         44.31         2.30 o                         
  -5  -3   6        184.26        206.15         5.46 o                         
  -4  -3   6         13.37         12.27         3.75 o                         
  -3  -3   6         12.29          8.39         2.82 o                         
  -2  -3   6        494.22        508.04        15.54 o                         
  -1  -3   6        124.04        135.31         7.89 o                         
   0  -3   6         62.77         55.54         5.60 o                         
   1  -3   6        299.87        272.96        12.32 o                         
   2  -3   6        260.45        282.90        13.99 o                         
   3  -3   6          5.25          4.99         1.74 o                         
   4  -3   6        110.67        126.26         4.67 o                         
   5  -3   6        208.80        201.43         4.71 o                         
   6  -3   6         37.56         35.42         1.74 o                         
  -8  -2   6          0.37          0.65         0.45 o                         
  -7  -2   6          1.09          2.08         0.79 o                         
  -6  -2   6         84.02         89.68         3.14 o                         
  -5  -2   6         10.38         11.81         1.21 o                         
  -4  -2   6         53.91         47.54         3.74 o                         
  -3  -2   6         35.25         51.74         5.31 o                         
  -2  -2   6         98.18         97.64         4.45 o                         
  -1  -2   6          7.06          5.62         1.86 o                         
   0  -2   6       8099.48       8638.84        55.51 o                         
   1  -2   6        254.33        250.66         5.77 o                         
   2  -2   6        170.00        178.91         8.31 o                         
   3  -2   6         21.60         18.55         4.43 o                         
   4  -2   6         20.16         23.03         1.86 o                         
   5  -2   6          2.03          1.80         0.80 o                         
   6  -2   6         54.05         53.38         2.46 o                         
   7  -2   6         14.99         14.42         1.01 o                         
  -7  -1   6          4.27          4.48         1.07 o                         
  -6  -1   6          9.02          7.96         1.27 o                         
  -5  -1   6          0.89          2.07         0.79 o                         
  -4  -1   6          8.21         11.01         2.83 o                         
  -3  -1   6       1422.74       1531.85        18.25 o                         
  -2  -1   6         18.45         10.96         1.11 o                         
  -1  -1   6        314.80        317.64         5.42 o                         
   0  -1   6        641.84        629.86         7.89 o                         
   1  -1   6       1892.91       1935.20        14.87 o                         
   2  -1   6       1575.94       1522.40        13.93 o                         
   3  -1   6         27.28         28.03         2.16 o                         
   4  -1   6        253.42        266.46        14.32 o                         
   5  -1   6        379.54        407.31         7.01 o                         
   6  -1   6         11.69          8.22         1.72 o                         
   7  -1   6         14.99         15.09         1.31 o                         
   8  -1   6          0.31          0.08         0.62 o                         
  -7   0   6          0.08          0.33         0.61 o                         
  -6   0   6        350.16        353.01         5.86 o                         
  -5   0   6         36.85         37.86         1.72 o                         
  -4   0   6         54.80         59.61         2.00 o                         
  -3   0   6        169.75        167.11         6.11 o                         
  -2   0   6        738.37        757.35         8.37 o                         
  -1   0   6        648.82        627.97         5.68 o                         
   0   0   6        606.90        626.17         5.63 o                         
   1   0   6         67.97         71.94         1.80 o                         
   2   0   6       2244.24       2261.64        16.00 o                         
   3   0   6          3.04         -0.37         0.74 o                         
   4   0   6        195.44        204.57         6.43 o                         
   5   0   6          8.33          6.90         0.79 o                         
   6   0   6        342.66        353.84         8.13 o                         
   7   0   6          5.68          4.94         1.20 o                         
   8   0   6          9.20         11.34         1.50 o                         
  -7   1   6          7.44          7.78         0.77 o                         
  -6   1   6         40.98         36.85         2.30 o                         
  -5   1   6          0.14          0.00         0.76 o                         
  -4   1   6        130.79        132.06         2.58 o                         
  -3   1   6        183.23        180.77        12.96 o                         
  -2   1   6        845.91        821.72         9.72 o                         
  -1   1   6        740.36        808.01         6.74 o                         
   0   1   6       1247.11       1156.21         7.19 o                         
   1   1   6        188.74        162.87         3.53 o                         
   2   1   6        555.33        532.78        16.36 o                         
   3   1   6        513.77        501.14         8.06 o                         
   4   1   6        423.22        391.03         8.37 o                         
   5   1   6        266.27        284.13         6.54 o                         
   6   1   6          0.31          1.67         1.01 o                         
   7   1   6          1.36          2.99         1.21 o                         
   8   1   6          4.82          3.65         0.74 o                         
  -6   2   6         19.62         20.99         1.51 o                         
  -5   2   6         12.61         10.47         1.54 o                         
  -4   2   6        473.69        443.88         5.53 o                         
  -3   2   6        619.86        650.97         5.38 o                         
  -2   2   6        241.84        245.17         8.78 o                         
  -1   2   6          0.07         -0.41         0.41 o                         
   0   2   6       1028.87       1018.83        12.24 o                         
   1   2   6         96.63         75.46         2.41 o                         
   2   2   6        203.24        182.80         4.86 o                         
   3   2   6        129.75        123.95         3.78 o                         
   4   2   6         48.22         63.16         3.37 o                         
   5   2   6         32.93         30.24         2.81 o                         
   6   2   6       1095.40       1070.20        13.59 o                         
   7   2   6         62.60         67.16         3.59 o                         
   8   2   6        250.47        248.83         4.89 o                         
   9   2   6         36.92         33.03         1.52 o                         
  -6   3   6         13.82         17.37         1.51 o                         
  -5   3   6         37.10         38.99         1.76 o                         
  -4   3   6          8.61          9.95         1.08 o                         
  -3   3   6         17.58         22.98         1.21 o                         
  -2   3   6         14.86         11.61         0.77 o                         
  -1   3   6          6.07          1.66         1.03 o                         
   0   3   6         11.66         14.72         1.24 o                         
   1   3   6        560.69        566.35         7.28 o                         
   2   3   6        325.00        335.98         9.88 o                         
   3   3   6        108.85        102.75         4.17 o                         
   4   3   6         61.54         64.52         3.80 o                         
   5   3   6        299.65        297.12        11.98 o                         
   6   3   6          0.19          0.63         0.80 o                         
   7   3   6        177.40        183.30         4.86 o                         
   8   3   6          0.00          0.29         0.77 o                         
   9   3   6        120.85        118.27         2.71 o                         
  -5   4   6         46.10         53.46         2.76 o                         
  -4   4   6          1.72          1.62         0.73 o                         
  -3   4   6         45.92         36.43         1.59 o                         
  -2   4   6        176.01        167.64         2.45 o                         
  -1   4   6         38.72         38.47         1.31 o                         
   0   4   6         21.76         21.66         2.54 o                         
   1   4   6          2.38          1.60         1.03 o                         
   2   4   6        838.06        840.75        12.24 o                         
   3   4   6        174.85        160.60         5.58 o                         
   4   4   6          0.05         -1.16         1.16 o                         
   5   4   6          0.50          0.86         0.62 o                         
   6   4   6        126.33        132.01         3.20 o                         
   7   4   6         24.30         24.75         1.66 o                         
   8   4   6        350.68        344.91         6.15 o                         
   9   4   6         52.79         58.23         2.28 o                         
  -4   5   6         51.96         53.05         1.95 o                         
  -3   5   6         19.87         17.73         1.13 o                         
  -2   5   6          0.02          0.26         0.56 o                         
  -1   5   6         92.92        116.50         2.24 o                         
   0   5   6        316.04        292.19         3.21 o                         
   1   5   6         22.54         16.21         1.67 o                         
   2   5   6        145.69        159.06         5.77 o                         
   3   5   6        327.82        321.26         8.55 o                         
   4   5   6        327.97        342.30         6.70 o                         
   5   5   6          1.44          2.29         0.88 o                         
   6   5   6        269.61        292.99         6.70 o                         
   7   5   6          1.98          1.00         0.95 o                         
   8   5   6        137.22        134.67         3.14 o                         
   9   5   6          9.72         10.72         0.85 o                         
  -3   6   6         16.98         26.64         1.94 o                         
  -2   6   6          5.47          7.55         0.94 o                         
  -1   6   6        183.28        196.29         3.95 o                         
   0   6   6        198.27        217.48         3.96 o                         
   1   6   6         31.24         29.25         1.45 o                         
   2   6   6        129.49        139.33         3.19 o                         
   3   6   6         45.68         56.66         2.27 o                         
   4   6   6         37.67         39.19         2.34 o                         
   5   6   6        635.67        637.25         7.80 o                         
   6   6   6        152.26        148.85         5.35 o                         
   7   6   6          0.00          0.35         0.76 o                         
   8   6   6         72.52         66.11         1.97 o                         
   9   6   6         11.52         11.05         1.12 o                         
  -2   7   6         18.96         22.38         1.77 o                         
  -1   7   6          0.14          0.33         0.85 o                         
   0   7   6         20.20         18.18         1.50 o                         
   1   7   6        142.55        160.60         3.40 o                         
   2   7   6        262.20        249.30         4.14 o                         
   3   7   6        191.44        213.94         4.81 o                         
   4   7   6         34.61         34.04         2.13 o                         
   5   7   6        103.95        109.59         4.30 o                         
   6   7   6          1.03          0.21         0.67 o                         
   7   7   6         26.06         25.50         1.77 o                         
   8   7   6        137.53        130.08         2.97 o                         
  -1   8   6         56.56         49.98         3.49 o                         
   0   8   6         91.45        103.10         3.08 o                         
   1   8   6         56.91         68.97         2.03 o                         
   2   8   6          3.37          5.75         0.82 o                         
   3   8   6         18.79         18.64         1.75 o                         
   4   8   6         21.35         20.48         1.72 o                         
   5   8   6         39.25         36.58         2.08 o                         
   6   8   6         31.70         29.57         1.77 o                         
   7   8   6         10.60          9.35         1.31 o                         
   8   8   6         34.64         33.31         1.89 o                         
   1   9   6          0.10         -0.73         0.73 o                         
   2   9   6        208.84        215.99         3.81 o                         
   3   9   6        178.16        181.17         3.74 o                         
   4   9   6        307.07        300.19         5.00 o                         
   5   9   6          8.07          9.97         0.91 o                         
   6   9   6          0.01          0.24         0.44 o                         
   7   9   6          6.30          5.71         0.70 o                         
   4  10   6         13.36         10.82         1.25 o                         
   5  10   6         15.39         10.91         0.86 o                         
  -6  -9   7         83.05         76.50         2.42 o                         
  -5  -9   7         11.78         11.16         1.02 o                         
  -4  -9   7        122.46        126.22         3.72 o                         
  -3  -9   7          0.28          1.04         0.81 o                         
  -2  -9   7         13.84         14.80         1.48 o                         
  -1  -9   7          5.25          6.37         1.08 o                         
   0  -9   7          1.80          1.20         0.77 o                         
  -7  -8   7         33.03         31.78         1.70 o                         
  -6  -8   7         50.11         55.04         2.10 o                         
  -5  -8   7        211.55        225.59         6.24 o                         
  -4  -8   7         52.60         46.67         2.52 o                         
  -3  -8   7         39.95         39.95         2.11 o                         
  -2  -8   7          1.86          1.11         0.93 o                         
  -1  -8   7        126.41        127.37         4.63 o                         
   0  -8   7         37.52         35.33         2.59 o                         
   1  -8   7          0.34          1.48         0.78 o                         
   2  -8   7          0.34          1.49         0.56 o                         
  -7  -7   7          4.43          4.03         0.73 o                         
  -6  -7   7         39.56         41.29         1.58 o                         
  -5  -7   7          0.10         -0.35         0.67 o                         
  -4  -7   7         59.83         65.67         2.48 o                         
  -3  -7   7         21.39         20.66         1.44 o                         
  -2  -7   7        169.00        181.50         4.63 o                         
  -1  -7   7        372.58        380.65         7.70 o                         
   0  -7   7          3.27          3.99         1.70 o                         
   1  -7   7          6.73          7.57         1.68 o                         
   2  -7   7          2.04          3.60         0.86 o                         
   3  -7   7          1.41          1.71         0.78 o                         
  -8  -6   7         29.76         29.40         1.28 o                         
  -7  -6   7         25.43         31.68         2.37 o                         
  -6  -6   7         23.41         25.61         1.82 o                         
  -5  -6   7        181.80        196.58         4.22 o                         
  -4  -6   7          0.06          0.08         0.64 o                         
  -3  -6   7          0.17          0.49         0.64 o                         
  -2  -6   7        372.45        385.85         5.05 o                         
  -1  -6   7         58.29         62.85         2.14 o                         
   0  -6   7         81.77         77.00         2.61 o                         
   1  -6   7        324.82        318.80         9.46 o                         
   2  -6   7         13.51          8.33         1.26 o                         
   3  -6   7          8.54         11.01         1.52 o                         
   4  -6   7         15.22         15.94         1.93 o                         
  -8  -5   7         10.23         11.73         0.94 o                         
  -7  -5   7         68.04         65.20         2.34 o                         
  -6  -5   7         21.96         23.10         1.56 o                         
  -5  -5   7         11.72         15.14         1.15 o                         
  -4  -5   7         14.02         15.86         1.56 o                         
  -3  -5   7          7.62          9.96         0.94 o                         
  -2  -5   7          0.00          0.76         0.74 o                         
  -1  -5   7        238.96        222.24         7.79 o                         
   0  -5   7         16.26         15.80         1.19 o                         
   1  -5   7        609.65        619.23         9.46 o                         
   2  -5   7         14.54          7.29         1.52 o                         
   3  -5   7         25.58         26.57         2.26 o                         
   4  -5   7         17.25         17.60         1.65 o                         
   5  -5   7         13.80         20.96         2.41 o                         
  -8  -4   7          0.33         -0.46         0.52 o                         
  -7  -4   7         50.42         50.94         2.14 o                         
  -6  -4   7         89.09         95.83         3.21 o                         
  -5  -4   7         63.78         68.13         2.27 o                         
  -4  -4   7        162.80        192.57         4.53 o                         
  -3  -4   7        552.04        551.60        18.61 o                         
  -2  -4   7        205.69        191.16        11.09 o                         
  -1  -4   7        263.04        291.28        13.18 o                         
   0  -4   7          0.08          2.11         2.92 o                         
   1  -4   7          0.03         -0.47         3.46 o                         
   2  -4   7        104.70        115.58         4.15 o                         
   3  -4   7         82.75         84.49         3.96 o                         
   4  -4   7         74.17         88.15         3.87 o                         
   5  -4   7         98.11         98.05         3.35 o                         
   6  -4   7          3.49          3.96         1.12 o                         
  -8  -3   7         32.89         32.31         2.03 o                         
  -7  -3   7          0.11          1.65         0.63 o                         
  -6  -3   7         18.75         18.00         1.63 o                         
  -5  -3   7         35.53         30.20         1.70 o                         
  -4  -3   7         46.47         52.58         3.28 o                         
  -3  -3   7        308.81        346.11        14.02 o                         
  -2  -3   7         13.93         13.62         3.35 o                         
  -1  -3   7         64.02         62.82         5.60 o                         
   0  -3   7        189.32        180.31         9.41 o                         
   1  -3   7         11.78         12.70         3.63 o                         
   2  -3   7        234.80        258.93        13.59 o                         
   3  -3   7        521.75        507.74         9.10 o                         
   4  -3   7        599.01        601.08        12.56 o                         
   5  -3   7         21.50         18.85         1.45 o                         
   6  -3   7          0.99          2.13         0.74 o                         
  -8  -2   7         10.06          7.77         0.74 o                         
  -7  -2   7         43.86         40.37         2.39 o                         
  -6  -2   7          2.24          2.60         0.74 o                         
  -5  -2   7         93.45         87.21         2.69 o                         
  -4  -2   7          5.16          7.21         1.07 o                         
  -3  -2   7        285.04        307.50        12.67 o                         
  -2  -2   7         67.57         63.80         5.24 o                         
  -1  -2   7         21.58         27.56         3.40 o                         
   0  -2   7       2364.37       2334.03        28.93 o                         
   1  -2   7        547.78        568.02        14.41 o                         
   2  -2   7        166.56        183.97         5.40 o                         
   3  -2   7         11.19          3.50         2.48 o                         
   4  -2   7         14.28         13.32         1.53 o                         
   5  -2   7        423.42        430.26         6.93 o                         
   6  -2   7         50.36         52.97         2.45 o                         
   7  -2   7         65.97         67.95         2.10 o                         
  -7  -1   7        153.02        156.18         3.10 o                         
  -6  -1   7          6.11          8.28         1.52 o                         
  -5  -1   7        285.31        292.98         6.17 o                         
  -4  -1   7          1.95          1.29         0.68 o                         
  -3  -1   7        227.70        260.22         7.80 o                         
  -2  -1   7        141.47        166.44         3.70 o                         
  -1  -1   7       5341.29       5711.66        25.85 o                         
   0  -1   7        369.63        379.51         6.91 o                         
   1  -1   7       3088.93       3134.90        34.90 o                         
   2  -1   7        579.77        553.37         8.93 o                         
   3  -1   7         14.92         15.42         1.82 o                         
   4  -1   7          0.00         -1.92         2.98 o                         
   5  -1   7        546.83        572.03         9.98 o                         
   6  -1   7          8.22          8.91         1.43 o                         
   7  -1   7        261.34        260.95         5.69 o                         
   8  -1   7         32.97         30.92         1.83 o                         
  -7   0   7         22.82         24.18         1.18 o                         
  -6   0   7         97.88        104.84         3.89 o                         
  -5   0   7        231.05        225.47         3.87 o                         
  -4   0   7         32.72         30.91         1.29 o                         
  -3   0   7        388.96        423.19        10.18 o                         
  -2   0   7         91.51         79.23         2.94 o                         
  -1   0   7        112.25        113.82         2.65 o                         
   0   0   7         22.19         31.80         1.28 o                         
   1   0   7        688.22        667.85         7.80 o                         
   2   0   7         44.12         46.05         2.45 o                         
   3   0   7       1084.02       1063.92        38.02 o                         
   4   0   7         46.38         50.37         2.88 o                         
   5   0   7          6.68          5.42         0.84 o                         
   6   0   7         59.35         56.80         3.25 o                         
   7   0   7        171.22        186.76         7.87 o                         
   8   0   7         26.52         23.78         1.32 o                         
  -7   1   7          6.71          8.87         0.71 o                         
  -6   1   7         47.16         45.90         1.93 o                         
  -5   1   7        118.65        114.69         2.95 o                         
  -4   1   7        612.85        627.91         6.95 o                         
  -3   1   7        667.39        651.40        13.10 o                         
  -2   1   7         42.67         41.99         2.33 o                         
  -1   1   7        810.40        878.26        13.00 o                         
   0   1   7        123.92        118.25         2.29 o                         
   1   1   7        144.76        131.79         3.02 o                         
   2   1   7         54.98         60.41         2.37 o                         
   3   1   7        632.19        592.63         8.93 o                         
   4   1   7        199.64        191.79         8.74 o                         
   5   1   7         49.34         43.90         2.16 o                         
   6   1   7         22.07         21.16         2.11 o                         
   7   1   7         50.06         51.49         4.11 o                         
   8   1   7         99.06         90.65         2.74 o                         
  -6   2   7          2.17          2.43         0.79 o                         
  -5   2   7          1.85          1.41         0.91 o                         
  -4   2   7        398.44        395.21         4.89 o                         
  -3   2   7        476.37        485.36         4.53 o                         
  -2   2   7          5.02          5.92         1.13 o                         
  -1   2   7        390.68        432.27         5.49 o                         
   0   2   7        781.71        804.73         8.51 o                         
   1   2   7         13.64          5.57         0.90 o                         
   2   2   7         17.68         15.54         1.73 o                         
   3   2   7       1143.12       1128.65        18.82 o                         
   4   2   7       1196.55       1181.99        16.94 o                         
   5   2   7          0.26         -0.05         1.03 o                         
   6   2   7          0.04          0.81         0.76 o                         
   7   2   7          3.97          0.89         1.15 o                         
   8   2   7         13.19         13.36         1.34 o                         
   9   2   7          5.11          6.07         0.63 o                         
  -6   3   7          8.94          7.28         0.99 o                         
  -5   3   7          9.60          6.79         0.94 o                         
  -4   3   7        171.60        181.64         3.21 o                         
  -3   3   7         56.40         52.51         2.03 o                         
  -2   3   7        183.51        204.37         3.05 o                         
  -1   3   7         62.78         53.50         3.74 o                         
   0   3   7        774.90        744.97        11.15 o                         
   1   3   7         23.64         18.21         1.54 o                         
   2   3   7         82.51         79.10         3.69 o                         
   3   3   7        350.24        359.43         8.09 o                         
   4   3   7        997.85        960.74        14.13 o                         
   5   3   7         35.82         43.56         2.54 o                         
   6   3   7        116.11        101.23         3.12 o                         
   7   3   7         19.36         21.58         1.94 o                         
   8   3   7         28.44         30.19         1.62 o                         
   9   3   7         58.83         61.30         1.83 o                         
  -5   4   7          0.76          0.00         0.85 o                         
  -4   4   7        116.64        105.39         2.51 o                         
  -3   4   7         26.40         32.13         1.49 o                         
  -2   4   7         18.10         13.49         0.98 o                         
  -1   4   7        418.37        451.26         3.97 o                         
   0   4   7         41.90         26.33         3.18 o                         
   1   4   7        113.78        120.37         4.70 o                         
   2   4   7        822.47        829.55        12.62 o                         
   3   4   7        153.74        160.52         5.80 o                         
   4   4   7          0.89         -1.06         1.06 o                         
   5   4   7          4.07         12.37         1.28 o                         
   6   4   7         86.27         89.90         2.68 o                         
   7   4   7         29.15         21.93         1.51 o                         
   8   4   7         23.89         19.08         1.37 o                         
   9   4   7          1.64          1.67         0.54 o                         
  -4   5   7          7.62          7.01         1.01 o                         
  -3   5   7         30.98         25.07         1.37 o                         
  -2   5   7        329.42        331.59         3.98 o                         
  -1   5   7          2.59          1.46         0.60 o                         
   0   5   7         10.95         11.12         0.79 o                         
   1   5   7         26.20         30.92         1.50 o                         
   2   5   7         65.69         69.77         4.15 o                         
   3   5   7          4.40          1.09         1.45 o                         
   4   5   7        214.83        213.38         4.49 o                         
   5   5   7        151.03        139.14         3.63 o                         
   6   5   7        223.21        218.83         6.35 o                         
   7   5   7         70.06         66.58         2.38 o                         
   8   5   7         48.33         47.34         1.60 o                         
   9   5   7          1.35          0.51         0.41 o                         
  -3   6   7         42.82         37.19         2.16 o                         
  -2   6   7         25.33         22.35         1.41 o                         
  -1   6   7         53.05         61.26         1.97 o                         
   0   6   7          9.54         13.10         1.00 o                         
   1   6   7         64.31         53.69         1.77 o                         
   2   6   7          2.49         -0.81         0.81 o                         
   3   6   7        141.40        142.53         3.22 o                         
   4   6   7         10.40         12.01         1.61 o                         
   5   6   7       1645.67       1693.20        20.31 o                         
   6   6   7         52.90         49.45         3.16 o                         
   7   6   7        238.53        245.90         5.09 o                         
   8   6   7          2.07          3.21         0.83 o                         
   9   6   7          0.52          0.51         0.68 o                         
  -2   7   7         13.00          8.40         1.15 o                         
  -1   7   7        101.07         93.87         3.06 o                         
   0   7   7          0.23         -0.51         0.79 o                         
   1   7   7        178.95        172.79         3.21 o                         
   2   7   7         19.23         16.14         1.16 o                         
   3   7   7          1.58          0.31         0.66 o                         
   4   7   7          2.34          1.97         0.99 o                         
   5   7   7          0.59          0.26         1.30 o                         
   6   7   7        200.75        220.05         4.36 o                         
   7   7   7         23.25         21.76         1.58 o                         
   8   7   7         14.48         14.18         1.11 o                         
  -1   8   7          4.26          1.99         2.53 o                         
   0   8   7         50.87         50.91         3.08 o                         
   1   8   7         11.25         11.80         0.90 o                         
   2   8   7        187.19        200.68         3.40 o                         
   3   8   7         13.90         11.76         1.37 o                         
   4   8   7          1.75          1.17         1.09 o                         
   5   8   7         18.25         15.82         1.61 o                         
   6   8   7          0.29          0.24         0.66 o                         
   7   8   7        468.52        481.85         8.40 o                         
   8   8   7         65.31         67.49         2.12 o                         
   1   9   7         10.37         11.04         1.35 o                         
   2   9   7         21.64         24.23         1.46 o                         
   3   9   7         99.79         81.61         2.43 o                         
   4   9   7          0.74         -0.66         0.66 o                         
   5   9   7          3.76          3.39         0.64 o                         
   6   9   7          0.00         -0.26         0.45 o                         
   7   9   7          0.02          0.25         0.41 o                         
  -6  -9   8         11.02         11.70         1.07 o                         
  -5  -9   8          2.52          1.94         0.61 o                         
  -4  -9   8        132.12        142.85         5.87 o                         
  -3  -9   8         23.30         26.05         1.83 o                         
  -2  -9   8          3.87          3.83         0.81 o                         
  -1  -9   8          1.25          1.51         1.14 o                         
   0  -9   8          3.25          2.55         0.82 o                         
  -7  -8   8          6.74          7.83         0.93 o                         
  -6  -8   8         13.82         13.06         1.06 o                         
  -5  -8   8          1.70          0.85         0.97 o                         
  -4  -8   8         73.58         72.89         3.85 o                         
  -3  -8   8          5.29          6.48         1.29 o                         
  -2  -8   8          0.95          1.61         1.09 o                         
  -1  -8   8          0.67          0.71         1.08 o                         
   0  -8   8          5.89          9.85         1.51 o                         
   1  -8   8         24.00         24.22         2.44 o                         
  -7  -7   8          5.57          5.91         0.62 o                         
  -6  -7   8        205.03        218.55         3.57 o                         
  -5  -7   8        130.19        132.74         3.79 o                         
  -4  -7   8         20.31         21.74         1.81 o                         
  -3  -7   8         68.86         62.68         2.23 o                         
  -2  -7   8         95.42         94.04         2.70 o                         
  -1  -7   8          1.27         -0.16         0.87 o                         
   0  -7   8        100.94         98.39         3.31 o                         
   1  -7   8          7.64          6.53         1.87 o                         
   2  -7   8         11.78         14.26         2.33 o                         
   3  -7   8        169.60        171.88         3.33 o                         
  -7  -6   8          1.91          2.91         0.88 o                         
  -6  -6   8         13.56         15.43         1.47 o                         
  -5  -6   8         59.53         64.08         2.46 o                         
  -4  -6   8        154.90        169.59         4.74 o                         
  -3  -6   8          5.81          4.35         0.99 o                         
  -2  -6   8        169.23        170.42         3.59 o                         
  -1  -6   8        128.20        114.18         2.86 o                         
   0  -6   8         27.03         30.80         2.09 o                         
   1  -6   8          2.96          5.70         1.32 o                         
   2  -6   8         25.60         20.91         2.03 o                         
   3  -6   8         38.14         34.55         2.01 o                         
   4  -6   8          9.78          9.69         1.00 o                         
  -8  -5   8          3.44          4.92         0.86 o                         
  -7  -5   8         21.79         25.75         1.48 o                         
  -6  -5   8          0.61          0.94         0.92 o                         
  -5  -5   8         24.48         22.61         1.87 o                         
  -4  -5   8         43.08         43.00         1.96 o                         
  -3  -5   8        376.49        383.95         4.61 o                         
  -2  -5   8        110.82        109.22         4.47 o                         
  -1  -5   8          6.42          5.94         0.78 o                         
   0  -5   8        380.01        377.05         5.26 o                         
   1  -5   8         61.73         55.91         2.60 o                         
   2  -5   8        296.52        283.29        13.88 o                         
   3  -5   8          4.22          5.79         1.19 o                         
   4  -5   8         38.75         40.37         4.13 o                         
   5  -5   8         55.26         56.04         3.56 o                         
  -8  -4   8         72.21         66.15         1.92 o                         
  -7  -4   8          0.00          1.72         0.70 o                         
  -6  -4   8         60.94         71.15         2.85 o                         
  -5  -4   8          9.41          8.48         1.11 o                         
  -4  -4   8        188.61        196.40         3.78 o                         
  -3  -4   8        243.22        262.49        13.62 o                         
  -2  -4   8        225.61        255.52        13.27 o                         
  -1  -4   8        462.78        455.32        17.06 o                         
   0  -4   8        408.80        449.57        17.39 o                         
   1  -4   8         49.79         53.26         6.95 o                         
   2  -4   8        562.77        565.59         9.04 o                         
   3  -4   8        457.72        455.34        14.25 o                         
   4  -4   8         15.66         10.93         1.58 o                         
   5  -4   8          0.46         -0.69         0.72 o                         
   6  -4   8          1.87          1.05         0.68 o                         
  -8  -3   8         29.57         30.28         1.34 o                         
  -7  -3   8         18.52         14.25         0.98 o                         
  -6  -3   8        144.72        151.57         3.96 o                         
  -5  -3   8         11.07         10.74         1.14 o                         
  -4  -3   8         24.29         22.58         1.39 o                         
  -3  -3   8        641.70        678.81        20.41 o                         
  -2  -3   8         35.67         25.31         4.18 o                         
  -1  -3   8        125.37        135.55         8.37 o                         
   0  -3   8        543.39        510.19        16.38 o                         
   1  -3   8          4.84          3.84         3.01 o                         
   2  -3   8        117.18        110.48         9.23 o                         
   3  -3   8         21.01         22.06         2.22 o                         
   4  -3   8        531.54        532.76         9.56 o                         
   5  -3   8        130.79        130.21         3.07 o                         
   6  -3   8          8.52          8.28         1.06 o                         
  -7  -2   8         14.96         18.09         1.68 o                         
  -6  -2   8        226.59        239.64         6.13 o                         
  -5  -2   8        251.70        252.55         5.35 o                         
  -4  -2   8         22.61         25.77         1.73 o                         
  -3  -2   8         42.53         30.83         3.08 o                         
  -2  -2   8        155.49        137.31         7.86 o                         
  -1  -2   8       1375.24       1473.43        24.19 o                         
   0  -2   8         30.87         16.86         3.28 o                         
   1  -2   8        148.86        166.26         5.43 o                         
   2  -2   8        397.27        424.74         9.79 o                         
   3  -2   8         66.93         62.16         7.18 o                         
   4  -2   8        143.41        147.84         3.75 o                         
   5  -2   8        556.51        580.93        11.90 o                         
   6  -2   8          4.08          2.73         1.54 o                         
   7  -2   8          1.06         -0.60         0.60 o                         
  -7  -1   8         60.86         63.69         1.89 o                         
  -6  -1   8          0.15         -0.19         0.56 o                         
  -5  -1   8        450.95        448.81         6.93 o                         
  -4  -1   8         27.87         24.59         1.50 o                         
  -3  -1   8         86.56        119.66         7.02 o                         
  -2  -1   8        675.75        697.20        15.18 o                         
  -1  -1   8        902.51        950.14        10.89 o                         
   0  -1   8         20.44         23.46         1.89 o                         
   1  -1   8        298.00        289.20         8.32 o                         
   2  -1   8        467.44        490.80         8.90 o                         
   3  -1   8        159.22        159.53         5.55 o                         
   4  -1   8        469.09        502.30        12.69 o                         
   5  -1   8        153.56        157.39         3.49 o                         
   6  -1   8          7.64         11.73         3.19 o                         
   7  -1   8         61.83         61.16         2.77 o                         
  -7   0   8         10.73         10.38         0.76 o                         
  -6   0   8         31.32         26.83         2.02 o                         
  -5   0   8         38.62         42.75         2.64 o                         
  -4   0   8          4.40          1.95         0.51 o                         
  -3   0   8        189.94        191.66         7.17 o                         
  -2   0   8        191.92        211.66         4.96 o                         
  -1   0   8        394.12        426.99         5.41 o                         
   0   0   8          1.83          2.00         0.73 o                         
   1   0   8        313.09        327.80         5.12 o                         
   2   0   8        774.88        851.58        10.67 o                         
   3   0   8         51.93         47.90         3.06 o                         
   4   0   8         22.13         19.50         2.92 o                         
   5   0   8         34.50         36.65         1.72 o                         
   6   0   8        154.98        149.79         6.11 o                         
   7   0   8          8.67          8.42         1.52 o                         
   8   0   8          6.73          7.47         0.85 o                         
  -6   1   8         17.11         17.29         1.20 o                         
  -5   1   8          0.07         -0.80         1.50 o                         
  -4   1   8         22.72         22.87         1.25 o                         
  -3   1   8         66.30         66.70         1.79 o                         
  -2   1   8          1.96          1.88         0.75 o                         
  -1   1   8       1642.20       1775.16        15.74 o                         
   0   1   8         70.38         72.91         1.92 o                         
   1   1   8        615.08        596.78         6.89 o                         
   2   1   8         47.34         55.56         2.36 o                         
   3   1   8        214.44        215.71         5.76 o                         
   4   1   8        369.76        389.73        10.74 o                         
   5   1   8         56.93         59.55         2.41 o                         
   6   1   8        555.62        559.69        10.03 o                         
   7   1   8         87.95         88.02         3.90 o                         
   8   1   8        136.52        130.21         3.21 o                         
  -6   2   8         17.28         19.95         1.30 o                         
  -5   2   8          1.19          0.00         0.87 o                         
  -4   2   8        292.89        316.73         4.33 o                         
  -3   2   8        233.80        234.95         3.51 o                         
  -2   2   8         25.11         20.98         3.06 o                         
  -1   2   8         73.88         73.52         8.32 o                         
   0   2   8        183.77        194.24         4.50 o                         
   1   2   8          0.23         -0.64         0.64 o                         
   2   2   8         92.00         96.25         4.05 o                         
   3   2   8         62.41         75.04         5.19 o                         
   4   2   8        203.89        236.50         9.69 o                         
   5   2   8        172.54        191.43         4.69 o                         
   6   2   8          1.70          1.11         1.08 o                         
   7   2   8        245.51        245.90         8.39 o                         
   8   2   8         22.49         21.51         1.57 o                         
   9   2   8         12.23          9.73         0.66 o                         
  -5   3   8          1.24          0.31         0.81 o                         
  -4   3   8         30.33         25.53         1.32 o                         
  -3   3   8          0.96          1.04         0.70 o                         
  -2   3   8         26.28         27.26         1.08 o                         
  -1   3   8        394.26        376.52        10.22 o                         
   0   3   8        138.48        170.44         5.08 o                         
   1   3   8        436.47        442.78         7.17 o                         
   2   3   8        660.22        671.32        11.07 o                         
   3   3   8        202.10        189.13         6.16 o                         
   4   3   8        586.25        614.10        15.43 o                         
   5   3   8        113.65        116.35         3.38 o                         
   6   3   8        137.62        131.22         3.55 o                         
   7   3   8         18.83         19.29         1.81 o                         
   8   3   8         24.75         25.51         1.46 o                         
   9   3   8         91.45         88.07         2.75 o                         
  -5   4   8         11.33         15.24         1.35 o                         
  -4   4   8          2.58          2.04         0.90 o                         
  -3   4   8         24.16         18.92         1.20 o                         
  -2   4   8        318.87        359.04         3.89 o                         
  -1   4   8        650.37        632.68         6.91 o                         
   0   4   8         82.11         94.18         3.37 o                         
   1   4   8         93.36         85.68         4.19 o                         
   2   4   8         17.40         22.56         2.31 o                         
   3   4   8         67.79         64.29         4.42 o                         
   4   4   8        125.61        150.49        13.69 o                         
   5   4   8         41.60         43.60         2.11 o                         
   6   4   8         57.11         52.09         2.21 o                         
   7   4   8        190.09        196.33         4.06 o                         
   8   4   8         53.91         49.07         1.95 o                         
   9   4   8          5.20          5.52         0.60 o                         
  -4   5   8         17.25         27.91         1.48 o                         
  -3   5   8          2.89          1.50         0.71 o                         
  -2   5   8         11.35          6.26         0.63 o                         
  -1   5   8          5.66          2.75         0.55 o                         
   0   5   8         66.45         60.54         1.57 o                         
   1   5   8          0.38          0.43         0.80 o                         
   2   5   8         53.10         54.65         1.96 o                         
   3   5   8         43.34         55.28         2.07 o                         
   4   5   8         18.52         19.16         1.59 o                         
   5   5   8         76.25         75.96         2.76 o                         
   6   5   8         42.43         44.30         2.97 o                         
   7   5   8         26.89         28.51         1.65 o                         
   8   5   8          5.32          4.24         0.70 o                         
   9   5   8         44.36         44.38         1.90 o                         
  -3   6   8         71.74         82.62         4.10 o                         
  -2   6   8         18.95         21.98         1.34 o                         
  -1   6   8         10.59         13.17         1.07 o                         
   0   6   8         35.47         39.08         1.48 o                         
   1   6   8          4.54          5.67         0.66 o                         
   2   6   8         10.17         14.96         1.38 o                         
   3   6   8          3.01          3.25         0.68 o                         
   4   6   8        623.43        652.76         7.53 o                         
   5   6   8         12.49         10.55         1.73 o                         
   6   6   8         88.97         86.76         4.09 o                         
   7   6   8         18.63         20.68         1.70 o                         
   8   6   8          2.99          1.67         0.74 o                         
   9   6   8         12.83         11.67         0.99 o                         
  -2   7   8         68.43         76.33         2.46 o                         
  -1   7   8         31.62         35.51         1.93 o                         
   0   7   8         86.98         75.07         2.56 o                         
   1   7   8         40.77         32.40         1.53 o                         
   2   7   8          6.45          7.80         0.92 o                         
   3   7   8        105.91        126.95         3.91 o                         
   4   7   8          7.66         10.98         1.42 o                         
   5   7   8        175.31        182.34         5.44 o                         
   6   7   8          9.94         10.27         1.60 o                         
   7   7   8         10.50          9.19         1.10 o                         
   8   7   8         17.14         15.93         1.07 o                         
   0   8   8         51.50         41.16        18.04 o                         
   1   8   8         19.22         15.31         1.21 o                         
   2   8   8         53.53         49.53         2.12 o                         
   3   8   8          0.04         -0.89         0.89 o                         
   4   8   8         22.39         23.64         1.74 o                         
   5   8   8         44.59         50.58         2.24 o                         
   6   8   8        117.29        123.84         3.20 o                         
   7   8   8        212.08        210.78         4.68 o                         
   8   8   8         56.70         54.22         2.08 o                         
   1   9   8          0.00          0.37         0.51 o                         
   2   9   8         72.81         71.76         3.44 o                         
   3   9   8        127.33        124.02         3.49 o                         
   4   9   8         35.41         37.59         1.73 o                         
   5   9   8          2.57          0.88         0.41 o                         
   6   9   8         38.01         35.95         1.27 o                         
   7   9   8          0.10         -0.34         0.44 o                         
  -5  -9   9        173.28        175.97         3.72 o                         
  -4  -9   9        113.67        114.60         2.95 o                         
  -3  -9   9         31.92         28.78         1.68 o                         
  -2  -9   9          0.99          2.20         0.56 o                         
  -1  -9   9         58.17         58.03         2.97 o                         
  -6  -8   9         81.98         77.84         6.54 o                         
  -5  -8   9          4.00          2.85         0.56 o                         
  -4  -8   9          9.19         10.69         1.26 o                         
  -3  -8   9          1.76          3.08         1.21 o                         
  -2  -8   9          2.97          1.79         1.12 o                         
  -1  -8   9         17.87         15.49         1.74 o                         
   0  -8   9         74.30         70.17         4.54 o                         
   1  -8   9          1.46          0.74         1.17 o                         
  -7  -7   9          4.82          4.30         0.69 o                         
  -6  -7   9        166.54        165.61         3.38 o                         
  -5  -7   9         39.85         41.45         1.82 o                         
  -4  -7   9        499.55        543.20         7.86 o                         
  -3  -7   9        530.06        579.55         8.41 o                         
  -2  -7   9         93.21         96.48         3.12 o                         
  -1  -7   9         52.10         48.51         2.53 o                         
   0  -7   9         63.48         67.17         2.72 o                         
   1  -7   9          6.82          9.39         2.07 o                         
   2  -7   9         50.62         50.96         3.50 o                         
   3  -7   9          1.06          4.51         1.44 o                         
  -7  -6   9         42.49         48.58         2.06 o                         
  -6  -6   9          3.39          6.50         1.26 o                         
  -5  -6   9         51.48         56.39         2.76 o                         
  -4  -6   9        118.18        128.32         4.07 o                         
  -3  -6   9        242.56        256.33         5.77 o                         
  -2  -6   9         27.04         25.15         1.80 o                         
  -1  -6   9        146.82        128.30         4.11 o                         
   0  -6   9          3.16          2.22         1.10 o                         
   1  -6   9         47.66         45.26         2.52 o                         
   2  -6   9         10.75          8.29         1.49 o                         
   3  -6   9         47.15         59.89         2.62 o                         
   4  -6   9         61.51         76.26         2.32 o                         
  -7  -5   9         68.17         65.28         2.02 o                         
  -6  -5   9         31.14         31.48         1.82 o                         
  -5  -5   9         51.48         54.74         2.62 o                         
  -4  -5   9         19.20         18.01         1.66 o                         
  -3  -5   9          2.45          0.80         0.80 o                         
  -2  -5   9         17.92         13.13         1.41 o                         
  -1  -5   9        253.22        257.15         4.59 o                         
   0  -5   9        109.44        101.08         3.35 o                         
   1  -5   9        120.70        109.52         3.53 o                         
   2  -5   9        304.36        300.00         7.35 o                         
   3  -5   9         42.67         40.42         2.92 o                         
   4  -5   9         31.67         25.25         1.52 o                         
   5  -5   9         37.58         28.17         2.51 o                         
  -7  -4   9        105.49        101.68         2.24 o                         
  -6  -4   9          3.22          3.06         0.92 o                         
  -5  -4   9         28.27         34.13         2.24 o                         
  -4  -4   9          6.35          4.82         2.01 o                         
  -3  -4   9        383.36        402.38         7.11 o                         
  -2  -4   9          6.09         12.75         3.87 o                         
  -1  -4   9        161.09        162.71        10.63 o                         
   0  -4   9         40.71         50.26         6.64 o                         
   1  -4   9       1467.04       1503.62        12.89 o                         
   2  -4   9         83.45         72.58         3.21 o                         
   3  -4   9        693.78        691.55        23.57 o                         
   4  -4   9         65.48         66.14         3.33 o                         
   5  -4   9         69.70         85.76         3.12 o                         
   6  -4   9         15.55         12.48         1.50 o                         
  -7  -3   9          3.80          4.87         0.84 o                         
  -6  -3   9         12.43          9.87         1.23 o                         
  -5  -3   9          2.24          3.57         1.01 o                         
  -4  -3   9          2.53          2.21         0.70 o                         
  -3  -3   9       1144.78       1203.63        28.14 o                         
  -2  -3   9         48.43         40.82         5.28 o                         
  -1  -3   9         72.24         94.39         7.45 o                         
   0  -3   9         82.11         82.88         7.05 o                         
   1  -3   9        337.92        321.03        14.27 o                         
   2  -3   9         52.29         48.62         6.73 o                         
   3  -3   9        313.54        317.41         7.35 o                         
   4  -3   9        354.63        375.54         8.08 o                         
   5  -3   9          0.42          0.60         0.60 o                         
   6  -3   9          0.72         -0.59         1.08 o                         
  -7  -2   9        111.09        105.76         3.33 o                         
  -6  -2   9         21.54         23.40         1.73 o                         
  -5  -2   9         87.98         82.86         3.89 o                         
  -4  -2   9         18.21         15.38         1.83 o                         
  -3  -2   9         96.99        127.84         7.73 o                         
  -2  -2   9        183.62        213.27        10.08 o                         
  -1  -2   9       1054.39       1087.84        21.59 o                         
   0  -2   9        129.66        149.48         8.00 o                         
   1  -2   9         85.48        100.76         4.50 o                         
   2  -2   9         10.25         12.04         3.40 o                         
   3  -2   9        350.95        348.60         8.14 o                         
   4  -2   9         56.24         57.10         3.70 o                         
   5  -2   9        915.23        966.32        11.78 o                         
   6  -2   9         85.31         79.10         4.96 o                         
   7  -2   9          4.49          3.48         0.71 o                         
  -7  -1   9          0.25          0.52         0.67 o                         
  -6  -1   9        211.82        215.81         3.91 o                         
  -5  -1   9        182.06        181.83         3.73 o                         
  -4  -1   9          0.20          1.43         0.80 o                         
  -3  -1   9         21.55         21.94         2.76 o                         
  -2  -1   9        384.22        413.56         9.53 o                         
  -1  -1   9        545.43        594.53         7.76 o                         
   0  -1   9          3.17          1.85         0.68 o                         
   1  -1   9        232.73        263.66         4.68 o                         
   2  -1   9        137.18        126.96         6.19 o                         
   3  -1   9          4.64          3.05         1.43 o                         
   4  -1   9          4.50          4.33         1.09 o                         
   5  -1   9        158.24        169.82         3.65 o                         
   6  -1   9        284.01        290.39         6.77 o                         
   7  -1   9         16.24         15.20         2.28 o                         
  -7   0   9         47.91         51.37         2.29 o                         
  -6   0   9         14.05         16.50         1.36 o                         
  -5   0   9         80.22         83.48         2.56 o                         
  -4   0   9         66.09         60.23         2.44 o                         
  -3   0   9          0.02         -0.63         0.89 o                         
  -2   0   9        125.61        122.09         5.25 o                         
  -1   0   9        188.06        196.38         3.94 o                         
   0   0   9        366.97        366.27         4.87 o                         
   1   0   9         97.42        114.94         3.52 o                         
   2   0   9       1312.37       1323.53        13.76 o                         
   3   0   9          1.03         -0.40         2.29 o                         
   4   0   9         60.71         56.32         3.83 o                         
   5   0   9         21.01         20.58         1.42 o                         
   6   0   9        147.83        146.83         7.73 o                         
   7   0   9          5.19          6.96         1.35 o                         
   8   0   9         12.55         13.75         1.02 o                         
  -6   1   9          4.49          3.52         0.73 o                         
  -5   1   9        310.83        311.67         5.34 o                         
  -4   1   9        629.87        652.24         6.45 o                         
  -3   1   9          1.33          0.60         0.54 o                         
  -2   1   9         56.25         67.71         4.45 o                         
  -1   1   9         20.42         22.62         1.73 o                         
   0   1   9        782.17        841.06         9.32 o                         
   1   1   9       1614.91       1683.32        12.77 o                         
   2   1   9        536.39        516.17        12.56 o                         
   3   1   9        317.50        307.33        10.30 o                         
   4   1   9        509.07        519.79        14.55 o                         
   5   1   9          8.13          8.26         1.05 o                         
   6   1   9          5.72          7.25         1.57 o                         
   7   1   9        127.88        126.63         8.33 o                         
   8   1   9        159.76        157.16         3.45 o                         
  -6   2   9          3.26          2.44         0.61 o                         
  -5   2   9         16.28         15.50         1.64 o                         
  -4   2   9         67.17         59.91         1.93 o                         
  -3   2   9        362.57        363.19         3.86 o                         
  -2   2   9        429.10        413.65         4.14 o                         
  -1   2   9         94.48         97.97         4.92 o                         
   0   2   9        122.28        110.49         3.63 o                         
   1   2   9        206.15        188.53         4.54 o                         
   2   2   9         65.62         70.61         3.28 o                         
   3   2   9        227.04        230.50        13.68 o                         
   4   2   9        508.37        508.66        14.79 o                         
   5   2   9        117.99        121.15         3.25 o                         
   6   2   9          0.10          0.56         1.10 o                         
   7   2   9          6.10          5.96         1.49 o                         
   8   2   9          7.40          9.19         1.15 o                         
   9   2   9         36.40         32.71         1.35 o                         
  -5   3   9         30.09         35.57         1.81 o                         
  -4   3   9         23.36         17.11         1.59 o                         
  -3   3   9        641.41        676.26         6.31 o                         
  -2   3   9          0.50         -0.12         0.49 o                         
  -1   3   9        400.80        366.36         4.17 o                         
   0   3   9        256.33        272.96         8.30 o                         
   1   3   9         11.80          8.12         1.21 o                         
   2   3   9        397.32        411.81        19.42 o                         
   3   3   9          0.44          0.61         0.92 o                         
   4   3   9        252.74        268.60         8.17 o                         
   5   3   9        213.75        200.92         4.54 o                         
   6   3   9        110.03        103.21         3.43 o                         
   7   3   9          7.88          6.27         1.35 o                         
   8   3   9         38.32         33.08         1.60 o                         
   9   3   9         24.22         22.77         0.98 o                         
  -4   4   9          9.31          6.80         0.98 o                         
  -3   4   9         26.80         23.34         1.22 o                         
  -2   4   9        726.37        737.39         5.57 o                         
  -1   4   9          1.63          0.84         0.56 o                         
   0   4   9         90.01         96.08         1.91 o                         
   1   4   9        346.66        320.95        14.11 o                         
   2   4   9          0.49         -0.98         0.98 o                         
   3   4   9         73.02         64.78         4.11 o                         
   4   4   9         42.81         34.34         1.96 o                         
   5   4   9        209.91        236.36         4.33 o                         
   6   4   9        102.49         98.43         3.50 o                         
   7   4   9         10.78          9.82         1.12 o                         
   8   4   9         95.44         96.77         2.53 o                         
   9   4   9          3.73          3.43         0.49 o                         
  -3   5   9         11.18          7.56         0.88 o                         
  -2   5   9         35.99         33.01         1.26 o                         
  -1   5   9        207.25        209.12         3.17 o                         
   0   5   9        118.45        102.14         2.60 o                         
   1   5   9         32.15         22.42         1.21 o                         
   2   5   9         21.01         13.63         1.10 o                         
   3   5   9        122.19        137.37         3.78 o                         
   4   5   9          2.27          2.56         0.89 o                         
   5   5   9          1.26         -0.80         0.93 o                         
   6   5   9          4.84          5.04         1.15 o                         
   7   5   9         26.08         24.58         1.87 o                         
   8   5   9          0.04         -0.06         0.48 o                         
   9   5   9         11.98         13.89         1.10 o                         
  -3   6   9          1.85          4.78         1.18 o                         
  -2   6   9         13.51         14.14         1.07 o                         
  -1   6   9         25.79         19.52         1.25 o                         
   0   6   9        153.69        169.23         2.88 o                         
   1   6   9         75.11         65.25         2.18 o                         
   2   6   9          0.01          2.30         0.87 o                         
   3   6   9        207.82        217.71         4.02 o                         
   4   6   9         41.17         42.62         2.25 o                         
   5   6   9         60.25         63.14         4.65 o                         
   6   6   9         27.44         26.94         2.33 o                         
   7   6   9         72.55         80.43         3.70 o                         
   8   6   9          7.18          4.77         0.80 o                         
   9   6   9          0.72          1.86         0.69 o                         
  -1   7   9          0.79          1.46         0.70 o                         
   0   7   9         58.85         61.61         2.56 o                         
   1   7   9         76.84         71.94         2.40 o                         
   2   7   9         45.43         43.55         2.01 o                         
   3   7   9         16.46         18.19         1.39 o                         
   4   7   9         35.67         31.26         2.00 o                         
   5   7   9         13.73         16.83         1.90 o                         
   6   7   9        192.67        201.73         5.27 o                         
   7   7   9         44.88         47.75         2.47 o                         
   8   7   9          0.31          0.08         0.48 o                         
   0   8   9         56.13         61.46         3.34 o                         
   1   8   9          0.11          0.87         1.55 o                         
   2   8   9         54.48         65.99         2.34 o                         
   3   8   9         30.95         36.19         2.06 o                         
   4   8   9          7.95          4.13         0.88 o                         
   5   8   9         93.03         98.85         2.96 o                         
   6   8   9         69.43         70.92         2.40 o                         
   7   8   9        211.72        209.69         4.45 o                         
   8   8   9         30.11         23.63         1.15 o                         
   2   9   9          1.80          2.43         0.87 o                         
   3   9   9          0.96          3.25         0.80 o                         
   4   9   9         53.40         54.11         1.89 o                         
   5   9   9          8.79          7.88         0.85 o                         
   6   9   9          4.47          4.52         0.53 o                         
   7   9   9          0.30          0.72         0.65 o                         
  -4  -9  10         47.09         47.62         3.02 o                         
  -3  -9  10         39.99         36.11         2.80 o                         
  -2  -9  10         16.18         14.06         1.07 o                         
  -1  -9  10         24.53         25.53         1.68 o                         
  -6  -8  10          0.20          0.41         0.53 o                         
  -5  -8  10         18.75         16.28         0.96 o                         
  -4  -8  10         48.70         51.26         2.05 o                         
  -3  -8  10        173.05        173.56         9.18 o                         
  -2  -8  10        343.36        331.85         5.69 o                         
  -1  -8  10         13.06         14.01         1.61 o                         
   0  -8  10          1.71          0.14         1.02 o                         
   1  -8  10          1.91          2.46         0.94 o                         
  -7  -7  10          9.77          8.71         1.03 o                         
  -6  -7  10         80.56         79.12         2.17 o                         
  -5  -7  10         96.35        101.82         2.58 o                         
  -4  -7  10          0.06          0.63         1.05 o                         
  -3  -7  10          0.60          1.92         1.38 o                         
  -2  -7  10        245.37        230.88         5.13 o                         
  -1  -7  10         72.10         58.75         2.68 o                         
   0  -7  10         28.93         27.47         1.89 o                         
   1  -7  10          9.47          7.21         1.25 o                         
   2  -7  10         48.90         42.83         3.10 o                         
   3  -7  10         21.53         20.94         1.45 o                         
  -7  -6  10         44.40         39.73         1.96 o                         
  -6  -6  10         69.86         68.53         3.55 o                         
  -5  -6  10          8.07          5.16         0.93 o                         
  -4  -6  10        163.24        171.30         4.62 o                         
  -3  -6  10         24.71         20.50         1.85 o                         
  -2  -6  10         24.52         23.68         1.73 o                         
  -1  -6  10         42.31         39.31         2.39 o                         
   0  -6  10        210.12        222.06         5.84 o                         
   1  -6  10          0.14          1.24         1.41 o                         
   2  -6  10         13.91         12.90         1.67 o                         
   3  -6  10         27.79         33.85         2.54 o                         
   4  -6  10         45.32         54.75         2.07 o                         
  -7  -5  10        120.44        116.50         3.79 o                         
  -6  -5  10          0.13          0.31         0.70 o                         
  -5  -5  10          4.70          7.63         1.23 o                         
  -4  -5  10        253.24        262.15         4.72 o                         
  -3  -5  10         22.15         25.99         1.91 o                         
  -2  -5  10         24.16         22.82         1.83 o                         
  -1  -5  10        211.47        212.56         4.27 o                         
   0  -5  10        185.86        170.58         4.60 o                         
   1  -5  10          1.48          1.23         0.86 o                         
   2  -5  10         13.48         10.73         2.01 o                         
   3  -5  10          6.33          5.63         1.35 o                         
   4  -5  10         75.58         69.62         2.36 o                         
   5  -5  10        125.29        135.40         4.78 o                         
  -7  -4  10         32.33         34.16         1.64 o                         
  -6  -4  10         14.76         10.96         1.23 o                         
  -5  -4  10          0.37          1.20         0.91 o                         
  -4  -4  10          0.16         -0.03         0.69 o                         
  -3  -4  10         62.58         64.73         2.57 o                         
  -2  -4  10        105.04        109.27         4.07 o                         
  -1  -4  10        113.83        109.88         3.82 o                         
   0  -4  10        176.91        159.06         4.62 o                         
   1  -4  10         42.93         40.46         2.19 o                         
   2  -4  10        217.39        230.27         5.03 o                         
   3  -4  10         15.16         18.47         2.41 o                         
   4  -4  10          0.87          3.38         1.23 o                         
   5  -4  10         12.93         14.13         1.41 o                         
  -7  -3  10         68.42         68.60         2.00 o                         
  -6  -3  10        104.81        104.36         2.63 o                         
  -5  -3  10        264.62        267.15         7.32 o                         
  -4  -3  10          8.85         12.87         1.22 o                         
  -3  -3  10        212.26        226.94         4.03 o                         
  -2  -3  10        134.16        135.30         9.07 o                         
  -1  -3  10         88.15        104.00         8.06 o                         
   0  -3  10         23.62         15.29         3.53 o                         
   1  -3  10         70.12         76.91         7.44 o                         
   2  -3  10        738.38        749.45         9.92 o                         
   3  -3  10         59.25         51.65         2.29 o                         
   4  -3  10         62.95         61.45         5.12 o                         
   5  -3  10          0.00          1.40         0.81 o                         
   6  -3  10        110.94        115.20         4.13 o                         
  -7  -2  10        160.27        169.55         3.77 o                         
  -6  -2  10          4.53          5.53         1.05 o                         
  -5  -2  10        121.83        117.38         4.54 o                         
  -4  -2  10         49.30         38.54         2.26 o                         
  -3  -2  10        127.64        122.31         3.51 o                         
  -2  -2  10          1.01          1.59         2.56 o                         
  -1  -2  10         91.97        126.24         4.77 o                         
   0  -2  10       1210.22       1301.79        24.06 o                         
   1  -2  10         99.98        102.80         4.80 o                         
   2  -2  10        358.08        356.52         9.11 o                         
   3  -2  10         57.50         56.67         2.12 o                         
   4  -2  10        879.65        900.13        11.99 o                         
   5  -2  10         86.44         90.46         3.16 o                         
   6  -2  10          7.81          6.08         2.10 o                         
   7  -2  10         14.62          8.75         7.45 o                         
  -7  -1  10          0.66          0.13         0.60 o                         
  -6  -1  10         57.57         49.03         1.70 o                         
  -5  -1  10         98.46         98.70         2.74 o                         
  -4  -1  10         27.46         28.69         1.71 o                         
  -3  -1  10        220.84        212.23         4.56 o                         
  -2  -1  10          8.29          7.20         2.36 o                         
  -1  -1  10        242.12        241.83         5.30 o                         
   0  -1  10         87.92         70.39         2.81 o                         
   1  -1  10        935.59       1009.70         9.65 o                         
   2  -1  10        491.96        511.32        11.64 o                         
   3  -1  10          1.01         -0.24         1.01 o                         
   4  -1  10       1021.60       1091.51        12.98 o                         
   5  -1  10         27.48         33.63         2.26 o                         
   6  -1  10        116.03        118.43         4.35 o                         
   7  -1  10         25.75         28.32         2.77 o                         
  -6   0  10         11.66          7.47         0.96 o                         
  -5   0  10        164.36        165.52         3.43 o                         
  -4   0  10        595.68        606.89         6.49 o                         
  -3   0  10          4.88          5.35         0.70 o                         
  -2   0  10        101.89        111.01         5.17 o                         
  -1   0  10          1.60          7.80         1.09 o                         
   0   0  10        216.57        219.42         4.04 o                         
   1   0  10       2129.03       2266.51        17.22 o                         
   2   0  10        372.96        429.50        12.24 o                         
   3   0  10          0.24         -0.85         1.02 o                         
   4   0  10        573.22        570.58         9.91 o                         
   5   0  10         51.54         54.13         3.08 o                         
   6   0  10          5.66          5.82         1.47 o                         
   7   0  10        142.28        141.76         4.44 o                         
   8   0  10          7.27          6.85         0.76 o                         
  -6   1  10         36.72         39.38         1.73 o                         
  -5   1  10          0.02          0.42         0.71 o                         
  -4   1  10         93.96         93.61         2.55 o                         
  -3   1  10         21.83         21.57         1.12 o                         
  -2   1  10        210.86        221.44         6.60 o                         
  -1   1  10          9.39          4.98         2.05 o                         
   0   1  10        437.12        446.04         7.25 o                         
   1   1  10        522.39        534.85         7.50 o                         
   2   1  10         70.63         68.82         5.07 o                         
   3   1  10        429.33        439.89        13.00 o                         
   4   1  10         12.30         18.92         3.25 o                         
   5   1  10         72.49         76.52         2.50 o                         
   6   1  10         23.76         24.85         2.25 o                         
   7   1  10         44.54         45.51         2.83 o                         
   8   1  10          0.17         -0.09         0.61 o                         
  -5   2  10          0.36          0.12         0.85 o                         
  -4   2  10         38.64         35.83         1.79 o                         
  -3   2  10        123.52        106.46         2.15 o                         
  -2   2  10        127.72        133.35         2.17 o                         
  -1   2  10         30.73         41.35         3.43 o                         
   0   2  10         52.36         61.81         3.94 o                         
   1   2  10        433.01        433.13         7.28 o                         
   2   2  10        299.76        300.58         7.87 o                         
   3   2  10       1081.68       1108.84        15.90 o                         
   4   2  10        236.89        240.89         7.85 o                         
   5   2  10         18.21         14.58         1.65 o                         
   6   2  10        148.85        129.87         3.93 o                         
   7   2  10         96.55         98.93         4.51 o                         
   8   2  10          0.02          0.18         0.76 o                         
  -5   3  10         12.94         12.71         1.08 o                         
  -4   3  10         33.59         34.52         1.95 o                         
  -3   3  10         38.54         40.34         1.54 o                         
  -2   3  10        284.37        304.07         3.61 o                         
  -1   3  10          4.66          6.58         1.00 o                         
   0   3  10        119.29        112.70         5.58 o                         
   1   3  10        305.28        348.59         7.05 o                         
   2   3  10         21.85         10.85         3.53 o                         
   3   3  10         88.86         87.50         4.76 o                         
   4   3  10          2.22          2.53         0.89 o                         
   5   3  10         78.68         67.35         2.98 o                         
   6   3  10         14.90         20.81         1.58 o                         
   7   3  10          3.17          2.50         0.76 o                         
   8   3  10        192.71        199.02         4.23 o                         
   9   3  10         22.98         18.92         1.80 o                         
  -4   4  10          1.43          2.10         0.87 o                         
  -3   4  10         10.52         12.49         0.91 o                         
  -2   4  10        399.22        407.32         4.35 o                         
  -1   4  10         53.32         72.41         1.92 o                         
   0   4  10         24.83         34.24         1.20 o                         
   1   4  10          7.91          9.82         0.87 o                         
   2   4  10         66.76         55.08         2.30 o                         
   3   4  10          7.01          6.81         1.07 o                         
   4   4  10         60.68         76.68         2.91 o                         
   5   4  10         17.32         13.31         1.37 o                         
   6   4  10         27.80         26.56         1.96 o                         
   7   4  10          0.48          0.30         0.86 o                         
   8   4  10          0.38          0.50         1.09 o                         
   9   4  10         19.57         17.45         1.83 o                         
  -3   5  10         16.96         24.29         1.46 o                         
  -2   5  10         62.58         71.53         1.88 o                         
  -1   5  10          0.00          0.87         0.50 o                         
   0   5  10        295.11        310.45         4.13 o                         
   1   5  10        172.02        181.40         3.32 o                         
   2   5  10          6.65          9.37         1.04 o                         
   3   5  10        255.12        274.06         6.20 o                         
   4   5  10         75.57         76.02         2.97 o                         
   5   5  10        321.80        320.30         7.56 o                         
   6   5  10        204.69        203.98         5.81 o                         
   7   5  10          0.08          0.78         0.87 o                         
   8   5  10        118.09        124.82         2.99 o                         
   9   5  10          1.96          2.40         0.68 o                         
  -2   6  10          2.74          4.72         0.80 o                         
  -1   6  10         15.81         16.19         1.25 o                         
   0   6  10        313.04        325.94         4.15 o                         
   1   6  10        664.60        700.37         6.86 o                         
   2   6  10         22.65         32.57         2.15 o                         
   3   6  10         46.58         54.91         2.21 o                         
   4   6  10         32.39         37.74         2.19 o                         
   5   6  10          0.91          1.62         1.69 o                         
   6   6  10         19.54         21.45         2.05 o                         
   7   6  10          7.46          5.52         1.33 o                         
   8   6  10          5.04          4.51         1.09 o                         
  -1   7  10         17.72         24.67         1.32 o                         
   0   7  10          0.08          1.70         0.72 o                         
   1   7  10         23.66         15.39         1.21 o                         
   2   7  10          9.57         13.72         1.30 o                         
   3   7  10        118.89        140.25         3.37 o                         
   4   7  10         28.33         36.74         2.10 o                         
   5   7  10         25.08         25.79         2.61 o                         
   6   7  10         41.14         43.89         4.85 o                         
   7   7  10          1.57          1.43         0.90 o                         
   8   7  10         51.29         46.45         1.81 o                         
   0   8  10          3.88          6.08         1.09 o                         
   1   8  10          0.25         -0.12         1.73 o                         
   2   8  10         10.01         12.10         1.05 o                         
   3   8  10          7.33          5.37         1.35 o                         
   4   8  10          0.95          0.41         1.07 o                         
   5   8  10         13.11         13.90         1.25 o                         
   6   8  10        138.71        141.05         3.10 o                         
   7   8  10         29.67         29.78         1.69 o                         
   2   9  10          3.48          3.50         0.86 o                         
   3   9  10          4.20          2.86         0.67 o                         
   4   9  10         12.73         16.54         1.33 o                         
   5   9  10          2.36          3.00         0.64 o                         
   6   9  10          8.22          8.44         0.68 o                         
  -4  -9  11        120.07        117.14         3.98 o                         
  -3  -9  11         15.24         14.77         1.65 o                         
  -2  -9  11         20.55         16.88         1.58 o                         
  -5  -8  11         13.61         12.54         0.83 o                         
  -4  -8  11         42.83         41.48         1.60 o                         
  -3  -8  11         13.38         11.63         1.03 o                         
  -2  -8  11         60.73         63.87         2.16 o                         
  -1  -8  11          1.86         -0.83         1.01 o                         
   0  -8  11          2.10          4.30         1.25 o                         
   1  -8  11         31.04         31.87         2.04 o                         
  -6  -7  11         29.36         31.81         2.18 o                         
  -5  -7  11        295.36        287.44         3.93 o                         
  -4  -7  11          2.64          2.85         0.70 o                         
  -3  -7  11         32.79         31.46         2.07 o                         
  -2  -7  11        276.06        280.32         5.40 o                         
  -1  -7  11          6.58          6.36         1.18 o                         
   0  -7  11         10.04          9.78         1.20 o                         
   1  -7  11         35.37         31.08         2.03 o                         
   2  -7  11          9.66          2.99         3.48 o                         
  -7  -6  11         45.11         45.57         1.29 o                         
  -6  -6  11          2.28          1.77         0.76 o                         
  -5  -6  11         14.31         13.96         1.13 o                         
  -4  -6  11        310.82        331.51         5.12 o                         
  -3  -6  11        412.15        415.80         7.24 o                         
  -2  -6  11        166.24        163.63         4.75 o                         
  -1  -6  11        397.09        386.16         8.70 o                         
   0  -6  11         41.49         45.00         2.48 o                         
   1  -6  11         47.06         44.69         2.36 o                         
   2  -6  11         87.15         81.89         4.80 o                         
   3  -6  11        222.63        245.63         4.85 o                         
   4  -6  11          1.39          1.96         0.54 o                         
  -7  -5  11        204.90        206.86         2.98 o                         
  -6  -5  11          0.43          0.45         0.88 o                         
  -5  -5  11         84.53         84.93         3.50 o                         
  -4  -5  11        414.06        439.99         8.26 o                         
  -3  -5  11        290.24        283.08         7.98 o                         
  -2  -5  11        562.47        584.79         8.12 o                         
  -1  -5  11        279.75        279.20         5.44 o                         
   0  -5  11        272.34        280.09         9.07 o                         
   1  -5  11         17.64         17.60         2.38 o                         
   2  -5  11          8.99         10.89         1.40 o                         
   3  -5  11         13.17          8.79         1.57 o                         
   4  -5  11         62.48         58.52         2.09 o                         
   5  -5  11        420.52        440.98         7.78 o                         
  -7  -4  11         25.25         21.31         1.08 o                         
  -6  -4  11         81.14         82.79         2.56 o                         
  -5  -4  11          1.42          1.50         0.69 o                         
  -4  -4  11         33.55         28.52         2.02 o                         
  -3  -4  11          0.46         -0.77         0.77 o                         
  -2  -4  11        447.25        470.80         6.50 o                         
  -1  -4  11        145.39        149.99         3.95 o                         
   0  -4  11         83.63         86.72         3.02 o                         
   1  -4  11        602.80        611.53         7.99 o                         
   2  -4  11         13.74         13.15         1.58 o                         
   3  -4  11          1.50         -0.59         1.16 o                         
   4  -4  11          5.50          5.48         1.74 o                         
   5  -4  11          5.12          5.61         1.02 o                         
  -7  -3  11          1.91          1.03         0.48 o                         
  -6  -3  11         17.19         16.70         1.38 o                         
  -5  -3  11        434.33        448.97        10.20 o                         
  -4  -3  11         12.22          7.60         1.12 o                         
  -3  -3  11         33.49         40.11         1.87 o                         
  -2  -3  11        407.44        435.65         9.60 o                         
  -1  -3  11         73.71         87.51         7.78 o                         
   0  -3  11         39.73         52.87         6.23 o                         
   1  -3  11        685.56        678.43         9.39 o                         
   2  -3  11          1.92          2.94         0.83 o                         
   3  -3  11         18.41         17.02         1.37 o                         
   4  -3  11         48.58         46.74         3.00 o                         
   5  -3  11          0.01         -0.62         0.94 o                         
   6  -3  11         75.75         70.80         2.71 o                         
  -7  -2  11          5.28          5.68         0.80 o                         
  -6  -2  11          0.83          1.73         0.87 o                         
  -5  -2  11        129.22        126.87         3.75 o                         
  -4  -2  11          5.58          6.08         1.30 o                         
  -3  -2  11         10.94         10.31         1.44 o                         
  -2  -2  11         83.55         70.34         4.55 o                         
  -1  -2  11         45.38         47.72         3.41 o                         
   0  -2  11         73.47         97.35         6.92 o                         
   1  -2  11          3.10          4.94         1.58 o                         
   2  -2  11        373.90        387.05         9.90 o                         
   3  -2  11        146.28        145.73         3.32 o                         
   4  -2  11        278.41        266.11         5.45 o                         
   5  -2  11         99.77        100.59         3.30 o                         
   6  -2  11         53.86         52.98         4.00 o                         
   7  -2  11          1.97          2.50         0.97 o                         
  -7  -1  11         79.73         70.55         2.39 o                         
  -6  -1  11          0.47          0.31         0.89 o                         
  -5  -1  11          0.21          0.82         0.79 o                         
  -4  -1  11         73.49         81.13         2.59 o                         
  -3  -1  11        133.53        157.36         4.24 o                         
  -2  -1  11        195.48        238.17         7.97 o                         
  -1  -1  11       1318.31       1310.37        13.01 o                         
   0  -1  11         86.63         93.21         3.98 o                         
   1  -1  11        223.50        266.49         6.98 o                         
   2  -1  11         54.52         59.61         3.61 o                         
   3  -1  11        978.20       1036.82        49.15 o                         
   4  -1  11         62.12         60.59         2.35 o                         
   5  -1  11          7.92         10.21         1.31 o                         
   6  -1  11        494.21        481.97        11.96 o                         
   7  -1  11          7.80          5.04         1.31 o                         
  -6   0  11         96.31         98.98         2.28 o                         
  -5   0  11        180.54        182.61         3.46 o                         
  -4   0  11         97.39        100.44         2.85 o                         
  -3   0  11         76.19         76.06         2.10 o                         
  -2   0  11        108.00        106.06         4.07 o                         
  -1   0  11        601.86        696.17        15.42 o                         
   0   0  11        155.75        133.08         4.89 o                         
   1   0  11        176.62        195.63         5.40 o                         
   2   0  11        172.50        153.00         7.77 o                         
   3   0  11        314.56        337.67        11.95 o                         
   4   0  11        237.04        233.80         3.96 o                         
   5   0  11        230.17        226.07         5.10 o                         
   6   0  11        206.41        215.38         6.10 o                         
   7   0  11        326.40        333.24         6.54 o                         
   8   0  11          3.98          2.48         0.53 o                         
  -6   1  11          3.44          4.73         0.67 o                         
  -5   1  11        267.01        274.58         6.86 o                         
  -4   1  11          2.75          3.96         1.21 o                         
  -3   1  11        312.70        330.94         4.08 o                         
  -2   1  11         73.69         80.57         1.99 o                         
  -1   1  11        272.33        275.53         8.19 o                         
   0   1  11          0.22          1.05         1.09 o                         
   1   1  11       2314.49       2306.02        19.61 o                         
   2   1  11         48.33         41.19         3.18 o                         
   3   1  11        539.31        540.06        15.17 o                         
   4   1  11        127.22        134.09         4.10 o                         
   5   1  11        192.14        188.27         3.65 o                         
   6   1  11         11.54          9.93         1.65 o                         
   7   1  11          0.88         -0.95         0.96 o                         
   8   1  11          1.05          1.07         0.83 o                         
  -5   2  11          1.56          1.82         0.85 o                         
  -4   2  11          2.79          3.33         0.94 o                         
  -3   2  11       1219.67       1214.69         7.38 o                         
  -2   2  11        110.59        103.66         2.51 o                         
  -1   2  11          0.55          1.21         0.49 o                         
   0   2  11          0.02          0.68         0.83 o                         
   1   2  11         40.64         45.89         3.49 o                         
   2   2  11        156.84        156.51         6.05 o                         
   3   2  11         96.62        104.56         5.18 o                         
   4   2  11        120.14        134.24         3.69 o                         
   5   2  11          1.26         -0.18         0.94 o                         
   6   2  11         14.92         14.50         1.58 o                         
   7   2  11         84.05         80.62         3.63 o                         
   8   2  11         29.85         26.37         1.50 o                         
  -5   3  11          0.97          1.00         0.87 o                         
  -4   3  11         10.36         11.91         1.46 o                         
  -3   3  11         10.13         14.02         1.00 o                         
  -2   3  11        326.36        299.26         4.09 o                         
  -1   3  11        283.71        268.58         3.77 o                         
   0   3  11         78.59         84.32         2.52 o                         
   1   3  11        613.90        675.50        12.01 o                         
   2   3  11         45.38         51.71         3.77 o                         
   3   3  11         12.41          7.75         1.99 o                         
   4   3  11        285.70        266.11         5.22 o                         
   5   3  11         94.69         87.12         3.21 o                         
   6   3  11          0.03         -0.96         1.31 o                         
   7   3  11         71.50         71.57         2.41 o                         
   8   3  11          7.39          6.91         0.87 o                         
  -4   4  11          4.36          5.00         1.19 o                         
  -3   4  11         12.20         13.54         0.87 o                         
  -2   4  11         13.98          9.72         0.83 o                         
  -1   4  11        285.45        271.79         3.89 o                         
   0   4  11         50.70         53.90         1.60 o                         
   1   4  11          7.93         11.25         1.02 o                         
   2   4  11         25.00         33.35         1.37 o                         
   3   4  11          7.99         12.28         1.19 o                         
   4   4  11          5.38          2.48         0.95 o                         
   5   4  11        244.88        234.59         4.37 o                         
   6   4  11        253.43        255.85         7.97 o                         
   7   4  11         12.35          7.73         1.24 o                         
   8   4  11         46.89         44.41         1.85 o                         
  -3   5  11          4.09          4.65         1.45 o                         
  -2   5  11         26.13         26.60         1.16 o                         
  -1   5  11        201.46        198.97         3.29 o                         
   0   5  11        212.78        196.48         3.29 o                         
   1   5  11         21.93         14.80         1.14 o                         
   2   5  11        167.73        144.72         3.37 o                         
   3   5  11        222.92        240.97         3.61 o                         
   4   5  11         35.76         35.89         2.20 o                         
   5   5  11          0.83         -1.26         1.30 o                         
   6   5  11         18.26         19.09         2.06 o                         
   7   5  11          7.39          6.78         1.03 o                         
   8   5  11         19.96         16.85         1.14 o                         
  -2   6  11          4.49          6.43         0.74 o                         
  -1   6  11         45.08         50.30         1.90 o                         
   0   6  11        349.01        325.93         4.51 o                         
   1   6  11        156.78        170.97         3.40 o                         
   2   6  11         26.43         21.71         1.78 o                         
   3   6  11         28.08         29.82         1.71 o                         
   4   6  11         69.37         76.02         2.58 o                         
   5   6  11         76.28         85.76         3.94 o                         
   6   6  11         23.01         24.29         2.24 o                         
   7   6  11         42.11         43.03         3.54 o                         
   8   6  11          0.83          2.29         0.72 o                         
  -1   7  11          2.65          1.78         0.59 o                         
   0   7  11         61.11         62.15         2.77 o                         
   1   7  11         74.00         68.85         2.19 o                         
   2   7  11         20.48         18.36         1.34 o                         
   3   7  11          0.55          0.10         0.75 o                         
   4   7  11          9.17          6.74         1.15 o                         
   5   7  11         53.02         48.71         2.35 o                         
   6   7  11         38.06         38.35         1.93 o                         
   7   7  11          0.01          0.50         1.05 o                         
   8   7  11          1.71          0.52         0.41 o                         
   1   8  11         60.23         60.96         2.25 o                         
   2   8  11         35.48         25.51         1.36 o                         
   3   8  11         26.37         32.53         2.61 o                         
   4   8  11          1.72          0.81         0.78 o                         
   5   8  11         30.77         27.58         2.60 o                         
   6   8  11         12.04         10.55         1.11 o                         
   7   8  11          0.01          0.62         0.56 o                         
   3   9  11         74.15         74.16         3.11 o                         
   4   9  11          2.04          3.07         1.00 o                         
   5   9  11         12.51         12.66         1.60 o                         
   6   9  11          0.13          1.30         0.69 o                         
  -4  -8  12         55.96         52.29         1.54 o                         
  -3  -8  12         45.23         41.21         3.64 o                         
  -2  -8  12         86.37         84.31         6.69 o                         
  -1  -8  12         21.72         20.68         1.51 o                         
   0  -8  12          5.90          7.19         1.18 o                         
  -6  -7  12          4.93          3.43         0.58 o                         
  -5  -7  12         13.86         12.19         1.70 o                         
  -4  -7  12          0.82         -0.10         0.55 o                         
  -3  -7  12         42.52         44.12         3.50 o                         
  -2  -7  12          4.76          1.62         1.07 o                         
  -1  -7  12         89.89         86.20         2.90 o                         
   0  -7  12         27.34         23.88         1.57 o                         
   1  -7  12          0.32         -0.72         0.72 o                         
   2  -7  12          0.46         -0.11         0.42 o                         
  -6  -6  12          3.11          2.19         0.66 o                         
  -5  -6  12          1.66          3.14         0.94 o                         
  -4  -6  12          2.76          3.41         0.79 o                         
  -3  -6  12         43.02         50.17         2.11 o                         
  -2  -6  12         21.44         21.55         2.27 o                         
  -1  -6  12        308.66        294.03         7.32 o                         
   0  -6  12        473.02        439.71         8.81 o                         
   1  -6  12         23.29         22.27         1.76 o                         
   2  -6  12          0.01          0.04         0.90 o                         
   3  -6  12         98.21        102.42         5.48 o                         
  -7  -5  12        109.45        108.79         1.81 o                         
  -6  -5  12         34.46         29.86         1.45 o                         
  -5  -5  12        190.24        201.47         5.21 o                         
  -4  -5  12         68.43         76.16         2.85 o                         
  -3  -5  12        201.34        218.20         4.25 o                         
  -2  -5  12          0.25         -0.87         0.91 o                         
  -1  -5  12          7.09          6.15         1.34 o                         
   0  -5  12        115.49        112.46         3.81 o                         
   1  -5  12         55.69         39.62         2.36 o                         
   2  -5  12          2.45          1.20         0.90 o                         
   3  -5  12         20.27         17.14         1.78 o                         
   4  -5  12          9.11          9.01         0.94 o                         
  -7  -4  12          4.07          2.72         0.39 o                         
  -6  -4  12        140.93        146.52         3.31 o                         
  -5  -4  12        161.58        169.50         4.95 o                         
  -4  -4  12        181.81        195.59         5.53 o                         
  -3  -4  12         15.78         14.68         1.21 o                         
  -2  -4  12        433.03        453.65        10.30 o                         
  -1  -4  12         55.07         55.55         2.99 o                         
   0  -4  12         15.07         13.40         1.46 o                         
   1  -4  12        509.87        510.55        10.65 o                         
   2  -4  12        553.03        563.87         6.93 o                         
   3  -4  12         10.46         11.79         1.74 o                         
   4  -4  12          1.88          3.71         1.22 o                         
   5  -4  12         38.16         42.85         4.78 o                         
  -7  -3  12         12.19         11.16         0.85 o                         
  -6  -3  12         38.18         36.94         1.81 o                         
  -5  -3  12        169.60        192.85         5.43 o                         
  -4  -3  12         14.56         11.18         2.32 o                         
  -3  -3  12         24.86         20.84         1.75 o                         
  -2  -3  12         34.14         35.34         1.82 o                         
  -1  -3  12         29.84         31.06         2.18 o                         
   0  -3  12         49.00         56.06         2.79 o                         
   1  -3  12         52.13         51.99         2.35 o                         
   2  -3  12        184.00        166.11         3.58 o                         
   3  -3  12          6.16          7.41         1.05 o                         
   4  -3  12          2.15          0.55         0.46 o                         
   5  -3  12          4.31          6.69         1.09 o                         
   6  -3  12         10.02          8.54         1.02 o                         
  -6  -2  12         71.21         67.15         2.21 o                         
  -5  -2  12         43.48         34.26         2.07 o                         
  -4  -2  12        129.82        128.42         3.74 o                         
  -3  -2  12        305.55        292.57         5.61 o                         
  -2  -2  12         90.56         84.87         3.79 o                         
  -1  -2  12        207.31        204.22         9.72 o                         
   0  -2  12         48.39         55.95         3.66 o                         
   1  -2  12        169.05        184.48         9.57 o                         
   2  -2  12         72.42         65.86         2.11 o                         
   3  -2  12        790.90        807.14         8.91 o                         
   4  -2  12        279.01        308.79         5.13 o                         
   5  -2  12          8.10          8.63         1.08 o                         
   6  -2  12          0.01         -1.21         1.21 o                         
   7  -2  12        162.12        162.23         4.36 o                         
  -6  -1  12         15.13         18.00         1.48 o                         
  -5  -1  12          1.13          1.54         0.83 o                         
  -4  -1  12        215.13        221.22         4.18 o                         
  -3  -1  12        691.19        671.20         6.92 o                         
  -2  -1  12          0.01         -0.29         1.09 o                         
  -1  -1  12        173.48        196.41         9.83 o                         
   0  -1  12        119.19        101.68         5.65 o                         
   1  -1  12          0.20          0.15         1.54 o                         
   2  -1  12        287.12        272.06        11.30 o                         
   3  -1  12        139.30        134.22         2.97 o                         
   4  -1  12        194.93        194.09         4.09 o                         
   5  -1  12        410.59        415.88         6.88 o                         
   6  -1  12          6.28          4.62         1.27 o                         
   7  -1  12         38.66         19.94        19.25 o                         
  -6   0  12          3.36          1.65         0.62 o                         
  -5   0  12         21.78         20.30         1.46 o                         
  -4   0  12        205.82        190.97         3.37 o                         
  -3   0  12         58.89         58.11         1.90 o                         
  -2   0  12        234.90        228.02         3.92 o                         
  -1   0  12          7.64          9.65         1.94 o                         
   0   0  12         12.28         19.17         1.74 o                         
   1   0  12          4.68          7.16         2.26 o                         
   2   0  12         69.27         70.17         5.63 o                         
   3   0  12        536.20        511.88         8.50 o                         
   4   0  12          1.86          0.61         0.51 o                         
   5   0  12         28.95         30.57         1.75 o                         
   6   0  12        991.72       1061.76        13.23 o                         
   7   0  12          3.74          4.64         1.15 o                         
   8   0  12          9.79         11.55         0.72 o                         
  -5   1  12          0.35          0.70         0.73 o                         
  -4   1  12          0.39          0.65         1.11 o                         
  -3   1  12         22.10         21.61         1.26 o                         
  -2   1  12        168.31        171.48         2.92 o                         
  -1   1  12        283.10        280.79         3.99 o                         
   0   1  12         30.68         32.95         2.31 o                         
   1   1  12        117.20        127.71         4.16 o                         
   2   1  12         25.70         26.85         2.72 o                         
   3   1  12        267.37        293.97        11.84 o                         
   4   1  12        290.09        302.14         6.32 o                         
   5   1  12         16.81         11.60         1.44 o                         
   6   1  12        346.67        344.35         7.69 o                         
   7   1  12         28.38         29.33         2.20 o                         
   8   1  12          2.36          1.78         0.70 o                         
  -5   2  12         35.72         39.68         1.70 o                         
  -4   2  12         97.79         83.86         3.20 o                         
  -3   2  12        102.07         98.07         2.55 o                         
  -2   2  12         52.52         57.69         1.95 o                         
  -1   2  12          4.18          5.05         0.70 o                         
   0   2  12        296.81        318.51         4.93 o                         
   1   2  12          1.63          2.63         0.97 o                         
   2   2  12        177.00        167.01         6.55 o                         
   3   2  12        253.67        275.91         7.58 o                         
   4   2  12         96.73        123.99         3.73 o                         
   5   2  12        155.16        141.33         4.07 o                         
   6   2  12         28.72         29.46         1.93 o                         
   7   2  12          8.99          6.22         1.07 o                         
   8   2  12         92.21         88.66         2.47 o                         
  -4   3  12         13.71         12.51         1.35 o                         
  -3   3  12         26.42         27.22         1.12 o                         
  -2   3  12          1.43          5.69         0.78 o                         
  -1   3  12          2.04          2.57         0.55 o                         
   0   3  12         12.98          7.12         0.93 o                         
   1   3  12          4.03          7.62         0.99 o                         
   2   3  12        548.73        611.14         7.31 o                         
   3   3  12        375.37        374.46         6.26 o                         
   4   3  12          8.94          7.33         1.12 o                         
   5   3  12        144.33        169.85         4.97 o                         
   6   3  12        234.56        242.88         5.34 o                         
   7   3  12          7.01          6.66         0.97 o                         
   8   3  12        201.52        199.66         3.08 o                         
  -4   4  12          8.90          6.72         1.13 o                         
  -3   4  12         37.03         33.51         1.33 o                         
  -2   4  12        325.03        297.59         3.51 o                         
  -1   4  12        436.95        452.05         5.50 o                         
   0   4  12          3.92          6.60         1.36 o                         
   1   4  12          0.57          1.23         0.92 o                         
   2   4  12        118.32         97.60         2.28 o                         
   3   4  12        341.41        357.55         4.71 o                         
   4   4  12          6.90          6.54         1.23 o                         
   5   4  12        201.16        212.49         4.87 o                         
   6   4  12        271.37        272.01         6.75 o                         
   7   4  12          7.31          6.67         1.32 o                         
   8   4  12         67.92         72.22         5.48 o                         
  -2   5  12         31.33         38.75         1.25 o                         
  -1   5  12        326.44        336.25         4.09 o                         
   0   5  12          1.03          1.34         0.82 o                         
   1   5  12         55.25         52.68         2.60 o                         
   2   5  12         40.98         41.34         1.93 o                         
   3   5  12          0.39         -0.56         0.56 o                         
   4   5  12        122.80        114.20         4.59 o                         
   5   5  12          9.62          6.75         1.48 o                         
   6   5  12          2.84          1.70         1.23 o                         
   7   5  12         70.49         68.67         3.02 o                         
   8   5  12         22.16         21.82         1.43 o                         
  -1   6  12        155.52        152.98         3.79 o                         
   0   6  12         58.59         71.46         2.35 o                         
   1   6  12        219.09        239.23         3.89 o                         
   2   6  12         38.89         52.23         3.29 o                         
   3   6  12          1.85         -0.59         1.07 o                         
   4   6  12          0.16          0.73         0.79 o                         
   5   6  12         61.10         75.48         3.64 o                         
   6   6  12         15.17         15.08         1.78 o                         
   7   6  12         10.63         10.08         2.05 o                         
   8   6  12          0.80          0.79         0.55 o                         
   0   7  12          8.44          4.32         0.94 o                         
   1   7  12        110.84        102.99         2.45 o                         
   2   7  12        180.43        207.50         3.75 o                         
   3   7  12         17.37         18.94         1.29 o                         
   4   7  12          6.12          7.55         1.08 o                         
   5   7  12         18.86         16.84         1.48 o                         
   6   7  12          9.36          7.97         1.06 o                         
   7   7  12         92.09         91.91         2.34 o                         
   8   7  12         32.28         29.69         1.26 o                         
   1   8  12        123.85        128.11         2.75 o                         
   2   8  12        144.06        135.97         2.60 o                         
   3   8  12         42.55         37.31         4.02 o                         
   4   8  12         16.44         14.33         1.49 o                         
   5   8  12         37.01         38.07         1.41 o                         
   6   8  12         10.24          9.39         0.82 o                         
   7   8  12         12.93         16.40         1.07 o                         
   4   9  12         25.68         28.31         1.22 o                         
  -4  -8  13         27.71         24.94         1.30 o                         
  -3  -8  13          0.77          0.38         0.59 o                         
  -2  -8  13          0.01          0.25         0.55 o                         
  -1  -8  13          1.87          0.86         1.22 o                         
  -5  -7  13         46.30         45.35         1.70 o                         
  -4  -7  13        113.84        116.39         2.65 o                         
  -3  -7  13          8.14          7.44         2.14 o                         
  -2  -7  13         40.64         33.72         2.40 o                         
  -1  -7  13         10.87          9.14         1.05 o                         
   0  -7  13         74.30         64.48         2.27 o                         
   1  -7  13         39.14         40.87         3.32 o                         
   2  -7  13          2.97          4.65         0.87 o                         
  -6  -6  13          1.26          0.79         0.39 o                         
  -5  -6  13        112.24        114.26         3.27 o                         
  -4  -6  13        174.92        186.89         3.89 o                         
  -3  -6  13        144.73        157.48         5.99 o                         
  -2  -6  13        104.61        110.38         4.50 o                         
  -1  -6  13          9.25          6.33         1.62 o                         
   0  -6  13         67.16         72.38         2.92 o                         
   1  -6  13         15.24         12.98         1.32 o                         
   2  -6  13         16.75         12.35         1.63 o                         
   3  -6  13          0.26          0.31         0.69 o                         
  -6  -5  13        104.08        108.19         2.41 o                         
  -5  -5  13          0.99          1.50         0.72 o                         
  -4  -5  13        124.78        118.51         5.58 o                         
  -3  -5  13        268.19        281.73         5.28 o                         
  -2  -5  13        419.24        420.49         8.81 o                         
  -1  -5  13         12.15          9.68         2.27 o                         
   0  -5  13         69.93         57.02         2.79 o                         
   1  -5  13          1.44          0.49         1.15 o                         
   2  -5  13          0.24          1.53         0.88 o                         
   3  -5  13          6.67          4.02         1.08 o                         
   4  -5  13         47.04         48.30         2.24 o                         
  -6  -4  13          2.07          0.40         0.49 o                         
  -5  -4  13        124.77        122.49         3.90 o                         
  -4  -4  13         16.38         16.08         1.55 o                         
  -3  -4  13        315.58        322.15         5.00 o                         
  -2  -4  13         10.13          8.28         1.21 o                         
  -1  -4  13         65.51         59.75         3.11 o                         
   0  -4  13         64.35         60.92         3.21 o                         
   1  -4  13         76.52         84.24         3.94 o                         
   2  -4  13        200.96        185.37         5.05 o                         
   3  -4  13        119.53        124.85         3.75 o                         
   4  -4  13         61.39         70.10         3.13 o                         
   5  -4  13        317.92        337.80         7.73 o                         
  -6  -3  13          2.38          2.80         0.56 o                         
  -5  -3  13        253.91        242.74         4.75 o                         
  -4  -3  13         78.18         77.74         3.57 o                         
  -3  -3  13        140.24        136.19         4.91 o                         
  -2  -3  13        309.41        306.14         5.22 o                         
  -1  -3  13       1557.21       1553.85        11.97 o                         
   0  -3  13          6.75          7.97         1.50 o                         
   1  -3  13          5.47          6.30         1.11 o                         
   2  -3  13        445.04        445.20         5.48 o                         
   3  -3  13          1.12          0.00         0.89 o                         
   4  -3  13         26.06         27.41         1.82 o                         
   5  -3  13          0.00          0.66         0.73 o                         
   6  -3  13          6.49          5.33         0.89 o                         
  -6  -2  13          2.00          1.14         0.36 o                         
  -5  -2  13          0.23          1.21         0.82 o                         
  -4  -2  13        103.94        116.70         3.11 o                         
  -3  -2  13         66.19         76.29         3.25 o                         
  -2  -2  13         34.00         35.71         2.28 o                         
  -1  -2  13         40.62         38.88         1.95 o                         
   0  -2  13        451.50        472.99        10.67 o                         
   1  -2  13        323.76        312.65         5.86 o                         
   2  -2  13         12.24         12.44         1.19 o                         
   3  -2  13        495.83        526.33         8.29 o                         
   4  -2  13        294.02        275.89         5.08 o                         
   5  -2  13         14.63         14.87         1.25 o                         
   6  -2  13         40.22         45.02         3.36 o                         
   7  -2  13         63.43         60.68         2.40 o                         
  -6  -1  13         10.33          8.58         0.93 o                         
  -5  -1  13          0.53          1.03         0.78 o                         
  -4  -1  13         13.32         10.40         1.16 o                         
  -3  -1  13        993.36        956.55         8.35 o                         
  -2  -1  13          0.23          2.32         1.19 o                         
  -1  -1  13        404.15        430.22         7.15 o                         
   0  -1  13        248.43        270.45         6.53 o                         
   1  -1  13        100.87         92.86         7.13 o                         
   2  -1  13          0.84          0.41         0.94 o                         
   3  -1  13          8.41          9.16         0.98 o                         
   4  -1  13        173.89        173.58         3.91 o                         
   5  -1  13         80.52         73.32         2.99 o                         
   6  -1  13         25.08         26.22         2.10 o                         
   7  -1  13          0.85         -0.46         0.46 o                         
  -6   0  13          0.93          0.70         0.55 o                         
  -5   0  13         41.71         39.66         1.72 o                         
  -4   0  13         14.24         12.69         1.00 o                         
  -3   0  13         41.42         31.39         1.53 o                         
  -2   0  13        212.87        215.02         3.95 o                         
  -1   0  13        264.96        283.45         4.92 o                         
   0   0  13          2.82          0.36         0.99 o                         
   1   0  13          0.84          1.26         0.88 o                         
   2   0  13         26.78         27.32         3.95 o                         
   3   0  13        108.68        114.24         2.90 o                         
   4   0  13         26.29         26.02         1.57 o                         
   5   0  13         39.92         47.27         2.63 o                         
   6   0  13         72.56         69.55         3.45 o                         
   7   0  13         54.90         53.02         2.47 o                         
  -5   1  13          2.87          5.91         0.75 o                         
  -4   1  13         14.32         12.40         1.23 o                         
  -3   1  13        103.36        108.07         2.63 o                         
  -2   1  13         18.76         19.93         1.19 o                         
  -1   1  13        426.96        447.47         5.24 o                         
   0   1  13        206.71        244.49         4.60 o                         
   1   1  13          4.51          4.47         1.48 o                         
   2   1  13          0.14          1.49         1.42 o                         
   3   1  13         12.15          8.30         1.60 o                         
   4   1  13         68.58         71.29         5.89 o                         
   5   1  13          4.67          2.74         1.05 o                         
   6   1  13         46.27         40.84         2.27 o                         
   7   1  13         23.83         23.42         1.92 o                         
   8   1  13        157.95        150.82         2.62 o                         
  -5   2  13         13.00          8.03         0.74 o                         
  -4   2  13        112.05        105.09         3.28 o                         
  -3   2  13         91.68         82.72         2.45 o                         
  -2   2  13        148.79        162.41         3.30 o                         
  -1   2  13        152.53        151.15         3.80 o                         
   0   2  13         81.51         80.51         2.40 o                         
   1   2  13         21.97         27.47         1.62 o                         
   2   2  13        143.32        156.32         4.09 o                         
   3   2  13        117.65        130.66         3.30 o                         
   4   2  13        157.52        163.02         5.54 o                         
   5   2  13        233.23        227.60         5.82 o                         
   6   2  13        108.57        116.86         3.58 o                         
   7   2  13          1.57          1.36         0.77 o                         
   8   2  13        152.04        153.44         2.88 o                         
  -4   3  13         10.10         16.58         1.22 o                         
  -3   3  13        131.68        132.37         2.42 o                         
  -2   3  13        149.20        161.35         2.89 o                         
  -1   3  13          7.88          5.55         1.22 o                         
   0   3  13        135.81        152.03         3.56 o                         
   1   3  13        283.58        290.91         5.00 o                         
   2   3  13          8.16          7.55         0.91 o                         
   3   3  13         75.50         72.86         2.94 o                         
   4   3  13         52.61         49.47         2.51 o                         
   5   3  13         17.62         15.51         1.67 o                         
   6   3  13          0.69          0.78         0.83 o                         
   7   3  13          1.57          0.83         0.69 o                         
   8   3  13          7.30          6.98         0.84 o                         
  -3   4  13          6.24          6.53         1.03 o                         
  -2   4  13         57.56         54.23         1.47 o                         
  -1   4  13        167.03        177.05         3.81 o                         
   0   4  13        299.46        310.61         5.34 o                         
   1   4  13         46.96         54.72         2.11 o                         
   2   4  13          7.27          6.07         0.80 o                         
   3   4  13          0.25          0.68         0.74 o                         
   4   4  13         11.39         10.33         1.59 o                         
   5   4  13        241.02        237.97         5.13 o                         
   6   4  13         80.71         76.56         3.66 o                         
   7   4  13         37.69         34.35         1.84 o                         
   8   4  13          5.60          3.68         2.37 o                         
  -2   5  13          1.63          1.03         0.41 o                         
  -1   5  13        108.50        104.07         2.19 o                         
   0   5  13         18.91         18.94         1.43 o                         
   1   5  13          0.01          0.67         0.74 o                         
   2   5  13        214.22        239.66         4.55 o                         
   3   5  13        160.71        154.52         3.61 o                         
   4   5  13         15.32         18.73         1.75 o                         
   5   5  13         31.19         30.96         2.90 o                         
   6   5  13         86.25         84.30         3.49 o                         
   7   5  13        140.13        139.55         4.62 o                         
   8   5  13          0.20          0.55         0.51 o                         
  -1   6  13         15.65         12.60         1.20 o                         
   0   6  13        146.11        148.22         3.59 o                         
   1   6  13        321.93        315.09         6.18 o                         
   2   6  13         24.23         23.48         1.89 o                         
   3   6  13          0.46         -0.07         0.86 o                         
   4   6  13        126.77        127.99         3.14 o                         
   5   6  13         14.02         14.29         1.45 o                         
   6   6  13          3.72          4.10         1.13 o                         
   7   6  13          0.09          0.59         1.18 o                         
   8   6  13          1.72          1.15         0.37 o                         
   0   7  13          5.06          5.52         1.76 o                         
   1   7  13          7.43          8.86         1.02 o                         
   2   7  13          0.26          0.70         0.80 o                         
   3   7  13          0.30          0.39         0.70 o                         
   4   7  13        117.54        130.97         3.29 o                         
   5   7  13        186.30        174.38         3.80 o                         
   6   7  13          3.21          3.58         0.75 o                         
   7   7  13         28.82         27.36         1.21 o                         
   2   8  13        413.99        398.86        22.17 o                         
   3   8  13        324.56        302.14         8.15 o                         
   4   8  13         25.58         26.07         1.71 o                         
   5   8  13          1.92          2.18         0.62 o                         
   6   8  13          0.96          0.49         0.55 o                         
  -3  -8  14         12.96         12.08         1.70 o                         
  -2  -8  14         46.39         40.62         2.38 o                         
  -1  -8  14         67.06         72.61         3.24 o                         
  -5  -7  14         79.58         77.52         3.02 o                         
  -4  -7  14         12.81         12.46         1.22 o                         
  -3  -7  14         23.75         22.94         1.79 o                         
  -2  -7  14        140.48        143.42         7.21 o                         
  -1  -7  14         45.27         44.37         2.46 o                         
   0  -7  14          0.06          0.78         0.49 o                         
   1  -7  14          0.34          0.61         0.67 o                         
  -6  -6  14         18.62         17.50         2.07 o                         
  -5  -6  14          0.44          1.32         0.63 o                         
  -4  -6  14         11.98          9.99         1.34 o                         
  -3  -6  14         37.33         33.60         2.42 o                         
  -2  -6  14        139.43        141.55         5.24 o                         
  -1  -6  14         58.08         51.34         3.13 o                         
   0  -6  14         84.49         73.21         2.71 o                         
   1  -6  14         16.95         13.53         1.25 o                         
   2  -6  14         35.27         41.09         2.11 o                         
   3  -6  14         18.33         23.30         1.25 o                         
  -6  -5  14        136.24        124.43         2.81 o                         
  -5  -5  14         10.04         10.99         0.86 o                         
  -4  -5  14          8.36          4.86         1.03 o                         
  -3  -5  14        216.43        211.57         5.93 o                         
  -2  -5  14         52.82         50.06         3.17 o                         
  -1  -5  14          0.25          0.91         1.32 o                         
   0  -5  14        108.85         92.75         3.29 o                         
   1  -5  14        118.57        118.01         3.05 o                         
   2  -5  14          8.87          9.17         1.21 o                         
   3  -5  14         11.93         11.43         1.36 o                         
   4  -5  14         30.33         37.70         2.26 o                         
  -6  -4  14          1.24          0.63         0.33 o                         
  -5  -4  14          0.07         -0.28         0.49 o                         
  -4  -4  14        112.36        123.06         3.37 o                         
  -3  -4  14         67.79         76.15         3.03 o                         
  -2  -4  14         76.54         79.56         3.20 o                         
  -1  -4  14         29.56         27.40         2.55 o                         
   0  -4  14          0.19          1.45         1.17 o                         
   1  -4  14        121.98        104.23         5.69 o                         
   2  -4  14        389.65        354.25         5.39 o                         
   3  -4  14        134.53        121.18         3.36 o                         
   4  -4  14          1.64          0.50         0.78 o                         
   5  -4  14          0.26         -0.82         0.82 o                         
  -6  -3  14         19.09         16.78         0.80 o                         
  -5  -3  14         60.20         58.73         1.93 o                         
  -4  -3  14        109.43        100.88         2.80 o                         
  -3  -3  14        426.16        441.84         8.58 o                         
  -2  -3  14         92.01         86.29         3.00 o                         
  -1  -3  14        677.11        658.30         9.15 o                         
   0  -3  14        246.05        247.21         8.79 o                         
   1  -3  14         42.99         38.78         2.35 o                         
   2  -3  14          2.58          1.12         0.78 o                         
   3  -3  14         72.81         64.88         2.45 o                         
   4  -3  14          0.42          2.55         0.99 o                         
   5  -3  14         49.23         51.38         2.55 o                         
   6  -3  14         32.47         34.88         2.17 o                         
  -6  -2  14          0.76          1.88         0.99 o                         
  -5  -2  14          0.27          0.55         0.51 o                         
  -4  -2  14         64.94         52.61         2.09 o                         
  -3  -2  14         68.96         72.58         2.45 o                         
  -2  -2  14          0.78          0.85         0.59 o                         
  -1  -2  14         60.83         70.69         2.29 o                         
   0  -2  14        694.46        681.35         8.74 o                         
   1  -2  14         20.61         19.85         1.66 o                         
   2  -2  14         11.06         12.05         1.13 o                         
   3  -2  14         90.44         92.79         2.90 o                         
   4  -2  14        829.41        827.85         9.69 o                         
   5  -2  14         33.79         32.14         1.88 o                         
   6  -2  14         25.19         30.04         2.66 o                         
  -6  -1  14         66.06         61.14         2.77 o                         
  -5  -1  14          2.17          0.94         0.70 o                         
  -4  -1  14         74.52         72.76         2.35 o                         
  -3  -1  14         22.81         26.50         1.61 o                         
  -2  -1  14          6.30          4.24         1.23 o                         
  -1  -1  14        779.63        825.76        10.28 o                         
   0  -1  14         56.97         60.50         2.94 o                         
   1  -1  14          5.44          6.01         1.14 o                         
   2  -1  14        106.23         88.52         3.02 o                         
   3  -1  14         74.30         70.36         2.18 o                         
   4  -1  14        281.06        298.07         6.04 o                         
   5  -1  14        106.89        102.45         3.96 o                         
   6  -1  14          1.97          2.03         0.87 o                         
   7  -1  14          6.07          2.30         2.62 o                         
  -5   0  14         17.91         13.50         1.27 o                         
  -4   0  14         50.54         42.03         1.54 o                         
  -3   0  14        135.40        118.86         2.74 o                         
  -2   0  14        103.79         89.71         2.65 o                         
  -1   0  14        476.00        469.69         5.71 o                         
   0   0  14          6.10          6.47         0.83 o                         
   1   0  14        100.36         99.89         3.38 o                         
   2   0  14          8.85          9.59         1.63 o                         
   3   0  14        454.57        453.32        10.10 o                         
   4   0  14         73.92         75.30         3.07 o                         
   5   0  14        903.60        956.78         9.71 o                         
   6   0  14        384.38        381.65         8.71 o                         
   7   0  14          7.09          6.95         1.03 o                         
  -5   1  14         44.00         42.89         1.50 o                         
  -4   1  14          0.00          0.11         0.65 o                         
  -3   1  14          6.36          7.90         1.00 o                         
  -2   1  14         88.54         86.11         2.82 o                         
  -1   1  14        726.63        711.72         7.70 o                         
   0   1  14         65.42         73.01         2.07 o                         
   1   1  14          5.72          5.94         0.94 o                         
   2   1  14         14.84         18.24         1.37 o                         
   3   1  14         62.34         49.92         2.46 o                         
   4   1  14        244.35        259.98         5.69 o                         
   5   1  14          1.85          5.77         1.52 o                         
   6   1  14        355.90        357.84         5.92 o                         
   7   1  14         21.16         20.76         1.71 o                         
   8   1  14          1.60          1.18         0.63 o                         
  -4   2  14         10.17         12.79         0.99 o                         
  -3   2  14          1.42          1.02         0.56 o                         
  -2   2  14        224.33        215.47         3.98 o                         
  -1   2  14        230.36        210.90         4.55 o                         
   0   2  14        520.48        530.45         6.13 o                         
   1   2  14        429.74        419.49         7.47 o                         
   2   2  14        102.57        102.67         2.95 o                         
   3   2  14         48.06         47.86         2.38 o                         
   4   2  14         89.82         82.92         3.26 o                         
   5   2  14          0.09          2.21         1.39 o                         
   6   2  14          1.57          2.62         1.41 o                         
   7   2  14        467.30        473.88         6.09 o                         
   8   2  14        479.53        463.70        16.20 o                         
  -4   3  14         45.43         34.84         2.07 o                         
  -3   3  14         32.27         40.26         1.45 o                         
  -2   3  14         51.74         52.44         2.20 o                         
  -1   3  14          0.01          1.15         1.21 o                         
   0   3  14         33.78         47.09         2.11 o                         
   1   3  14        310.02        277.33         9.65 o                         
   2   3  14         89.22         94.84         2.52 o                         
   3   3  14        111.33        107.10         3.64 o                         
   4   3  14          0.85          3.48         1.23 o                         
   5   3  14        170.66        173.60         6.36 o                         
   6   3  14         42.16         40.44         2.75 o                         
   7   3  14         98.72         94.64         2.79 o                         
   8   3  14        145.32        143.16         3.18 o                         
  -3   4  14         18.17          0.40         0.46 o                         
  -2   4  14          2.18          2.55         0.72 o                         
  -1   4  14         20.76         24.86         1.36 o                         
   0   4  14         12.68         18.05         1.23 o                         
   1   4  14          4.77          5.98         1.02 o                         
   2   4  14         12.32         10.07         1.17 o                         
   3   4  14        209.53        225.37         6.20 o                         
   4   4  14          0.39          1.34         1.40 o                         
   5   4  14         93.08         94.57         3.23 o                         
   6   4  14         17.78         20.62         2.14 o                         
   7   4  14         54.14         55.48         2.66 o                         
   8   4  14          3.96          3.07         1.09 o                         
  -2   5  14          8.14          3.23         4.92 o                         
  -1   5  14         33.33         36.43         1.54 o                         
   0   5  14         45.96         40.42         1.85 o                         
   1   5  14         43.89         32.72         1.76 o                         
   2   5  14          7.12          9.38         1.17 o                         
   3   5  14          6.14         10.24         1.19 o                         
   4   5  14         37.79         35.09         2.17 o                         
   5   5  14         43.42         52.07         2.50 o                         
   6   5  14         61.77         61.90         2.93 o                         
   7   5  14         97.09         94.31         3.08 o                         
   8   5  14         13.57         11.46         0.94 o                         
  -1   6  14          6.44          9.61         1.35 o                         
   0   6  14        216.04        221.69         3.97 o                         
   1   6  14          0.22          2.49         0.77 o                         
   2   6  14          0.16          1.26         0.75 o                         
   3   6  14          1.66          0.41         0.85 o                         
   4   6  14         19.45         23.16         1.68 o                         
   5   6  14          0.95         -0.50         0.80 o                         
   6   6  14          0.12         -0.44         0.65 o                         
   7   6  14         53.82         51.04         2.22 o                         
   8   6  14         81.66         81.14         2.83 o                         
   0   7  14         94.81         89.03         3.09 o                         
   1   7  14         96.90        105.00         2.44 o                         
   2   7  14         17.53         22.87         1.19 o                         
   3   7  14         30.08         36.22         1.55 o                         
   4   7  14         42.59         41.54         2.41 o                         
   5   7  14         11.03          9.80         1.05 o                         
   6   7  14         23.71         22.23         1.22 o                         
   7   7  14          5.23          5.57         0.74 o                         
   3   8  14         40.13         35.67         1.56 o                         
   4   8  14         45.82         39.91         1.78 o                         
   5   8  14          4.85          3.78         0.73 o                         
  -2  -8  15         71.39         80.11         3.21 o                         
  -4  -7  15          1.68          2.10         1.13 o                         
  -3  -7  15         21.94         23.83         1.63 o                         
  -2  -7  15         16.03         14.42         1.44 o                         
  -1  -7  15          7.29          8.38         1.23 o                         
   0  -7  15          6.93          5.50         0.90 o                         
   1  -7  15         41.88         40.54         2.14 o                         
  -5  -6  15          5.24          5.54         0.74 o                         
  -4  -6  15          1.80          1.17         0.90 o                         
  -3  -6  15          5.54          5.03         1.26 o                         
  -2  -6  15          0.01         -0.14         1.03 o                         
  -1  -6  15         10.69          9.90         1.68 o                         
   0  -6  15          9.67          9.38         1.56 o                         
   1  -6  15        161.78        148.99         3.32 o                         
   2  -6  15          4.67          2.74         0.68 o                         
   3  -6  15        117.25        128.61         3.66 o                         
  -5  -5  15          0.01          0.95         0.35 o                         
  -4  -5  15         29.03         34.24         2.09 o                         
  -3  -5  15        471.50        495.52        12.91 o                         
  -2  -5  15          4.95          1.39         1.08 o                         
  -1  -5  15         18.35         17.56         2.10 o                         
   0  -5  15        183.62        165.42         6.67 o                         
   1  -5  15          9.49          5.68         1.06 o                         
   2  -5  15         38.06         33.26         1.80 o                         
   3  -5  15         76.15         76.35         4.90 o                         
   4  -5  15         97.76        111.20         3.73 o                         
  -6  -4  15          2.83          1.32         0.74 o                         
  -5  -4  15         97.13        106.28         2.18 o                         
  -4  -4  15          0.95          2.27         0.62 o                         
  -3  -4  15          0.00          1.13         0.69 o                         
  -2  -4  15         92.09         91.78         3.35 o                         
  -1  -4  15        444.77        460.21         7.34 o                         
   0  -4  15        171.69        173.01         5.81 o                         
   1  -4  15          3.33          1.62         0.72 o                         
   2  -4  15         21.35         24.58         1.54 o                         
   3  -4  15         79.01         79.98         2.32 o                         
   4  -4  15          0.63          1.48         0.80 o                         
   5  -4  15        173.91        186.07         4.73 o                         
  -6  -3  15         27.36         20.20         1.68 o                         
  -5  -3  15        183.78        169.20         2.81 o                         
  -4  -3  15        133.54        136.78         2.91 o                         
  -3  -3  15         10.68         10.43         1.40 o                         
  -2  -3  15        510.66        557.50         6.79 o                         
  -1  -3  15        297.73        291.34         5.91 o                         
   0  -3  15        260.35        227.22         5.32 o                         
   1  -3  15          0.08          1.76         1.18 o                         
   2  -3  15         53.80         41.44         1.80 o                         
   3  -3  15          8.25         13.58         1.34 o                         
   4  -3  15         19.71         20.91         1.31 o                         
   5  -3  15         65.51         68.54         2.71 o                         
  -6  -2  15          5.07          3.67         0.85 o                         
  -5  -2  15         94.27         92.72         2.47 o                         
  -4  -2  15         90.05         86.91         2.15 o                         
  -3  -2  15        460.20        459.35         6.06 o                         
  -2  -2  15         45.00         34.19         2.11 o                         
  -1  -2  15        203.43        201.67         4.09 o                         
   0  -2  15         76.94         88.77         3.34 o                         
   1  -2  15        180.91        194.03         5.10 o                         
   2  -2  15        222.01        204.93         3.80 o                         
   3  -2  15         47.88         43.30         2.02 o                         
   4  -2  15         36.37         36.96         1.83 o                         
   5  -2  15         48.25         47.54         2.08 o                         
   6  -2  15          5.92          5.48         1.38 o                         
  -5  -1  15         15.91         14.54         1.26 o                         
  -4  -1  15        107.90        105.33         2.79 o                         
  -3  -1  15         14.64         15.57         1.62 o                         
  -2  -1  15        431.09        424.37         7.16 o                         
  -1  -1  15        111.90        108.29         3.91 o                         
   0  -1  15        539.91        524.41        10.09 o                         
   1  -1  15        113.85        118.69         3.25 o                         
   2  -1  15        204.51        196.70         3.96 o                         
   3  -1  15         14.53         11.02         1.13 o                         
   4  -1  15         50.03         57.05         2.68 o                         
   5  -1  15         18.33         19.94         1.57 o                         
   6  -1  15          8.55          6.82         1.14 o                         
   7  -1  15         10.17          7.90         0.77 o                         
  -5   0  15          4.30          4.33         0.64 o                         
  -4   0  15          7.92          4.29         0.72 o                         
  -3   0  15          8.45          7.49         0.87 o                         
  -2   0  15         51.18         33.55         1.87 o                         
  -1   0  15        383.36        380.91         6.18 o                         
   0   0  15         95.92         85.49         2.55 o                         
   1   0  15         59.20         57.17         2.30 o                         
   2   0  15          9.95          9.79         1.14 o                         
   3   0  15          0.15          0.21         1.03 o                         
   4   0  15          1.17         -0.32         0.89 o                         
   5   0  15        130.37        129.15         3.21 o                         
   6   0  15        221.87        213.38        13.41 o                         
   7   0  15          0.69          1.37         0.63 o                         
  -4   1  15          8.09          9.57         0.90 o                         
  -3   1  15         23.38         23.75         1.90 o                         
  -2   1  15         15.07         21.47         2.23 o                         
  -1   1  15        226.06        197.40         3.90 o                         
   0   1  15        144.12        122.53         4.29 o                         
   1   1  15         35.90         32.35         1.80 o                         
   2   1  15        606.04        638.95         6.52 o                         
   3   1  15         15.79         13.94         1.31 o                         
   4   1  15         25.97         27.44         2.61 o                         
   5   1  15         10.46          8.94         1.73 o                         
   6   1  15          0.06         -0.93         0.93 o                         
   7   1  15        104.42        102.76         2.62 o                         
  -4   2  15          0.94          0.57         0.36 o                         
  -3   2  15          3.25          4.81         0.75 o                         
  -2   2  15         72.13         74.33         2.85 o                         
  -1   2  15          5.79         11.30         1.48 o                         
   0   2  15          1.20          1.54         1.20 o                         
   1   2  15        793.47        839.04        14.01 o                         
   2   2  15          0.06          0.04         0.85 o                         
   3   2  15         52.37         54.42         2.64 o                         
   4   2  15        203.27        212.22         6.24 o                         
   5   2  15         35.06         37.51         2.25 o                         
   6   2  15          2.47          3.06         1.01 o                         
   7   2  15          4.02          2.44         1.41 o                         
   8   2  15          0.17          1.08         0.65 o                         
  -3   3  15          6.27          1.85         1.38 o                         
  -2   3  15         79.60         71.04         2.24 o                         
  -1   3  15          2.63          3.87         1.41 o                         
   0   3  15          3.12          3.13         0.88 o                         
   1   3  15        310.51        297.64         5.01 o                         
   2   3  15        191.50        199.00         3.85 o                         
   3   3  15         11.37         12.51         1.52 o                         
   4   3  15        178.52        190.81         4.71 o                         
   5   3  15         12.36         10.33         1.46 o                         
   6   3  15          5.44          5.34         1.45 o                         
   7   3  15          2.09          0.95         0.79 o                         
   8   3  15          8.49          7.99         0.75 o                         
  -2   4  15         12.61         12.27         0.99 o                         
  -1   4  15        199.24        212.84         3.84 o                         
   0   4  15         23.00         17.56         1.45 o                         
   1   4  15          4.41          7.29         1.23 o                         
   2   4  15        129.72        121.10         3.69 o                         
   3   4  15        166.69        194.93         3.94 o                         
   4   4  15         20.08         21.46         2.25 o                         
   5   4  15         37.40         35.59         2.75 o                         
   6   4  15         32.92         29.18         2.17 o                         
   7   4  15         78.52         74.53         2.83 o                         
   8   4  15          5.76          6.34         1.03 o                         
  -1   5  15          0.00          0.95         0.57 o                         
   0   5  15         10.01         16.65         1.24 o                         
   1   5  15         12.49         14.85         1.24 o                         
   2   5  15          1.87          1.88         0.71 o                         
   3   5  15        506.80        544.97         6.31 o                         
   4   5  15         12.29         13.06         1.35 o                         
   5   5  15          6.46          7.60         1.11 o                         
   6   5  15         33.78         33.83         1.74 o                         
   7   5  15         66.58         69.23         3.76 o                         
   8   5  15          0.00          0.77         0.67 o                         
   0   6  15          5.23          2.68         0.73 o                         
   1   6  15         33.27         31.23         1.61 o                         
   2   6  15         66.86         65.27         2.46 o                         
   3   6  15          1.85         -0.54         0.94 o                         
   4   6  15        193.95        198.09         4.57 o                         
   5   6  15         37.55         39.83         1.92 o                         
   6   6  15         22.14         26.16         1.42 o                         
   7   6  15         21.76         22.94         2.05 o                         
   1   7  15          6.88          9.95         1.32 o                         
   2   7  15          0.08          1.39         0.45 o                         
   3   7  15         27.38         30.04         1.42 o                         
   4   7  15         63.73         52.94         5.11 o                         
   5   7  15        106.36        120.41         2.61 o                         
   6   7  15         23.34         22.55         1.43 o                         
   7   7  15          0.83          1.25         0.56 o                         
   4   8  15          0.16          1.93         0.75 o                         
   5   8  15          1.47          1.85         0.66 o                         
  -4  -7  16          5.49          4.82         0.77 o                         
  -3  -7  16         20.11         16.96         2.52 o                         
  -2  -7  16          0.89          0.87         0.84 o                         
  -1  -7  16         35.49         36.35         2.05 o                         
   0  -7  16          0.13         -0.16         0.62 o                         
  -5  -6  16          2.50          2.25         0.61 o                         
  -4  -6  16         38.82         36.05         1.54 o                         
  -3  -6  16          0.50         -0.53         1.19 o                         
  -2  -6  16          0.26          0.78         1.10 o                         
  -1  -6  16         24.78         23.42         1.49 o                         
   0  -6  16          4.80          3.55         1.15 o                         
   1  -6  16          2.50          1.40         0.57 o                         
   2  -6  16         50.44         61.62         1.93 o                         
  -5  -5  16          8.56          8.23         0.81 o                         
  -4  -5  16          0.06         -0.24         0.53 o                         
  -3  -5  16         38.87         37.40         1.79 o                         
  -2  -5  16         32.02         32.61         3.15 o                         
  -1  -5  16         98.73         89.23         3.96 o                         
   0  -5  16        110.09        117.12         4.57 o                         
   1  -5  16         23.77         20.98         1.27 o                         
   2  -5  16         38.21         31.61         1.63 o                         
   3  -5  16          2.70          1.65         0.65 o                         
  -5  -4  16         87.77         83.95         2.06 o                         
  -4  -4  16          1.10          2.12         0.62 o                         
  -3  -4  16          5.46          3.87         0.87 o                         
  -2  -4  16        107.76        105.78         2.88 o                         
  -1  -4  16         14.60         13.66         1.56 o                         
   0  -4  16         47.96         49.76         4.36 o                         
   1  -4  16        114.30        103.95         3.50 o                         
   2  -4  16         14.84         11.89         1.12 o                         
   3  -4  16          0.79          0.04         0.56 o                         
   4  -4  16         77.39         85.33         3.94 o                         
  -5  -3  16          2.77          2.06         0.46 o                         
  -4  -3  16         49.55         49.68         1.81 o                         
  -3  -3  16          1.11          1.72         0.90 o                         
  -2  -3  16        122.70        115.58         3.09 o                         
  -1  -3  16        416.85        370.51         6.61 o                         
   0  -3  16         82.90         90.60         3.50 o                         
   1  -3  16          9.83          7.74         1.33 o                         
   2  -3  16         36.69         32.01         1.69 o                         
   3  -3  16         81.30         87.09         2.61 o                         
   4  -3  16         40.46         33.53         1.68 o                         
   5  -3  16         28.50         32.78         2.57 o                         
  -5  -2  16         50.21         53.99         2.28 o                         
  -4  -2  16          5.27          6.55         0.84 o                         
  -3  -2  16         61.03         59.83         2.21 o                         
  -2  -2  16          3.19          3.91         1.59 o                         
  -1  -2  16        333.88        342.78         5.28 o                         
   0  -2  16         34.68         29.77         2.09 o                         
   1  -2  16         17.90         19.67         1.85 o                         
   2  -2  16          0.00          0.50         0.96 o                         
   3  -2  16        251.78        234.26         7.08 o                         
   4  -2  16         14.14         13.88         1.40 o                         
   5  -2  16        111.96         99.87         2.76 o                         
   6  -2  16         17.23         18.16         1.63 o                         
  -5  -1  16         10.61          7.81         1.41 o                         
  -4  -1  16          0.24         -0.50         0.50 o                         
  -3  -1  16          2.28          2.76         1.00 o                         
  -2  -1  16        326.95        317.39         6.14 o                         
  -1  -1  16        121.44        113.04         3.77 o                         
   0  -1  16        510.22        487.28        14.17 o                         
   1  -1  16       2413.87       2324.28        19.31 o                         
   2  -1  16         31.52         32.53         1.81 o                         
   3  -1  16         10.59         12.83         1.36 o                         
   4  -1  16        147.45        139.74         4.04 o                         
   5  -1  16          7.51          5.10         0.72 o                         
   6  -1  16         25.90         22.54         1.52 o                         
  -4   0  16          9.69          6.24         0.91 o                         
  -3   0  16        203.10        213.49         4.65 o                         
  -2   0  16         53.04         44.06         2.44 o                         
  -1   0  16        115.27        109.59         3.71 o                         
   0   0  16          8.16         12.64         1.36 o                         
   1   0  16        688.95        723.54         8.69 o                         
   2   0  16        375.62        395.32         6.61 o                         
   3   0  16        646.07        650.50         9.28 o                         
   4   0  16          1.56          1.49         1.40 o                         
   5   0  16         32.39         28.95         2.27 o                         
   6   0  16        111.15        112.03         3.57 o                         
   7   0  16         20.09         18.17         2.28 o                         
  -4   1  16         53.23         55.00         2.89 o                         
  -3   1  16         12.11         11.84         1.22 o                         
  -2   1  16         71.46         69.89         2.86 o                         
  -1   1  16        219.26        214.83         6.33 o                         
   0   1  16        292.75        288.38         7.37 o                         
   1   1  16        382.68        394.67         5.48 o                         
   2   1  16          0.04          1.49         0.77 o                         
   3   1  16        514.53        512.06         7.59 o                         
   4   1  16         68.11         66.80         5.05 o                         
   5   1  16         12.93         15.97         2.06 o                         
   6   1  16          0.10         -0.20         1.38 o                         
   7   1  16          0.82          0.94         0.57 o                         
  -3   2  16          2.63          0.37         1.30 o                         
  -2   2  16         97.83         80.10         2.35 o                         
  -1   2  16         42.50         44.92         2.41 o                         
   0   2  16         15.79         14.47         2.10 o                         
   1   2  16        368.37        351.75         7.97 o                         
   2   2  16         47.20         39.20         3.71 o                         
   3   2  16         59.49         58.99         2.83 o                         
   4   2  16         98.16        104.32         4.46 o                         
   5   2  16         43.96         39.82         2.23 o                         
   6   2  16          0.18          4.74         3.14 o                         
   7   2  16        211.02        221.92         6.77 o                         
  -3   3  16         40.72         37.51         2.17 o                         
  -2   3  16          7.12          9.45         0.99 o                         
  -1   3  16          0.14          0.13         1.09 o                         
   0   3  16        112.21        102.33         3.34 o                         
   1   3  16         23.06         30.35         2.08 o                         
   2   3  16         29.15         26.10         1.60 o                         
   3   3  16         31.67         32.45         2.69 o                         
   4   3  16         29.71         32.48         2.12 o                         
   5   3  16         26.02         25.00         1.86 o                         
   6   3  16          2.97          3.04         1.15 o                         
   7   3  16         20.05         19.54         1.52 o                         
  -2   4  16          1.26          0.40         0.76 o                         
  -1   4  16          4.11          5.80         0.93 o                         
   0   4  16        249.82        243.03         4.65 o                         
   1   4  16         63.19         64.37         2.66 o                         
   2   4  16        123.21        123.16         3.67 o                         
   3   4  16        428.88        451.71         5.78 o                         
   4   4  16          3.95          3.41         1.36 o                         
   5   4  16          0.02         -1.12         1.15 o                         
   6   4  16          6.94          4.33         1.09 o                         
   7   4  16          0.36         -0.60         0.60 o                         
  -1   5  16         19.48         21.48         1.11 o                         
   0   5  16         20.99         16.69         1.33 o                         
   1   5  16          5.64          2.77         0.88 o                         
   2   5  16         16.47          8.65         1.18 o                         
   3   5  16        103.79        115.10         3.25 o                         
   4   5  16          5.81          4.29         1.40 o                         
   5   5  16          2.09          1.45         1.10 o                         
   6   5  16         40.08         40.33         2.13 o                         
   7   5  16         21.91         22.62         2.03 o                         
   0   6  16         29.91         41.37         1.69 o                         
   1   6  16          0.04          0.01         0.63 o                         
   2   6  16         16.18         22.26         2.75 o                         
   3   6  16         16.88         12.71         1.10 o                         
   4   6  16         58.06         61.82         3.82 o                         
   5   6  16        167.54        173.13         4.29 o                         
   6   6  16         12.46         12.23         1.44 o                         
   7   6  16         25.63         25.64         1.82 o                         
   2   7  16        157.08        142.05         4.18 o                         
   3   7  16          2.89          3.10         1.55 o                         
   4   7  16          1.09         -0.32         0.72 o                         
   5   7  16          2.99          3.05         0.91 o                         
   6   7  16          8.52          8.32         1.03 o                         
  -2  -7  17         53.86         57.70         1.92 o                         
  -1  -7  17         65.75         73.34         2.56 o                         
  -4  -6  17         10.72         11.48         0.88 o                         
  -3  -6  17         50.88         43.25         1.92 o                         
  -2  -6  17         12.75         13.05         1.52 o                         
  -1  -6  17          5.95          5.81         0.82 o                         
   0  -6  17          0.60          0.84         0.76 o                         
   1  -6  17         76.23         77.34         4.24 o                         
   2  -6  17          1.22          0.68         0.56 o                         
  -4  -5  17         14.15         18.40         1.02 o                         
  -3  -5  17          0.03         -0.92         0.92 o                         
  -2  -5  17         22.32         19.99         1.87 o                         
  -1  -5  17         12.55         13.08         1.70 o                         
   0  -5  17          2.02          2.67         0.81 o                         
   1  -5  17         22.50         20.86         1.40 o                         
   2  -5  17         73.20         68.34         2.82 o                         
   3  -5  17          9.86         13.70         1.49 o                         
  -5  -4  17          0.93          1.41         0.67 o                         
  -4  -4  17         20.15         23.36         1.09 o                         
  -3  -4  17          4.34          5.22         0.83 o                         
  -2  -4  17          7.66          9.99         1.65 o                         
  -1  -4  17        189.88        177.02         4.33 o                         
   0  -4  17         45.91         44.96         2.99 o                         
   1  -4  17         95.80         86.93         3.10 o                         
   2  -4  17          0.30          0.91         0.49 o                         
   3  -4  17          2.18          1.24         0.80 o                         
   4  -4  17          6.48         12.28         1.07 o                         
  -5  -3  17         17.79         14.00         1.46 o                         
  -4  -3  17          0.12          0.37         0.41 o                         
  -3  -3  17          0.19          0.09         0.63 o                         
  -2  -3  17          5.01          5.68         0.92 o                         
  -1  -3  17         77.07         59.24         2.70 o                         
   0  -3  17         89.95         87.12         3.30 o                         
   1  -3  17         12.54          8.23         1.38 o                         
   2  -3  17         97.59         85.12         2.55 o                         
   3  -3  17        101.04         99.61         2.60 o                         
   4  -3  17         88.03         89.88         3.03 o                         
   5  -3  17         20.85         17.90         1.59 o                         
  -5  -2  17          5.40          3.82         1.11 o                         
  -4  -2  17         88.51         80.42         2.42 o                         
  -3  -2  17          4.26          4.11         0.68 o                         
  -2  -2  17         11.35          8.80         1.09 o                         
  -1  -2  17          0.69          1.28         0.79 o                         
   0  -2  17         65.27         71.38         2.97 o                         
   1  -2  17         30.95         38.94         2.30 o                         
   2  -2  17          0.00         -0.70         1.10 o                         
   3  -2  17        173.71        163.32         4.27 o                         
   4  -2  17         10.92         10.96         1.17 o                         
   5  -2  17         55.62         54.66         1.86 o                         
  -4  -1  17          9.70          4.75         0.92 o                         
  -3  -1  17        176.26        172.48         4.09 o                         
  -2  -1  17         14.79         13.41         1.53 o                         
  -1  -1  17         10.32          8.59         1.46 o                         
   0  -1  17        211.44        234.86         5.51 o                         
   1  -1  17        331.45        293.89         6.44 o                         
   2  -1  17         10.19         12.22         1.30 o                         
   3  -1  17         26.89         26.31         1.71 o                         
   4  -1  17        142.82        127.32         3.69 o                         
   5  -1  17          4.75          4.37         0.72 o                         
   6  -1  17         38.18         35.74         1.63 o                         
  -4   0  17          1.49          2.30         1.19 o                         
  -3   0  17        280.83        265.77         5.89 o                         
  -2   0  17         18.01         13.56         2.30 o                         
  -1   0  17        269.91        273.54         7.22 o                         
   0   0  17         16.25         15.20         2.08 o                         
   1   0  17        108.83        102.31         4.11 o                         
   2   0  17         40.51         41.64         2.50 o                         
   3   0  17         79.06         89.70         3.57 o                         
   4   0  17          8.70          7.20         1.52 o                         
   5   0  17         24.66         24.41         2.45 o                         
   6   0  17          0.96          0.56         0.65 o                         
  -4   1  17          4.44          4.69         0.93 o                         
  -3   1  17          1.41          3.36         0.93 o                         
  -2   1  17         13.83          9.91         1.48 o                         
  -1   1  17        194.21        173.91         5.60 o                         
   0   1  17         61.72         65.96         3.66 o                         
   1   1  17        187.37        193.95         4.98 o                         
   2   1  17          4.46          5.37         1.01 o                         
   3   1  17         27.03         24.41         1.99 o                         
   4   1  17         19.51         21.23         2.32 o                         
   5   1  17          0.89          2.31         1.27 o                         
   6   1  17         80.96         77.72         3.39 o                         
   7   1  17         19.44         16.62         1.83 o                         
  -3   2  17          6.72          8.80         0.96 o                         
  -2   2  17          9.04          3.07         1.10 o                         
  -1   2  17        364.22        355.79        17.19 o                         
   0   2  17          0.04          3.03         3.38 o                         
   1   2  17        292.49        290.43         4.88 o                         
   2   2  17          1.76          1.88         0.97 o                         
   3   2  17          4.69          5.73         1.20 o                         
   4   2  17         76.97         73.02         3.70 o                         
   5   2  17         49.50         45.73         2.25 o                         
   6   2  17          6.64          7.24         1.24 o                         
   7   2  17          0.04         -0.18         0.93 o                         
  -2   3  17         20.95         25.62         3.08 o                         
  -1   3  17          0.23          0.83         0.96 o                         
   0   3  17         21.25         17.11         1.57 o                         
   1   3  17        106.36        107.74         3.44 o                         
   2   3  17         99.36        111.78         2.70 o                         
   3   3  17         59.86         64.66         2.87 o                         
   4   3  17         12.11         13.43         1.45 o                         
   5   3  17        212.88        214.31         4.52 o                         
   6   3  17         27.25         27.26         1.97 o                         
   7   3  17         21.06         22.30         1.40 o                         
  -2   4  17          0.71          1.42         0.63 o                         
  -1   4  17          5.81          7.13         0.82 o                         
   0   4  17         98.77         94.61         3.55 o                         
   1   4  17        181.52        184.35         4.14 o                         
   2   4  17          0.23         -0.95         0.95 o                         
   3   4  17        462.09        470.45         6.69 o                         
   4   4  17         26.64         26.64         2.38 o                         
   5   4  17        124.91        131.98         4.35 o                         
   6   4  17          8.28          7.10         1.17 o                         
   7   4  17          2.41          2.74         0.82 o                         
  -1   5  17         11.35         11.20         1.10 o                         
   0   5  17         72.19         79.27         2.23 o                         
   1   5  17          1.62          0.54         0.61 o                         
   2   5  17         30.74         31.24         2.07 o                         
   3   5  17         50.47         53.94         2.71 o                         
   4   5  17        117.44        122.89         4.06 o                         
   5   5  17         37.39         32.83         4.19 o                         
   6   5  17        163.75        166.88         3.70 o                         
   7   5  17         30.86         33.89         2.12 o                         
   1   6  17         59.79         58.68         2.39 o                         
   2   6  17          2.37          2.74         0.59 o                         
   3   6  17          1.42          2.57         0.84 o                         
   4   6  17          7.32         11.91         1.96 o                         
   5   6  17        260.29        263.68         4.71 o                         
   6   6  17          0.61          1.26         0.55 o                         
   3   7  17          4.94          3.37         0.70 o                         
   4   7  17          3.86          6.40         1.10 o                         
   5   7  17        100.81         90.04         3.13 o                         
  -3  -6  18         30.74         29.45         1.40 o                         
  -2  -6  18         57.79         61.76         2.02 o                         
  -1  -6  18          0.21          0.24         0.43 o                         
   0  -6  18        105.37        123.38         4.57 o                         
   1  -6  18          4.48          4.17         0.64 o                         
  -4  -5  18          7.44          7.53         0.84 o                         
  -3  -5  18          8.42          9.84         1.11 o                         
  -2  -5  18          3.95          6.70         1.86 o                         
  -1  -5  18         42.60         42.14         3.26 o                         
   0  -5  18         81.66         87.63         2.65 o                         
   1  -5  18         81.38         89.40         2.45 o                         
   2  -5  18         24.53         21.42         1.44 o                         
   3  -5  18          7.72          6.20         0.88 o                         
  -4  -4  18         22.82         21.45         1.05 o                         
  -3  -4  18          9.79          5.82         0.68 o                         
  -2  -4  18          0.30         -0.56         0.56 o                         
  -1  -4  18          0.01          0.10         0.63 o                         
   0  -4  18         15.85         11.45         1.64 o                         
   1  -4  18          7.99          8.58         1.13 o                         
   2  -4  18         14.25         18.10         1.39 o                         
   3  -4  18         53.07         49.97         2.20 o                         
   4  -4  18         33.26         35.04         1.85 o                         
  -4  -3  18         22.55         23.62         1.19 o                         
  -3  -3  18          8.72          7.37         0.82 o                         
  -2  -3  18          2.51          1.53         0.79 o                         
  -1  -3  18         41.18         42.29         2.18 o                         
   0  -3  18          1.09          2.95         1.01 o                         
   1  -3  18        228.01        209.42         4.10 o                         
   2  -3  18         92.62         92.22         3.77 o                         
   3  -3  18          6.36          2.90         0.71 o                         
   4  -3  18          7.85          7.35         0.76 o                         
  -4  -2  18          0.77          1.03         0.67 o                         
  -3  -2  18          2.73          3.09         0.87 o                         
  -2  -2  18          0.75          1.30         0.87 o                         
  -1  -2  18         52.85         54.31         1.86 o                         
   0  -2  18         43.99         49.25         2.17 o                         
   1  -2  18        176.57        165.20         3.71 o                         
   2  -2  18          2.14          1.05         0.78 o                         
   3  -2  18          0.53          1.55         1.05 o                         
   4  -2  18          2.59          3.58         0.59 o                         
   5  -2  18         22.27         21.29         1.31 o                         
  -4  -1  18          7.26          7.76         1.35 o                         
  -3  -1  18         41.13         43.19         2.45 o                         
  -2  -1  18          0.87          1.73         1.02 o                         
  -1  -1  18         13.03         15.10         2.43 o                         
   0  -1  18        269.81        270.55         5.74 o                         
   1  -1  18        119.53        132.76         4.69 o                         
   2  -1  18          2.43          3.25         1.14 o                         
   3  -1  18        178.47        167.95         3.72 o                         
   4  -1  18          1.01          0.30         0.67 o                         
   5  -1  18        201.34        193.78         4.19 o                         
   6  -1  18          3.85          1.50         0.79 o                         
  -4   0  18         44.86         47.26         2.34 o                         
  -3   0  18         18.82         15.96         1.52 o                         
  -2   0  18          8.66          8.37         1.56 o                         
  -1   0  18          1.82          1.85         1.21 o                         
   0   0  18         86.04         75.93         3.88 o                         
   1   0  18         55.39         54.29         2.32 o                         
   2   0  18        308.60        314.21         6.29 o                         
   3   0  18        486.00        477.85         7.79 o                         
   4   0  18          0.82         -0.27         1.26 o                         
   5   0  18         16.58         15.80         1.61 o                         
   6   0  18         19.76         22.11         2.12 o                         
  -3   1  18         16.39         13.56         1.83 o                         
  -2   1  18         60.52         61.71         2.95 o                         
  -1   1  18        173.40        182.84         5.50 o                         
   0   1  18         92.03         92.38         4.43 o                         
   1   1  18        260.63        256.28         5.23 o                         
   2   1  18        813.14        808.90         9.23 o                         
   3   1  18        440.98        443.27         8.83 o                         
   4   1  18         61.08         66.16         3.49 o                         
   5   1  18          1.16         -0.61         2.41 o                         
   6   1  18          0.25          1.00         0.72 o                         
   7   1  18         49.64         44.58         2.24 o                         
  -3   2  18          4.69          7.25         1.10 o                         
  -2   2  18          3.96          6.53         1.04 o                         
  -1   2  18         42.13         51.79         2.87 o                         
   0   2  18        146.83        139.94         3.82 o                         
   1   2  18          0.19          0.32         0.70 o                         
   2   2  18        246.36        237.79         5.12 o                         
   3   2  18        436.27        465.87         7.11 o                         
   4   2  18         42.84         44.78         4.40 o                         
   5   2  18          4.73          3.63         0.84 o                         
   6   2  18         12.08         10.32         1.24 o                         
   7   2  18         13.79         11.35         1.30 o                         
  -2   3  18         56.12         66.68         3.59 o                         
  -1   3  18         47.42         45.41         1.85 o                         
   0   3  18         41.62         39.20         1.90 o                         
   1   3  18         40.16         38.40         1.76 o                         
   2   3  18        122.88        122.65         2.68 o                         
   3   3  18        340.40        352.88         6.18 o                         
   4   3  18        144.89        151.22         4.91 o                         
   5   3  18        398.88        386.56         5.59 o                         
   6   3  18         15.36         14.06         1.38 o                         
   7   3  18         12.92         12.28         0.91 o                         
  -1   4  18          4.14          3.11         0.53 o                         
   0   4  18         21.66         20.41         1.61 o                         
   1   4  18        185.28        202.17         4.00 o                         
   2   4  18        112.19        114.90         3.15 o                         
   3   4  18         40.13         38.40         2.03 o                         
   4   4  18         43.99         41.59         2.62 o                         
   5   4  18         76.88         88.96         3.34 o                         
   6   4  18          4.10          3.86         1.26 o                         
   7   4  18         15.41         14.52         1.37 o                         
   0   5  18          0.09          0.44         0.49 o                         
   1   5  18         30.01         24.94         1.67 o                         
   2   5  18          0.02          0.52         0.71 o                         
   3   5  18         19.46         22.07         1.68 o                         
   4   5  18         26.79         18.53         1.56 o                         
   5   5  18         36.73         43.64         2.19 o                         
   6   5  18         32.74         28.43         2.26 o                         
   1   6  18          0.16         -0.11         0.50 o                         
   2   6  18         36.90         29.44         1.31 o                         
   3   6  18         15.79         13.82         1.60 o                         
   4   6  18         63.70         64.03         3.36 o                         
   5   6  18        195.26        200.06         3.43 o                         
   6   6  18          2.69          2.33         0.76 o                         
  -2  -6  19          0.05          0.95         0.48 o                         
  -1  -6  19          0.05         -0.35         0.45 o                         
   0  -6  19         43.12         49.28         1.67 o                         
  -3  -5  19         56.02         58.59         4.38 o                         
  -2  -5  19          9.96          9.78         0.83 o                         
  -1  -5  19         46.00         47.28         1.75 o                         
   0  -5  19         64.14         67.87         1.74 o                         
   1  -5  19         30.41         40.07         1.46 o                         
   2  -5  19          3.03          3.75         0.58 o                         
  -3  -4  19          0.77          0.97         0.99 o                         
  -2  -4  19         19.39         16.70         1.16 o                         
  -1  -4  19         54.42         48.86         2.01 o                         
   0  -4  19         21.43         22.82         1.64 o                         
   1  -4  19          9.83          8.68         1.00 o                         
   2  -4  19         10.22          8.79         0.94 o                         
   3  -4  19          6.40          5.18         0.68 o                         
  -4  -3  19          1.02          0.93         0.71 o                         
  -3  -3  19          5.85          4.76         0.98 o                         
  -2  -3  19         22.43         23.21         1.43 o                         
  -1  -3  19          2.10          3.82         0.74 o                         
   0  -3  19          0.17          0.61         0.59 o                         
   1  -3  19          0.74         -0.53         0.53 o                         
   2  -3  19        104.67        105.31         3.03 o                         
   3  -3  19          2.44          2.52         0.69 o                         
   4  -3  19          2.63          1.61         0.37 o                         
  -4  -2  19         30.41         25.40         2.00 o                         
  -3  -2  19          2.39          1.95         0.80 o                         
  -2  -2  19         14.91         12.59         2.25 o                         
  -1  -2  19          3.30          7.17         1.46 o                         
   0  -2  19         34.28         31.47         1.66 o                         
   1  -2  19        251.40        230.96         3.66 o                         
   2  -2  19          0.00         -0.68         0.98 o                         
   3  -2  19          0.12          0.02         0.69 o                         
   4  -2  19         30.17         28.36         1.27 o                         
   5  -2  19          6.03          4.77         0.90 o                         
  -3  -1  19         79.03         74.87         4.70 o                         
  -2  -1  19          8.14          8.63         1.50 o                         
  -1  -1  19         24.77         18.50         2.05 o                         
   0  -1  19          6.03          7.01         1.26 o                         
   1  -1  19          1.40          1.67         0.85 o                         
   2  -1  19         24.73         22.74         1.85 o                         
   3  -1  19          6.82          2.85         2.05 o                         
   4  -1  19         44.16         41.58         2.92 o                         
   5  -1  19         75.82         70.47         2.35 o                         
  -3   0  19         22.72         18.05         1.30 o                         
  -2   0  19         16.60         13.07         1.58 o                         
  -1   0  19         35.23         28.80         2.41 o                         
   0   0  19         40.18         41.83         2.56 o                         
   1   0  19          2.42          1.83         0.79 o                         
   2   0  19         17.85         20.26         1.73 o                         
   3   0  19         74.57         70.61         3.02 o                         
   4   0  19         43.10         40.61         2.56 o                         
   5   0  19         25.56         22.15         1.71 o                         
   6   0  19          0.35          0.95         0.74 o                         
  -3   1  19          5.24          3.75         0.79 o                         
  -2   1  19         46.89         38.07         2.14 o                         
  -1   1  19          1.11          0.17         1.69 o                         
   0   1  19         52.52         54.24         3.21 o                         
   1   1  19          1.52          1.76         0.70 o                         
   2   1  19        340.53        361.12         5.92 o                         
   3   1  19          2.62          2.08         0.96 o                         
   4   1  19          4.75          3.39         1.02 o                         
   5   1  19         37.35         39.73         2.34 o                         
   6   1  19         18.31         17.21         1.21 o                         
  -2   2  19         24.56         32.19         2.09 o                         
  -1   2  19         15.26         11.41         1.09 o                         
   0   2  19         38.67         32.01         1.53 o                         
   1   2  19          4.38          4.86         0.85 o                         
   2   2  19         10.20         11.70         1.45 o                         
   3   2  19        263.53        272.33         5.14 o                         
   4   2  19         21.46         22.46         1.55 o                         
   5   2  19         90.34         94.76         2.67 o                         
   6   2  19         35.65         35.10         1.87 o                         
  -1   3  19          1.03          2.19         0.64 o                         
   0   3  19         13.05         11.05         1.31 o                         
   1   3  19          2.24          1.52         1.00 o                         
   2   3  19          8.86         13.28         1.48 o                         
   3   3  19          0.91          0.87         1.06 o                         
   4   3  19         31.52         33.73         2.35 o                         
   5   3  19          4.92          3.64         0.82 o                         
   6   3  19          0.02         -0.48         0.57 o                         
   0   4  19          0.07         -0.49         0.49 o                         
   1   4  19         62.12         53.77         1.89 o                         
   2   4  19          6.37          4.65         1.08 o                         
   3   4  19         22.96         28.94         1.95 o                         
   4   4  19         94.61         96.04         3.38 o                         
   5   4  19        102.60        113.80         3.35 o                         
   6   4  19         26.66         26.66         2.18 o                         
   1   5  19          1.69          2.08         0.74 o                         
   2   5  19         11.10         10.77         1.02 o                         
   3   5  19          0.01          1.39         1.13 o                         
   4   5  19         18.71         17.18         1.65 o                         
   5   5  19          0.31          0.30         0.74 o                         
   6   5  19         37.52         35.45         2.04 o                         
   3   6  19        155.17        139.61         6.84 o                         
   4   6  19         16.56         12.10         1.39 o                         
  -2  -5  20          1.22          1.28         0.48 o                         
  -1  -5  20         41.57         51.30         1.27 o                         
   0  -5  20        193.19        202.66         3.88 o                         
   1  -5  20          0.70          0.19         0.35 o                         
  -3  -4  20          0.30         -0.02         0.54 o                         
  -2  -4  20         10.16         11.02         1.25 o                         
  -1  -4  20         40.67         39.15         1.39 o                         
   0  -4  20        225.70        254.41         4.17 o                         
   1  -4  20        102.85        115.14         2.64 o                         
   2  -4  20         49.92         58.67         1.69 o                         
  -3  -3  20         18.29         18.41         1.22 o                         
  -2  -3  20          5.38          4.79         0.95 o                         
  -1  -3  20         17.11         15.46         0.98 o                         
   0  -3  20         29.70         29.65         1.21 o                         
   1  -3  20          2.13          1.21         0.62 o                         
   2  -3  20        385.81        419.27         5.91 o                         
   3  -3  20         32.35         29.69         1.53 o                         
  -3  -2  20         28.51         29.64         1.55 o                         
  -2  -2  20        126.81        136.63         3.92 o                         
  -1  -2  20          9.23          7.62         1.41 o                         
   0  -2  20          0.09          0.73         0.63 o                         
   1  -2  20          2.98          5.50         0.85 o                         
   2  -2  20         78.15         80.32         2.80 o                         
   3  -2  20         10.33          8.97         1.06 o                         
   4  -2  20        100.10        110.92         4.23 o                         
  -3  -1  20          8.99          7.65         0.87 o                         
  -2  -1  20         83.07         89.34         3.20 o                         
  -1  -1  20         12.65         13.89         1.23 o                         
   0  -1  20          0.59         -0.24         0.61 o                         
   1  -1  20         37.56         34.62         2.49 o                         
   2  -1  20         59.38         49.76         2.66 o                         
   3  -1  20        112.65         99.84         3.84 o                         
   4  -1  20         15.01         13.11         2.56 o                         
   5  -1  20          8.77         11.48         1.47 o                         
  -3   0  20          3.89          2.72         0.64 o                         
  -2   0  20          8.96          8.62         1.11 o                         
  -1   0  20          4.48          5.09         1.18 o                         
   0   0  20          9.55          9.36         1.16 o                         
   1   0  20        121.89        123.01         3.43 o                         
   2   0  20         63.55         63.21         3.23 o                         
   3   0  20          2.53          0.85         1.27 o                         
   4   0  20         65.63         66.00         2.93 o                         
   5   0  20          3.81          3.58         0.73 o                         
  -2   1  20          2.91          2.41         0.53 o                         
  -1   1  20         26.76         26.49         1.46 o                         
   0   1  20          0.55          1.15         0.78 o                         
   1   1  20          2.39          2.43         0.86 o                         
   2   1  20         82.50         81.20         2.36 o                         
   3   1  20        116.01        123.34         3.47 o                         
   4   1  20          0.55          0.75         0.94 o                         
   5   1  20        181.53        191.69         4.29 o                         
   6   1  20         31.43         26.90         1.82 o                         
  -2   2  20         37.45         38.37         1.89 o                         
  -1   2  20         96.36        100.88         2.91 o                         
   0   2  20         29.56         33.70         1.68 o                         
   1   2  20          4.08          5.17         0.77 o                         
   2   2  20         64.99         67.63         2.18 o                         
   3   2  20         21.61         23.74         1.99 o                         
   4   2  20          9.93          8.51         1.06 o                         
   5   2  20        124.49        123.86         2.65 o                         
   6   2  20         50.45         48.06         3.30 o                         
  -1   3  20          0.31         -0.06         0.42 o                         
   0   3  20          1.93          3.18         1.36 o                         
   1   3  20        195.31        205.15         3.56 o                         
   2   3  20         78.04         72.27         2.33 o                         
   3   3  20        133.02        139.36         4.10 o                         
   4   3  20        278.81        279.49         6.55 o                         
   5   3  20          0.33         -0.18         0.69 o                         
   6   3  20          0.11          0.32         0.69 o                         
   0   4  20         16.83         16.19         1.43 o                         
   1   4  20         92.08         47.52        47.40 o                         
   2   4  20          1.69          0.99         0.66 o                         
   3   4  20         16.51         12.32         1.96 o                         
   4   4  20         98.86        108.99         4.05 o                         
   5   4  20         71.29         68.33         3.08 o                         
   6   4  20          0.94          0.15         0.79 o                         
   2   5  20         38.46         49.13         2.53 o                         
   3   5  20         45.10         51.40         2.79 o                         
   4   5  20        100.26        106.03         3.86 o                         
   5   5  20        240.16        232.02         4.69 o                         
  -2  -4  21         44.00         38.52         1.37 o                         
  -1  -4  21         22.47         29.36         1.39 o                         
   0  -4  21          0.02         -0.30         0.50 o                         
   1  -4  21         38.15         41.57         1.81 o                         
  -2  -3  21         47.44         47.45         1.43 o                         
  -1  -3  21          1.87          1.21         0.53 o                         
   0  -3  21         26.17         24.17         1.11 o                         
   1  -3  21          2.06          1.84         0.70 o                         
   2  -3  21          2.36          3.66         0.87 o                         
   3  -3  21          6.22          8.73         1.08 o                         
  -2  -2  21         24.05         34.22         1.72 o                         
  -1  -2  21          2.55          2.21         0.86 o                         
   0  -2  21          3.15          1.87         0.55 o                         
   1  -2  21         35.43         31.40         1.49 o                         
   2  -2  21          0.39          0.22         0.75 o                         
   3  -2  21         54.81         54.83         2.24 o                         
   4  -2  21          1.10          1.70         0.68 o                         
  -2  -1  21         52.67         52.66         2.02 o                         
  -1  -1  21          0.45          1.65         0.87 o                         
   0  -1  21         51.72         52.14         2.04 o                         
   1  -1  21          0.44          0.84         0.63 o                         
   2  -1  21          2.92          2.33         0.84 o                         
   3  -1  21         34.65         33.49         2.02 o                         
   4  -1  21        178.83        178.64         3.77 o                         
  -2   0  21         44.99         41.68         2.12 o                         
  -1   0  21          2.32          3.18         0.64 o                         
   0   0  21         21.88         21.34         1.81 o                         
   1   0  21          9.32          8.73         0.95 o                         
   2   0  21         58.48         54.67         2.72 o                         
   3   0  21         94.16         83.32         3.20 o                         
   4   0  21         35.20         35.96         1.53 o                         
   5   0  21         32.07         30.98         1.38 o                         
  -1   1  21         41.29         40.33         1.45 o                         
   0   1  21          2.84          3.88         0.64 o                         
   1   1  21         62.36         62.28         2.79 o                         
   2   1  21         59.19         61.80         2.24 o                         
   3   1  21          0.08          0.52         0.74 o                         
   4   1  21         33.22         36.28         1.60 o                         
   5   1  21         11.95         11.85         1.02 o                         
  -1   2  21         15.97         14.01         0.92 o                         
   0   2  21          2.14          3.30         0.69 o                         
   1   2  21         11.34         11.05         0.99 o                         
   2   2  21         14.64         12.58         0.90 o                         
   3   2  21          0.03          0.20         1.62 o                         
   4   2  21          0.02          0.18         0.77 o                         
   5   2  21          2.64          2.00         0.58 o                         
   0   3  21         50.50         59.67         2.72 o                         
   1   3  21          1.50          2.25         0.67 o                         
   2   3  21         40.37         38.73         1.82 o                         
   3   3  21        109.37        119.41         3.24 o                         
   4   3  21        117.07        104.53         3.03 o                         
   5   3  21          2.58          3.70         0.80 o                         
   1   4  21          0.00          0.34         0.55 o                         
   2   4  21          9.98         10.64         1.36 o                         
   3   4  21          0.19         -0.02         0.77 o                         
   4   4  21        150.64        135.63        14.80 o                         
  -1  -3  22          0.65          0.74         0.34 o                         
   0  -3  22          3.32          4.39         0.93 o                         
   1  -3  22        130.65        148.80         3.19 o                         
   2  -3  22         62.82         54.50        12.69 o                         
  -1  -2  22          8.01          9.09         0.71 o                         
   0  -2  22          2.77          2.89         0.58 o                         
   1  -2  22         31.54         30.77         1.74 o                         
   2  -2  22         59.30         68.05         3.21 o                         
   3  -2  22        305.33        270.12        42.76 o                         
  -1  -1  22          0.35          1.75         0.61 o                         
   0  -1  22          0.29         -0.54         0.54 o                         
   1  -1  22          1.42          3.37         0.62 o                         
   2  -1  22          1.42          2.37         0.76 o                         
   3  -1  22         28.24         30.11         1.66 o                         
   4  -1  22         61.43         62.99         2.58 o                         
  -1   0  22         45.78         52.95         2.45 o                         
   0   0  22         10.69          9.09         0.85 o                         
   1   0  22          7.31          5.74         0.72 o                         
   2   0  22         29.40         30.10         1.51 o                         
   3   0  22         27.59         22.33         1.49 o                         
   4   0  22         25.91         24.48         1.32 o                         
  -1   1  22          9.54          9.03         1.01 o                         
   0   1  22        166.53        178.61         3.64 o                         
   1   1  22          7.79          5.66         0.74 o                         
   2   1  22          5.08          4.77         0.86 o                         
   3   1  22         47.00         44.50         1.58 o                         
   4   1  22         43.81         37.11         1.31 o                         
   0   2  22          0.29          1.09         0.58 o                         
   1   2  22          8.75          9.79         1.09 o                         
   2   2  22          3.44          1.59         1.02 o                         
   3   2  22         48.85         49.41         2.06 o                         
   4   2  22          7.62          7.25         0.88 o                         
   5   2  22         36.11         29.25         1.75 o                         
   2   3  22         41.88         43.58         2.39 o                         
   3   3  22         41.79         39.61         2.47 o                         
   4   3  22         13.61         12.67         0.96 o                         
   1  -2  23        128.57        102.79        27.02 o                         
   0  -1  23         19.83         24.94         1.96 o                         
   1  -1  23          0.60          0.25         1.00 o                         
   2  -1  23          3.55          2.46         0.56 o                         
   3  -1  23          7.89          4.46         0.83 o                         
   0   0  23        215.07        239.01         5.40 o                         
   1   0  23          0.53          1.41         0.64 o                         
   2   0  23          1.95          1.90         0.63 o                         
   3   0  23          0.15         -0.14         0.61 o                         
   1   1  23         12.40          9.73         1.15 o                         
   2   1  23          1.41          2.48         0.89 o                         
   3   1  23          1.71          1.82         0.59 o                         
   2   2  23          1.48          2.59         0.75 o                         
   3   2  23          3.69          2.54         0.81 o                         
                                                                                
