# Supplementary material for: Hydrogen-bonding chain and dimer motifs in pyridinium and morpholinium hydrogen oxalate salts
Source: Acta Crystallogr E Crystallogr Commun. 2018 Nov 16;74(Pt 12):1804–7. doi: 10.1107/S2056989018015827 (PMC6281086; doi:10.1107/S2056989018015827)
Supplement: Supplementary file 3 [file e-74-01804-2sup3.hkl]

data_2                                                                  
_shelx_title ' kee11 in P21/c No14' 
_shelx_refln_list_code          4                                               
_shelx_F_calc_maximum      210.72                                               
_exptl_crystal_F_000       960.00                                               
_reflns_d_resolution_high  0.7916                                               
                                                                                
loop_                                                                           
 _space_group_symop_operation_xyz                                               
 'x, y, z'                                                                      
 '-x, y+1/2, -z+1/2'                                                            
 '-x, -y, -z'                                                                   
 'x, -y-1/2, z-1/2'                                                             
                                                                                
_cell_length_a     9.7043                                                       
_cell_length_b    20.6128                                                       
_cell_length_c    11.3649                                                       
_cell_angle_alpha  90.000                                                       
_cell_angle_beta   95.301                                                       
_cell_angle_gamma  90.000                                                       
                                                                                
_shelx_F_squared_multiplier     1.000                                           
                                                                                
loop_                                                                           
 _refln_index_h                                                                 
 _refln_index_k                                                                 
 _refln_index_l                                                                 
 _refln_F_squared_calc                                                          
 _refln_F_squared_meas                                                          
 _refln_F_squared_sigma                                                         
 _refln_observed_status                                                         
   1   0   0        618.51        608.77         8.24 o                         
   2   0   0        112.33         78.89         2.84 o                         
   3   0   0       1953.14       1911.13        23.27 o                         
   4   0   0       3122.36       3245.37        23.01 o                         
   5   0   0        222.21        221.68         7.62 o                         
   6   0   0         14.13         18.14         3.94 o                         
   7   0   0       3778.96       4073.87        22.92 o                         
   8   0   0          0.41         -0.09         1.20 o                         
   9   0   0        250.14        249.88         6.42 o                         
  10   0   0         69.16         78.49         4.60 o                         
  11   0   0         31.64         31.93         3.83 o                         
  12   0   0         19.47         32.78         2.63 o                         
   1   1   0       5009.97       4958.19        12.50 o                         
   2   1   0        495.47        429.51         7.33 o                         
   3   1   0       1199.32       1158.22        16.68 o                         
   4   1   0       3708.29       3724.70        14.84 o                         
   5   1   0        164.63        173.13         4.64 o                         
   6   1   0        214.28        228.17         6.98 o                         
   7   1   0         49.33         49.36         1.85 o                         
   8   1   0        347.73        349.52         4.19 o                         
   9   1   0         12.45          9.94         1.26 o                         
  10   1   0          0.00          0.77         1.71 o                         
  11   1   0          0.06         -0.37         1.46 o                         
  12   1   0          4.80          7.09         1.31 o                         
   0   2   0        796.65        783.99        39.92 o                         
   1   2   0        298.65        280.88         4.01 o                         
   2   2   0       1057.97       1030.57         8.22 o                         
   3   2   0       4438.98       4228.73        27.78 o                         
   4   2   0        532.18        478.38         9.63 o                         
   5   2   0        185.79        200.67         5.14 o                         
   6   2   0         59.41         56.27         3.64 o                         
   7   2   0          0.05          1.11         0.85 o                         
   8   2   0          1.83          3.80         1.00 o                         
   9   2   0          0.56          2.70         1.14 o                         
  10   2   0         41.78         43.53         2.68 o                         
  11   2   0         44.01         44.06         3.04 o                         
  12   2   0          2.53          6.70         3.99 o                         
   1   3   0          2.69          5.91         0.64 o                         
   2   3   0          7.90          6.56         0.64 o                         
   3   3   0       5593.17       5657.97        23.13 o                         
   4   3   0         88.11         59.88         2.54 o                         
   5   3   0        491.28        505.80         8.93 o                         
   6   3   0          2.08          5.02         2.42 o                         
   7   3   0         38.89         36.58         1.59 o                         
   8   3   0        984.32        979.85         8.99 o                         
   9   3   0          0.12          1.15         1.14 o                         
  10   3   0          3.38          5.35         1.44 o                         
  11   3   0          1.02          1.41         1.31 o                         
  12   3   0         24.85         22.09         2.26 o                         
   1   4   0         43.32         39.90         1.42 o                         
   2   4   0        660.28        669.01         6.97 o                         
   3   4   0        113.23         71.72         1.77 o                         
   4   4   0        710.81        767.38        10.04 o                         
   5   4   0         20.59         20.63         2.82 o                         
   6   4   0        151.40        159.55         8.20 o                         
   7   4   0        561.08        652.00         6.01 o                         
   8   4   0         45.03         41.77         2.17 o                         
   9   4   0         42.38         44.68         2.20 o                         
  10   4   0         24.88         23.28         1.87 o                         
  11   4   0          8.20         11.74         1.42 o                         
  12   4   0          1.44          3.52         1.38 o                         
   1   5   0       1504.49       1533.97        11.96 o                         
   2   5   0        162.90        148.20         3.67 o                         
   3   5   0      10137.45       9804.80        56.83 o                         
   4   5   0        231.50        242.00         7.10 o                         
   5   5   0        265.76        249.94        11.11 o                         
   6   5   0        225.18        221.38         9.00 o                         
   7   5   0         47.08         48.56         1.93 o                         
   8   5   0         27.24         24.16         1.95 o                         
   9   5   0          6.21          4.40         1.19 o                         
  10   5   0        106.18         99.39         3.25 o                         
  11   5   0         46.36         50.01         2.44 o                         
   0   6   0       1286.54       1296.60        15.45 o                         
   1   6   0       3319.91       3200.50        17.03 o                         
   2   6   0          2.89          6.55         1.98 o                         
   3   6   0        251.20        264.08         5.50 o                         
   4   6   0         24.30         18.92         2.39 o                         
   5   6   0        330.30        372.63        13.89 o                         
   6   6   0        330.06        344.53        11.70 o                         
   7   6   0          4.93          3.88         1.09 o                         
   8   6   0         83.56         83.44         3.12 o                         
   9   6   0          5.48          4.87         1.16 o                         
  10   6   0          0.12          1.35         1.42 o                         
  11   6   0         60.96         64.44         3.21 o                         
   1   7   0      20099.35      20359.41       113.86 o                         
   2   7   0        437.87        418.53         6.62 o                         
   3   7   0          3.88         13.27         1.64 o                         
   4   7   0        649.37        626.35        12.63 o                         
   5   7   0        412.90        406.15        13.17 o                         
   6   7   0         83.17         99.14         8.09 o                         
   7   7   0        125.41        119.80         2.96 o                         
   8   7   0        316.51        319.09         5.41 o                         
   9   7   0         11.38          8.51         1.50 o                         
  10   7   0         15.42         17.09         1.37 o                         
  11   7   0         33.13         40.76         2.56 o                         
   0   8   0      35895.38      37279.61       104.68 o                         
   1   8   0        228.44        241.17         4.65 o                         
   2   8   0        246.44        174.56         4.06 o                         
   3   8   0          0.06          5.08         1.13 o                         
   4   8   0         19.30         32.80         3.28 o                         
   5   8   0       1650.11       1690.16        29.06 o                         
   6   8   0          2.44          5.57         1.33 o                         
   7   8   0        386.24        361.60         5.24 o                         
   8   8   0         55.30         57.31         2.50 o                         
   9   8   0          1.75          1.89         1.31 o                         
  10   8   0        372.77        376.49         5.19 o                         
  11   8   0         29.69         22.57         1.92 o                         
   1   9   0       1115.00       1100.61        12.73 o                         
   2   9   0       3777.24       3722.35        28.72 o                         
   3   9   0       3485.36       3560.86        38.77 o                         
   4   9   0        890.89        862.35        16.30 o                         
   5   9   0        156.75        121.58         6.76 o                         
   6   9   0          0.28          0.19         1.12 o                         
   7   9   0        275.31        284.52         4.92 o                         
   8   9   0         33.31         32.91         2.05 o                         
   9   9   0         11.04         10.33         1.81 o                         
  10   9   0        207.14        194.88         3.91 o                         
  11   9   0         36.28         37.35         2.63 o                         
   0  10   0       2864.04       2843.18        31.30 o                         
   1  10   0        870.89        782.21        11.49 o                         
   2  10   0        466.50        432.18        10.42 o                         
   3  10   0       1980.28       1945.77        19.42 o                         
   4  10   0        672.29        652.09        14.82 o                         
   5  10   0         18.78         19.84         3.95 o                         
   6  10   0        221.14        241.66         4.55 o                         
   7  10   0         19.21         20.90         1.73 o                         
   8  10   0        641.17        661.16         7.70 o                         
   9  10   0          1.55          1.27         1.67 o                         
  10  10   0        135.25        143.68         3.22 o                         
  11  10   0         29.78         30.05         2.37 o                         
   1  11   0       1887.53       1921.19        23.77 o                         
   2  11   0          7.00          6.23         2.31 o                         
   3  11   0         52.28         61.01         4.57 o                         
   4  11   0         43.30         42.23         5.65 o                         
   5  11   0        444.66        456.08         8.75 o                         
   6  11   0        244.95        265.37         5.09 o                         
   7  11   0        209.42        211.72         4.66 o                         
   8  11   0         21.34         22.53         1.87 o                         
   9  11   0         67.81         65.16         2.70 o                         
  10  11   0        125.99        122.83         3.27 o                         
  11  11   0          0.01         -1.23         1.43 o                         
   0  12   0         28.87         14.49         6.77 o                         
   1  12   0         23.02         26.55         2.58 o                         
   2  12   0        236.20        248.67         9.22 o                         
   3  12   0        131.68        133.88         6.99 o                         
   4  12   0        153.05        162.41        10.50 o                         
   5  12   0        197.94        207.32         5.40 o                         
   6  12   0        467.79        481.54         7.26 o                         
   7  12   0        214.49        220.18         4.80 o                         
   8  12   0        145.49        155.80         4.52 o                         
   9  12   0        118.12        117.51         3.63 o                         
  10  12   0         13.29         10.96         1.32 o                         
   1  13   0        418.93        404.03        11.94 o                         
   2  13   0        220.35        250.08         9.72 o                         
   3  13   0       1602.85       1544.98        36.94 o                         
   4  13   0        728.58        684.55        13.25 o                         
   5  13   0        289.57        294.20         6.49 o                         
   6  13   0        180.18        184.25         5.42 o                         
   7  13   0         96.49         96.77         3.46 o                         
   8  13   0         73.82         72.22         2.88 o                         
   9  13   0        458.50        458.19         6.42 o                         
  10  13   0         65.51         59.83         2.88 o                         
   0  14   0         25.37         26.64         4.22 o                         
   1  14   0        100.35        101.76         6.56 o                         
   2  14   0         37.81         37.78         5.10 o                         
   3  14   0         30.02         34.94         2.46 o                         
   4  14   0         88.19         91.18         5.27 o                         
   5  14   0         49.60         57.82         2.78 o                         
   6  14   0        346.50        355.76         7.44 o                         
   7  14   0        200.88        196.82         4.67 o                         
   8  14   0        680.81        693.51         7.88 o                         
   9  14   0         16.35         17.02         1.60 o                         
  10  14   0          1.15          1.21         1.09 o                         
   1  15   0         94.07         91.25         3.16 o                         
   2  15   0         51.37         47.79         2.51 o                         
   3  15   0         22.80         15.34         2.06 o                         
   4  15   0        219.52        231.50         7.87 o                         
   5  15   0        251.12        243.95         6.18 o                         
   6  15   0         49.46         51.66         2.88 o                         
   7  15   0         97.04        104.67         3.44 o                         
   8  15   0        149.40        149.27         3.89 o                         
   9  15   0         88.41         92.13         3.74 o                         
   0  16   0       3920.24       3990.53        50.91 o                         
   1  16   0          0.03          0.80         1.08 o                         
   2  16   0         78.93         63.63         2.80 o                         
   3  16   0         18.58         25.66         2.16 o                         
   4  16   0        278.15        309.71         9.30 o                         
   5  16   0        280.41        280.38         6.30 o                         
   6  16   0         79.38         79.55         3.13 o                         
   7  16   0          0.41          0.08         1.06 o                         
   8  16   0        143.74        144.20         3.93 o                         
   9  16   0        255.19        262.65         5.79 o                         
   1  17   0       1169.08       1194.78        14.60 o                         
   2  17   0         53.45         59.27         3.05 o                         
   3  17   0       2672.55       2855.37        28.48 o                         
   4  17   0       1560.81       1615.93        23.29 o                         
   5  17   0         32.91         29.39         2.41 o                         
   6  17   0        312.29        321.25         7.45 o                         
   7  17   0         30.24         26.84         1.97 o                         
   8  17   0         10.73          9.35         2.87 o                         
   9  17   0        191.85        183.89         4.97 o                         
   0  18   0        335.31        318.38         9.98 o                         
   1  18   0        436.40        412.18         7.98 o                         
   2  18   0         53.43         57.18         3.18 o                         
   3  18   0        111.34        116.20         3.92 o                         
   4  18   0        194.40        209.13         6.56 o                         
   5  18   0        142.85        148.61         4.19 o                         
   6  18   0        101.32        107.10         3.64 o                         
   7  18   0         32.90         32.87         1.92 o                         
   8  18   0         78.78         77.64         3.31 o                         
   1  19   0        209.30        189.96         5.07 o                         
   2  19   0         19.62         26.25         2.20 o                         
   3  19   0          1.85          4.29         1.40 o                         
   4  19   0         14.39         14.73         1.50 o                         
   5  19   0        166.30        175.25         4.31 o                         
   6  19   0         39.32         35.89         1.91 o                         
   7  19   0         53.06         50.24         2.63 o                         
   8  19   0          0.14         -0.81         0.81 o                         
   0  20   0        375.45        435.41         9.59 o                         
   1  20   0        245.09        227.34         5.79 o                         
   2  20   0        213.88        195.38         4.88 o                         
   3  20   0        388.24        368.99         6.56 o                         
   4  20   0         43.38         36.38         1.94 o                         
   5  20   0          4.04          5.17         1.24 o                         
   6  20   0         24.58         28.95         1.97 o                         
   7  20   0          0.26          0.10         0.88 o                         
   1  21   0        539.53        569.54         8.68 o                         
   2  21   0         44.62         36.20         2.27 o                         
   3  21   0         33.35         43.15         1.95 o                         
   4  21   0          5.35          8.12         1.11 o                         
   5  21   0         11.93          5.82         1.17 o                         
   6  21   0          0.17         -0.36         0.84 o                         
   7  21   0        126.37        118.92        11.05 o                         
   0  22   0         28.98         29.45         2.95 o                         
   1  22   0        938.69        962.91        10.07 o                         
   2  22   0         96.77         98.03         3.34 o                         
   3  22   0        189.93        203.63         4.33 o                         
   4  22   0         18.70         19.09         1.36 o                         
   5  22   0          5.93          5.38         0.85 o                         
   6  22   0          5.11          5.28         1.00 o                         
   1  23   0         11.94         11.47         1.39 o                         
   2  23   0         97.00         92.11         2.90 o                         
   3  23   0        170.04        186.90         4.06 o                         
   4  23   0        104.82        100.67         2.91 o                         
   5  23   0          9.40         11.05         1.24 o                         
   0  24   0         17.04         17.27         2.70 o                         
   1  24   0          3.04          0.70         0.78 o                         
   2  24   0          4.51          4.69         0.83 o                         
   3  24   0        295.47        280.09         4.33 o                         
   4  24   0         92.07         82.98         2.82 o                         
   1  25   0         59.83         60.62         2.38 o                         
   2  25   0         35.27         32.68         1.98 o                         
   3  25   0         24.48         23.30         2.86 o                         
 -12   1   1         14.85         13.19         2.64 o                         
 -11   1   1         25.56         23.47         2.59 o                         
 -10   1   1          0.89          1.57         1.28 o                         
  -9   1   1         62.35         55.00         2.25 o                         
  -8   1   1         54.08         44.07         1.72 o                         
  -7   1   1         24.73         23.01         1.32 o                         
  -6   1   1        159.01        150.44         5.60 o                         
  -5   1   1        110.52        103.70         3.60 o                         
  -4   1   1        947.19        980.37         9.94 o                         
  -3   1   1       2435.63       2007.95       170.62 o                         
  -2   1   1       1153.08       1124.87         6.88 o                         
  -1   1   1       1598.56       1400.99         6.66 o                         
   0   1   1          4.90          9.34         1.05 o                         
   1   1   1        160.23        209.78         3.38 o                         
   2   1   1        670.93        641.14         7.05 o                         
   3   1   1      35540.54      36154.39       304.90 o                         
   4   1   1         22.79         29.83         2.49 o                         
   5   1   1       7129.18       7368.87        32.97 o                         
   6   1   1        961.26       1013.02        62.12 o                         
   7   1   1        161.05        178.31         3.08 o                         
   8   1   1         29.75         44.29         1.77 o                         
   9   1   1          0.34          0.06         1.01 o                         
  10   1   1        698.21        655.82         9.67 o                         
  11   1   1          2.57          4.53         1.53 o                         
  12   1   1         38.78         36.92         3.57 o                         
 -12   2   1         55.42         55.24         3.35 o                         
 -11   2   1         18.50         12.68         2.14 o                         
 -10   2   1         51.45         68.66         2.76 o                         
  -9   2   1          0.20          0.17         0.99 o                         
  -8   2   1         11.20          5.86         1.01 o                         
  -7   2   1         27.86         17.33         1.23 o                         
  -6   2   1         16.37         19.59         2.21 o                         
  -5   2   1       9567.43      10116.90        54.66 o                         
  -4   2   1          7.02          7.23         1.18 o                         
  -3   2   1       1861.08       1904.21        11.92 o                         
  -2   2   1       2135.02       2078.51        15.38 o                         
  -1   2   1        912.01        814.54         6.51 o                         
   0   2   1        857.69        708.13         9.95 o                         
   1   2   1          3.59          3.10         0.70 o                         
   3   2   1       9170.70       8734.70        41.76 o                         
   4   2   1          0.07          4.36         0.78 o                         
   5   2   1       1335.66       1419.72        15.64 o                         
   6   2   1        587.12        620.28        20.22 o                         
   7   2   1        248.72        293.55         4.01 o                         
   8   2   1          6.79          6.50         1.13 o                         
   9   2   1        295.43        349.16         5.31 o                         
  10   2   1         64.89         51.77         3.12 o                         
  11   2   1          9.12          9.02         1.83 o                         
  12   2   1         52.58         43.66         2.71 o                         
 -12   3   1         45.45         39.24         2.75 o                         
 -11   3   1          2.62          4.55         1.56 o                         
 -10   3   1         15.53         11.76         1.68 o                         
  -9   3   1          0.44          1.54         1.10 o                         
  -8   3   1        133.58        132.98         2.92 o                         
  -7   3   1        146.24        128.39         2.68 o                         
  -6   3   1        142.58        146.76         6.33 o                         
  -5   3   1          0.76          1.02         1.39 o                         
  -4   3   1        861.76        865.47        10.73 o                         
  -3   3   1          0.87          1.86         0.79 o                         
  -2   3   1         66.93         48.94         2.25 o                         
  -1   3   1        749.26        617.04        14.68 o                         
   0   3   1        175.78        133.12         3.17 o                         
   1   3   1       4993.53       4411.61        22.60 o                         
   2   3   1       3241.76       3074.92        26.38 o                         
   3   3   1      14969.67      14244.21       146.63 o                         
   4   3   1        119.01        131.29         3.57 o                         
   5   3   1        572.62        531.62        11.09 o                         
   6   3   1       4820.80       5002.32        55.42 o                         
   7   3   1        155.52        146.51         2.90 o                         
   8   3   1         28.23         18.02         1.47 o                         
   9   3   1         95.40        108.15         3.57 o                         
  10   3   1         90.19         79.27         3.55 o                         
  11   3   1          0.02          5.05         1.60 o                         
  12   3   1         47.47         42.64         3.70 o                         
 -12   4   1         59.65         50.83         4.27 o                         
 -11   4   1        309.64        309.01         5.73 o                         
 -10   4   1         54.97         58.32         2.71 o                         
  -9   4   1        587.02        606.15         6.67 o                         
  -8   4   1         11.26          9.87         1.15 o                         
  -7   4   1          8.40          7.26         0.88 o                         
  -6   4   1         29.79         28.32         3.37 o                         
  -5   4   1         80.73         79.00         4.81 o                         
  -4   4   1         19.53         20.30         1.90 o                         
  -3   4   1        998.95       1015.90         8.28 o                         
  -2   4   1        705.37        595.08         6.73 o                         
  -1   4   1       2815.87       2443.59        13.87 o                         
   0   4   1        411.63        359.99         5.80 o                         
   1   4   1        122.44        101.67         3.27 o                         
   2   4   1        821.84        733.36         8.95 o                         
   3   4   1       6512.58       6218.42        26.16 o                         
   4   4   1        664.07        655.06         8.24 o                         
   5   4   1       2249.27       2325.35        26.51 o                         
   6   4   1        134.42        133.86         7.35 o                         
   7   4   1        114.86        106.70         2.59 o                         
   8   4   1         86.70         90.83         2.75 o                         
   9   4   1          0.64          1.44         1.28 o                         
  10   4   1         69.31         58.68         3.11 o                         
  11   4   1         33.11         33.77         2.21 o                         
 -11   5   1        200.17        202.58         4.98 o                         
 -10   5   1        108.25         93.34         3.26 o                         
  -9   5   1         94.44         88.07         2.83 o                         
  -8   5   1        286.33        279.15         4.74 o                         
  -7   5   1         16.97         17.17         1.19 o                         
  -6   5   1        546.38        590.46        14.26 o                         
  -5   5   1         12.20         11.37         2.33 o                         
  -4   5   1        503.62        515.06         8.65 o                         
  -3   5   1          8.21         10.08         1.04 o                         
  -2   5   1        528.46        474.69         6.08 o                         
  -1   5   1         17.08         39.30         1.22 o                         
   0   5   1        628.12        605.73         5.80 o                         
   1   5   1         71.76         94.32         3.48 o                         
   2   5   1       1100.32       1052.70        10.06 o                         
   3   5   1       4308.68       4297.14        23.11 o                         
   4   5   1       2194.27       2187.68        17.19 o                         
   5   5   1       1420.76       1535.60        27.33 o                         
   6   5   1         81.85         79.71         6.18 o                         
   7   5   1         79.66         87.43         2.52 o                         
   8   5   1         19.35         12.86         1.45 o                         
   9   5   1          2.94          2.34         1.17 o                         
  10   5   1        228.61        210.79         4.94 o                         
  11   5   1         33.17         32.27         2.06 o                         
 -11   6   1        317.18        331.49         6.09 o                         
 -10   6   1        214.07        208.84         4.44 o                         
  -9   6   1         82.30         73.80         2.60 o                         
  -8   6   1        663.21        641.67         7.65 o                         
  -7   6   1          0.08          2.20         0.91 o                         
  -6   6   1         28.51         34.59         3.91 o                         
  -5   6   1       1477.84       1655.10        19.64 o                         
  -4   6   1        522.94        537.84         9.01 o                         
  -3   6   1        220.63        227.10         4.36 o                         
  -2   6   1       1030.18        908.06        12.10 o                         
  -1   6   1        100.76        144.16         3.45 o                         
   0   6   1       3390.91       3225.14        15.26 o                         
   1   6   1          6.00          8.43         1.74 o                         
   2   6   1       5906.37       5496.06        28.51 o                         
   3   6   1         10.98          9.92         1.29 o                         
   4   6   1       5928.77       5719.58        55.63 o                         
   5   6   1          1.92          5.10         2.71 o                         
   6   6   1       1273.54       1269.41        36.09 o                         
   7   6   1        669.92        609.44         6.27 o                         
   8   6   1         21.66         19.89         1.86 o                         
   9   6   1          0.69          3.04         1.26 o                         
  10   6   1         47.68         44.96         2.52 o                         
  11   6   1          3.48          4.71         1.39 o                         
 -11   7   1        279.36        252.30        24.21 o                         
 -10   7   1         32.33         31.03         2.00 o                         
  -9   7   1          5.12         10.66         1.39 o                         
  -8   7   1        695.61        707.81         8.00 o                         
  -7   7   1        211.09        211.45         3.77 o                         
  -6   7   1        167.52        155.03        10.37 o                         
  -5   7   1        184.03        215.82        12.83 o                         
  -4   7   1        578.56        534.78        11.87 o                         
  -3   7   1        112.38        135.26         4.43 o                         
  -2   7   1       3258.36       3211.45        20.12 o                         
  -1   7   1       2846.33       2634.54        17.93 o                         
   0   7   1       4149.64       4135.09        38.77 o                         
   1   7   1        314.70        346.34         6.44 o                         
   2   7   1         14.67         11.64         1.74 o                         
   3   7   1       1984.92       1997.49        22.25 o                         
   4   7   1        207.51        168.93         9.21 o                         
   5   7   1       2626.35       2675.68        39.42 o                         
   6   7   1        206.87        207.76         6.08 o                         
   7   7   1          0.12          0.71         0.98 o                         
   8   7   1        139.39        129.57         3.79 o                         
   9   7   1          2.85          0.69         1.32 o                         
  10   7   1         42.07         44.30         2.86 o                         
  11   7   1         96.81        105.39         3.59 o                         
 -11   8   1        175.67        158.37         4.31 o                         
 -10   8   1          5.71          5.26         1.25 o                         
  -9   8   1         70.41         73.10         2.79 o                         
  -8   8   1         87.86         91.92         2.91 o                         
  -7   8   1          8.78         10.95         1.14 o                         
  -6   8   1        227.24        239.07         5.01 o                         
  -5   8   1          1.24          0.73         1.63 o                         
  -4   8   1       2668.18       2808.16        38.35 o                         
  -3   8   1         75.11         62.30         3.76 o                         
  -2   8   1        818.59        783.04        10.55 o                         
  -1   8   1       3156.08       3124.95        21.03 o                         
   0   8   1        172.15        175.11         3.60 o                         
   1   8   1        271.58        226.91         5.62 o                         
   2   8   1       2812.77       2753.58        19.51 o                         
   3   8   1       3387.82       3405.63        28.80 o                         
   4   8   1        424.96        412.24        13.38 o                         
   5   8   1          0.43          4.51         2.65 o                         
   6   8   1        395.25        377.45         6.51 o                         
   7   8   1          6.82          5.87         1.66 o                         
   8   8   1        300.46        320.92         6.55 o                         
   9   8   1          3.34          3.44         1.66 o                         
  10   8   1          2.61          1.83         1.53 o                         
  11   8   1         51.50         52.87         2.46 o                         
 -11   9   1        207.40        201.85         7.48 o                         
 -10   9   1         28.17         27.71         1.79 o                         
  -9   9   1         42.42         37.74         2.35 o                         
  -8   9   1        173.68        158.12         3.96 o                         
  -7   9   1          2.44          2.57         1.11 o                         
  -6   9   1         96.88         97.85         2.91 o                         
  -5   9   1         20.67         14.70         2.55 o                         
  -4   9   1       1144.23       1184.84        19.24 o                         
  -3   9   1        672.78        680.38        11.01 o                         
  -2   9   1        632.95        578.90        10.50 o                         
  -1   9   1        123.49        151.19         3.96 o                         
   0   9   1       1276.14       1180.35        13.57 o                         
   1   9   1       4174.45       4108.09        37.12 o                         
   2   9   1        281.54        290.92         7.51 o                         
   3   9   1       7871.50       8014.81        59.22 o                         
   4   9   1       1927.97       1898.20        30.20 o                         
   5   9   1        376.99        357.89        11.70 o                         
   6   9   1         29.40         29.87         1.85 o                         
   7   9   1        170.16        172.23         4.16 o                         
   8   9   1          1.90          0.96         1.38 o                         
   9   9   1         40.83         37.26         2.48 o                         
  10   9   1          7.94          9.62         1.71 o                         
  11   9   1          6.86          6.76         2.12 o                         
 -11  10   1          5.51          3.55         1.52 o                         
 -10  10   1         47.47         39.52         2.00 o                         
  -9  10   1        333.32        318.91         6.38 o                         
  -8  10   1        488.40        518.09         6.93 o                         
  -7  10   1          3.33          3.70         0.98 o                         
  -6  10   1         32.19         35.07         2.04 o                         
  -5  10   1         18.00         27.10         3.60 o                         
  -4  10   1         21.08         21.08         3.12 o                         
  -3  10   1       1606.97       1675.15        18.21 o                         
  -2  10   1          3.56          2.50         1.18 o                         
  -1  10   1        401.46        434.63         6.92 o                         
   0  10   1        216.91        156.88         5.37 o                         
   1  10   1        648.16        633.50        10.69 o                         
   2  10   1       4181.28       4146.80        27.19 o                         
   3  10   1       1209.33       1248.25        18.54 o                         
   4  10   1        766.61        719.16        19.68 o                         
   5  10   1        708.97        724.57        11.34 o                         
   6  10   1         11.21         12.29         1.43 o                         
   7  10   1       1382.14       1381.19        12.05 o                         
   8  10   1        172.07        170.11         4.42 o                         
   9  10   1        181.91        174.37         4.46 o                         
  10  10   1          2.98          1.85         1.23 o                         
  11  10   1         12.75          6.52         1.66 o                         
 -11  11   1        116.84        101.84         3.81 o                         
 -10  11   1         27.91         27.12         1.76 o                         
  -9  11   1         30.48         27.15         1.93 o                         
  -8  11   1        582.81        605.94         7.53 o                         
  -7  11   1         31.21         26.98         1.84 o                         
  -6  11   1         64.77         70.57         2.96 o                         
  -5  11   1         65.07         61.96         2.89 o                         
  -4  11   1        797.94        843.77        18.64 o                         
  -3  11   1         27.27         19.71         3.27 o                         
  -2  11   1          0.55          2.58         1.12 o                         
  -1  11   1        137.84        139.39         5.21 o                         
   0  11   1       2618.50       2717.90        23.19 o                         
   1  11   1          0.03          0.96         1.56 o                         
   2  11   1       1228.87       1216.52        18.99 o                         
   3  11   1        486.77        534.40        12.93 o                         
   4  11   1        503.38        518.93        17.61 o                         
   5  11   1        442.98        403.86         6.45 o                         
   6  11   1         28.99         26.09         1.81 o                         
   7  11   1        196.70        199.22         4.72 o                         
   8  11   1         20.30         17.59         1.66 o                         
   9  11   1         79.07         79.36         2.95 o                         
  10  11   1          4.46          3.89         1.12 o                         
 -10  12   1          7.73          6.44         1.23 o                         
  -9  12   1        332.71        344.30         5.85 o                         
  -8  12   1         19.40         18.74         1.77 o                         
  -7  12   1          5.68          3.93         1.33 o                         
  -6  12   1       1331.11       1315.88        11.89 o                         
  -5  12   1        444.82        420.44         6.85 o                         
  -4  12   1        163.87        204.89         9.09 o                         
  -3  12   1        392.93        427.11        12.32 o                         
  -2  12   1        149.68        122.42         6.62 o                         
  -1  12   1         72.10         78.85         5.27 o                         
   0  12   1        131.62        148.05         6.33 o                         
   1  12   1        162.06        175.72         6.53 o                         
   2  12   1        392.18        411.49        11.76 o                         
   3  12   1         32.80         36.25         3.92 o                         
   4  12   1          4.17          9.46         3.47 o                         
   5  12   1        275.44        280.43         6.95 o                         
   6  12   1          0.84          2.20         1.55 o                         
   7  12   1         51.74         53.02         2.44 o                         
   8  12   1         21.69         22.65         1.74 o                         
   9  12   1         30.21         29.44         1.87 o                         
  10  12   1         19.56         14.53         1.66 o                         
 -10  13   1        575.24        557.63         7.82 o                         
  -9  13   1         75.12         80.37         3.09 o                         
  -8  13   1        120.45        113.65         3.72 o                         
  -7  13   1          0.01          0.34         1.16 o                         
  -6  13   1        762.47        776.91         9.26 o                         
  -5  13   1        264.14        256.91         6.16 o                         
  -4  13   1        284.48        272.11         7.43 o                         
  -3  13   1          0.91          0.48         4.11 o                         
  -2  13   1        432.36        419.49        12.64 o                         
  -1  13   1        260.64        237.52         9.31 o                         
   0  13   1        605.76        601.37        12.38 o                         
   1  13   1        269.52        257.58         8.13 o                         
   2  13   1        353.16        365.50        13.73 o                         
   3  13   1        816.61        752.81        25.73 o                         
   4  13   1         44.90         32.47         4.11 o                         
   5  13   1         29.80         29.21         2.06 o                         
   6  13   1         13.81         11.35         1.76 o                         
   7  13   1        245.90        242.51         4.93 o                         
   8  13   1         92.60         85.80         3.36 o                         
   9  13   1          2.80          4.40         1.12 o                         
  10  13   1         37.60         38.14         2.32 o                         
 -10  14   1        156.67        152.61         3.48 o                         
  -9  14   1        114.22        110.99         3.84 o                         
  -8  14   1        101.58        103.80         3.43 o                         
  -7  14   1        135.61        132.24         3.86 o                         
  -6  14   1        815.53        832.53        11.34 o                         
  -5  14   1          2.96          4.90         1.44 o                         
  -4  14   1         77.09         85.19         3.41 o                         
  -3  14   1          0.31          3.54         1.41 o                         
  -2  14   1         39.16         38.92         6.01 o                         
  -1  14   1        239.92        235.63         9.83 o                         
   0  14   1        288.99        312.61        11.02 o                         
   1  14   1         89.58         81.23         6.04 o                         
   2  14   1       1552.29       1476.07        16.37 o                         
   3  14   1        187.74        207.10         5.59 o                         
   4  14   1        136.66        127.78         5.50 o                         
   5  14   1        235.35        233.96         6.84 o                         
   6  14   1        554.63        567.66         9.32 o                         
   7  14   1          0.41          0.95         1.34 o                         
   8  14   1        103.95        107.52         3.92 o                         
   9  14   1         94.97         87.17         2.95 o                         
  10  14   1         24.09         20.05         2.52 o                         
  -9  15   1         49.07         41.70         2.09 o                         
  -8  15   1         26.88         25.84         1.86 o                         
  -7  15   1       1069.35       1105.65        10.41 o                         
  -6  15   1         25.79         23.72         1.86 o                         
  -5  15   1        159.09        176.09         6.27 o                         
  -4  15   1        315.97        330.39         6.19 o                         
  -3  15   1          0.90          2.79         1.03 o                         
  -2  15   1       1707.99       1741.13        12.56 o                         
  -1  15   1       2753.85       2856.75        23.82 o                         
   0  15   1        300.94        303.13         5.39 o                         
   1  15   1        551.04        525.45         6.83 o                         
   2  15   1        240.49        243.88         5.38 o                         
   3  15   1         59.32         65.81         3.32 o                         
   4  15   1          3.88          3.02         2.25 o                         
   5  15   1       1467.20       1473.99        17.46 o                         
   6  15   1        455.36        452.54         8.21 o                         
   7  15   1         25.40         24.14         1.96 o                         
   8  15   1         37.92         34.02         2.34 o                         
   9  15   1         11.16          9.79         1.16 o                         
  -9  16   1          6.49          8.06         1.17 o                         
  -8  16   1          4.18          4.12         1.20 o                         
  -7  16   1          0.49         -0.71         1.12 o                         
  -6  16   1        544.59        533.54         7.55 o                         
  -5  16   1        558.18        556.42         8.04 o                         
  -4  16   1        222.91        229.16         5.10 o                         
  -3  16   1        139.88        125.53         3.52 o                         
  -2  16   1         34.95         30.27         1.97 o                         
  -1  16   1       1797.55       1831.61        13.20 o                         
   0  16   1         22.73         21.07         1.86 o                         
   1  16   1          8.03          7.58         1.90 o                         
   2  16   1         66.21         62.27         3.51 o                         
   3  16   1         13.52         15.17         2.43 o                         
   4  16   1        187.08        184.44         5.46 o                         
   5  16   1        133.46        139.70         5.43 o                         
   6  16   1        169.13        170.07         5.77 o                         
   7  16   1         79.51         76.97         3.09 o                         
   8  16   1          1.83          2.30         1.35 o                         
   9  16   1          9.60          8.95         1.02 o                         
  -9  17   1        245.16        241.24         5.51 o                         
  -8  17   1         14.84         14.17         1.68 o                         
  -7  17   1          4.43          2.85         1.17 o                         
  -6  17   1        399.79        421.49         6.55 o                         
  -5  17   1        339.16        341.65         6.21 o                         
  -4  17   1        132.85        124.85         4.28 o                         
  -3  17   1         12.86         10.04         1.61 o                         
  -2  17   1       1361.96       1428.32        11.28 o                         
  -1  17   1        279.29        275.59         5.52 o                         
   0  17   1        696.68        714.85         8.74 o                         
   1  17   1        136.54        124.06         4.09 o                         
   2  17   1        125.78        124.76         4.59 o                         
   3  17   1         83.31         99.76         4.78 o                         
   4  17   1          8.26         11.86         1.88 o                         
   5  17   1          8.13         13.58         2.02 o                         
   6  17   1        171.27        172.69         4.67 o                         
   7  17   1          8.59          7.59         1.36 o                         
   8  17   1         19.81         19.19         2.63 o                         
   9  17   1          0.73          0.81         0.82 o                         
  -8  18   1        141.54        154.46         5.84 o                         
  -7  18   1          2.87          1.87         1.36 o                         
  -6  18   1         69.12         65.25         2.90 o                         
  -5  18   1         14.08         10.89         1.89 o                         
  -4  18   1          3.06          4.06         1.46 o                         
  -3  18   1         54.29         57.44         2.92 o                         
  -2  18   1          0.81          1.92         1.19 o                         
  -1  18   1         16.21          8.22         1.58 o                         
   0  18   1         17.15         21.86         2.09 o                         
   1  18   1          2.09          5.35         1.79 o                         
   2  18   1       1028.17       1089.95        16.97 o                         
   3  18   1         60.15         48.75         3.20 o                         
   4  18   1        781.84        733.96        11.82 o                         
   5  18   1         97.69         84.91         3.21 o                         
   6  18   1          0.34         -1.14         1.14 o                         
   7  18   1         29.63         25.28         1.75 o                         
   8  18   1         16.93         21.16         1.54 o                         
  -8  19   1         33.88         39.60         1.77 o                         
  -7  19   1         53.31         56.38         2.70 o                         
  -6  19   1        140.16        156.02         3.97 o                         
  -5  19   1          1.61          1.14         1.31 o                         
  -4  19   1         88.49         83.66         3.43 o                         
  -3  19   1        120.62        111.14         3.73 o                         
  -2  19   1         55.13         66.70         2.92 o                         
  -1  19   1       1436.09       1545.61        13.94 o                         
   0  19   1          1.63         -0.55         1.45 o                         
   1  19   1        702.63        702.31        11.22 o                         
   2  19   1        317.39        325.05         6.86 o                         
   3  19   1        169.01        178.80         4.44 o                         
   4  19   1          0.58          3.38         1.28 o                         
   5  19   1         88.83         88.43         3.07 o                         
   6  19   1         90.68         94.76         3.43 o                         
   7  19   1        178.58        187.72         3.59 o                         
   8  19   1        108.32         93.46         8.20 o                         
  -7  20   1          5.82          5.86         1.21 o                         
  -6  20   1         42.78         39.98         2.01 o                         
  -5  20   1         18.32         18.45         1.77 o                         
  -4  20   1          2.15          1.93         1.13 o                         
  -3  20   1        164.64        166.19         4.66 o                         
  -2  20   1        318.39        320.13         6.52 o                         
  -1  20   1       1568.93       1651.87        15.11 o                         
   0  20   1         69.21         65.19         2.97 o                         
   1  20   1        846.08        863.33        10.71 o                         
   2  20   1        287.00        287.62         5.34 o                         
   3  20   1        265.34        282.11         5.49 o                         
   4  20   1         54.71         54.55         2.44 o                         
   5  20   1          5.28          6.57         1.21 o                         
   6  20   1          8.77          9.66         1.24 o                         
   7  20   1          0.17          0.17         0.96 o                         
  -7  21   1          1.86          2.03         1.28 o                         
  -6  21   1         92.58        100.65         3.57 o                         
  -5  21   1         26.76         32.27         1.90 o                         
  -4  21   1        113.25        110.64         3.14 o                         
  -3  21   1          3.61          3.49         1.07 o                         
  -2  21   1         32.09         42.40         3.98 o                         
  -1  21   1         46.65         48.83         3.06 o                         
   0  21   1        119.51        115.69         3.70 o                         
   1  21   1         11.87         10.62         1.64 o                         
   2  21   1        272.44        291.83         5.09 o                         
   3  21   1        286.59        294.65         5.27 o                         
   4  21   1          0.44          0.27         1.09 o                         
   5  21   1         39.22         44.38         2.05 o                         
   6  21   1          9.19         10.02         1.14 o                         
   7  21   1         62.15         51.02        15.94 o                         
  -6  22   1        341.15        329.48        15.88 o                         
  -5  22   1         49.49         50.52         2.11 o                         
  -4  22   1         23.83         22.53         1.48 o                         
  -3  22   1         17.98         21.04         1.38 o                         
  -2  22   1        134.99        132.80         3.72 o                         
  -1  22   1        401.88        382.96         7.20 o                         
   0  22   1         25.84         26.83         2.36 o                         
   1  22   1        726.40        729.10         8.12 o                         
   2  22   1         24.22         27.65         1.84 o                         
   3  22   1         25.95         23.64         1.61 o                         
   4  22   1         18.03         11.07         1.44 o                         
   5  22   1        408.79        409.99         6.52 o                         
   6  22   1        172.31        142.44        28.68 o                         
  -5  23   1         59.01         60.35         3.09 o                         
  -4  23   1          5.43          3.56         0.73 o                         
  -3  23   1         16.47         12.06         1.26 o                         
  -2  23   1          2.10          1.13         1.01 o                         
  -1  23   1          8.92         10.00         1.30 o                         
   0  23   1        189.32        179.25         5.30 o                         
   1  23   1        174.31        179.07         4.54 o                         
   2  23   1         29.71         27.60         1.70 o                         
   3  23   1        331.17        338.76         5.24 o                         
   4  23   1         46.63         49.67         2.57 o                         
   5  23   1         13.74         10.15         1.22 o                         
  -4  24   1         78.81         80.96         3.42 o                         
  -3  24   1        129.37        126.76         3.27 o                         
  -2  24   1         10.69          9.77         1.27 o                         
  -1  24   1        237.72        229.76         4.41 o                         
   0  24   1        204.59        216.00         5.15 o                         
   1  24   1          0.73          1.06         1.21 o                         
   2  24   1          0.32         -0.74         0.74 o                         
   3  24   1        122.71        119.46         3.50 o                         
   4  24   1        221.10        212.88         5.56 o                         
  -3  25   1         69.94         66.47         4.42 o                         
  -2  25   1          0.85          1.00         1.04 o                         
  -1  25   1        214.53        230.83         6.57 o                         
   0  25   1         32.78         28.88         2.04 o                         
   1  25   1          0.15         -1.36         1.36 o                         
   2  25   1        536.85        553.81         9.48 o                         
   3  25   1          3.28          3.02         1.43 o                         
 -12   0   2          0.00          4.79         1.94 o                         
 -11   0   2         35.18         37.60         4.31 o                         
 -10   0   2          9.16          8.60         1.82 o                         
  -9   0   2        368.60        370.74         7.58 o                         
  -8   0   2        794.99        771.36        10.16 o                         
  -7   0   2       1254.23       1228.04        10.76 o                         
  -6   0   2        104.09        115.97         7.91 o                         
  -5   0   2        313.15        287.60         8.16 o                         
  -4   0   2         80.36         73.17         3.79 o                         
  -3   0   2        220.43        149.92         5.48 o                         
  -2   0   2       9202.52       8648.89       135.68 o                         
  -1   0   2        387.15        370.79         9.22 o                         
   0   0   2       8026.29       7797.29        46.44 o                         
   1   0   2         17.76         14.24         1.79 o                         
   2   0   2        310.29        276.30         7.65 o                         
   3   0   2          1.98          2.36         3.24 o                         
   4   0   2      22966.59      24971.46        96.35 o                         
   5   0   2       6213.44       6435.31        68.45 o                         
   6   0   2       4826.77       4820.29        81.78 o                         
   7   0   2        426.02        460.02         6.80 o                         
   8   0   2        146.68        153.70         4.67 o                         
   9   0   2       1286.87       1354.17        16.90 o                         
  10   0   2         32.53         27.08         3.38 o                         
  11   0   2         70.95         71.82         6.49 o                         
 -12   1   2        207.75        208.05         6.88 o                         
 -11   1   2        296.25        298.96         6.37 o                         
 -10   1   2          8.06          8.72         1.43 o                         
  -9   1   2        105.43         96.77         2.91 o                         
  -8   1   2         53.08         47.58         1.85 o                         
  -7   1   2        593.32        596.06         5.16 o                         
  -6   1   2        122.29        131.35         5.95 o                         
  -5   1   2        421.09        412.52         6.82 o                         
  -4   1   2        478.42        529.77         7.33 o                         
  -3   1   2          0.01         -0.15         0.68 o                         
  -2   1   2      19793.91      19240.76        75.41 o                         
  -1   1   2         39.89         57.64        13.48 o                         
   0   1   2       2858.55       2701.28        14.78 o                         
   1   1   2       2689.65       2419.56        24.10 o                         
   2   1   2        529.30        498.96         7.29 o                         
   3   1   2         42.27         24.96         2.14 o                         
   4   1   2        854.96        878.26        10.14 o                         
   5   1   2       9491.06       9693.14        81.84 o                         
   6   1   2        952.82        906.05        25.21 o                         
   7   1   2        298.29        311.75         4.32 o                         
   8   1   2        456.50        454.10         5.56 o                         
   9   1   2         95.94         94.56         2.84 o                         
  10   1   2          5.91         11.91         1.71 o                         
  11   1   2          0.52          2.81         1.83 o                         
 -12   2   2        120.46        117.18         6.77 o                         
 -11   2   2         14.97         15.87         1.97 o                         
 -10   2   2         16.92         17.19         1.60 o                         
  -9   2   2        181.52        186.56         3.70 o                         
  -8   2   2        115.31        114.75         2.63 o                         
  -7   2   2        130.83        130.61         2.61 o                         
  -6   2   2         78.95         71.25         4.39 o                         
  -5   2   2         65.93         67.33         3.77 o                         
  -4   2   2          3.19         10.07         1.30 o                         
  -3   2   2         83.97         92.13         2.55 o                         
  -2   2   2        174.00        153.03         2.54 o                         
  -1   2   2        242.00        228.61         6.19 o                         
   0   2   2        345.31        371.94        49.41 o                         
   1   2   2        175.91        133.48         4.05 o                         
   2   2   2       9126.92       8852.89        54.77 o                         
   3   2   2         55.73         43.88         2.39 o                         
   4   2   2        744.40        752.39         8.45 o                         
   5   2   2        955.29        944.84        14.27 o                         
   6   2   2        498.32        467.73        16.20 o                         
   7   2   2         94.14         92.92         2.60 o                         
   8   2   2        175.64        173.12         3.69 o                         
   9   2   2        406.65        408.15         5.80 o                         
  10   2   2          0.43          1.12         1.27 o                         
  11   2   2          0.01          0.14         1.08 o                         
 -12   3   2          3.21          5.17         2.26 o                         
 -11   3   2          7.88          8.30         1.78 o                         
 -10   3   2         10.61         12.04         1.53 o                         
  -9   3   2          1.67          0.82         1.15 o                         
  -8   3   2         28.69         31.38         1.48 o                         
  -7   3   2        225.91        217.44         3.30 o                         
  -6   3   2        821.32        881.32        20.66 o                         
  -5   3   2        204.62        198.99         6.68 o                         
  -4   3   2          2.02          4.78         1.34 o                         
  -3   3   2         34.41         25.95         1.94 o                         
  -2   3   2       5428.50       4418.58       200.04 o                         
  -1   3   2          0.06          0.36         0.42 o                         
   0   3   2       1198.09       1166.71        11.46 o                         
   1   3   2          2.19          7.26         1.94 o                         
   2   3   2          1.01          1.91         1.21 o                         
   3   3   2        981.14        898.93        13.08 o                         
   4   3   2        228.35        218.41         5.47 o                         
   5   3   2        828.34        782.27        16.15 o                         
   6   3   2         10.72          9.36         3.36 o                         
   7   3   2       1225.04       1315.05         8.86 o                         
   8   3   2         30.10         33.80         1.86 o                         
   9   3   2         21.82         23.98         2.16 o                         
  10   3   2         64.83         72.21         3.04 o                         
  11   3   2         27.09         24.55         2.03 o                         
 -12   4   2         14.50         16.28         2.73 o                         
 -11   4   2          3.38          2.50         1.20 o                         
 -10   4   2          8.52          7.29         1.35 o                         
  -9   4   2         86.53         85.27         2.82 o                         
  -8   4   2        128.32        129.39         3.17 o                         
  -7   4   2        146.27        141.36         2.64 o                         
  -6   4   2         87.93         98.46         8.79 o                         
  -5   4   2        492.60        501.80        11.79 o                         
  -4   4   2        139.97        140.37         4.73 o                         
  -3   4   2       2531.84       2430.64        22.36 o                         
  -2   4   2        934.80        887.50         7.23 o                         
  -1   4   2        408.60        360.46         6.61 o                         
   0   4   2       1066.48        984.12        15.29 o                         
   1   4   2       1063.83       1104.00        27.33 o                         
   2   4   2       3054.13       2884.60        33.71 o                         
   3   4   2         86.46         90.87         4.91 o                         
   4   4   2       3199.28       3375.07        22.73 o                         
   5   4   2       2111.06       2194.11        27.77 o                         
   6   4   2        224.28        217.59        11.92 o                         
   7   4   2         12.27         17.00         1.51 o                         
   8   4   2        125.31        126.02         3.32 o                         
   9   4   2        357.29        372.20         7.07 o                         
  10   4   2          5.69          3.46         1.22 o                         
  11   4   2        155.97        172.59         6.78 o                         
 -11   5   2        326.16        334.72         5.11 o                         
 -10   5   2        101.92        113.15         3.50 o                         
  -9   5   2          1.13          2.54         1.16 o                         
  -8   5   2        482.92        464.31         5.80 o                         
  -7   5   2        137.31        132.26         2.76 o                         
  -6   5   2        161.09        174.06        10.09 o                         
  -5   5   2          3.00          9.06         2.04 o                         
  -4   5   2        196.90        178.20         5.42 o                         
  -3   5   2        360.07        399.57         7.14 o                         
  -2   5   2        208.07        205.58         3.74 o                         
  -1   5   2        137.75        101.20         3.00 o                         
   0   5   2        365.11        293.83         6.43 o                         
   1   5   2      12265.30      12349.89        64.08 o                         
   2   5   2        919.73        942.99        12.37 o                         
   3   5   2       2458.56       2496.96        23.56 o                         
   4   5   2        822.99        840.27        11.91 o                         
   5   5   2         28.33         32.65         4.06 o                         
   6   5   2        588.54        569.16        16.01 o                         
   7   5   2       1025.84       1053.03         9.00 o                         
   8   5   2        869.95        883.06         8.70 o                         
   9   5   2          0.96          2.22         1.29 o                         
  10   5   2          0.03          0.26         1.12 o                         
  11   5   2          0.00          1.32         1.44 o                         
 -11   6   2         70.37         74.44         2.48 o                         
 -10   6   2         12.67         12.41         1.44 o                         
  -9   6   2        378.14        373.37         5.47 o                         
  -8   6   2        446.95        474.37         6.25 o                         
  -7   6   2        411.70        427.75         4.89 o                         
  -6   6   2        577.81        615.91        19.54 o                         
  -5   6   2         87.50         89.38         4.42 o                         
  -4   6   2        118.52        113.74         4.46 o                         
  -3   6   2        202.29        203.95         5.18 o                         
  -2   6   2       1258.44       1221.61         9.41 o                         
  -1   6   2         45.33         50.46         2.29 o                         
   0   6   2       1484.62       1537.15        15.64 o                         
   1   6   2       1029.00       1059.69        13.51 o                         
   2   6   2       4968.62       4863.77        39.16 o                         
   3   6   2        641.79        609.80        12.22 o                         
   4   6   2          8.05         14.00         2.22 o                         
   5   6   2       1526.07       1599.61        31.27 o                         
   6   6   2        407.45        408.26         6.90 o                         
   7   6   2         72.02         72.43         2.84 o                         
   8   6   2        178.38        170.83         4.20 o                         
   9   6   2        402.78        419.35         6.76 o                         
  10   6   2          7.52          7.01         1.36 o                         
  11   6   2          2.62          5.35         1.60 o                         
 -11   7   2          0.00          0.69         0.84 o                         
 -10   7   2         48.91         42.61         2.03 o                         
  -9   7   2        621.14        627.65         7.27 o                         
  -8   7   2        704.84        702.35         7.74 o                         
  -7   7   2          5.25          3.82         1.05 o                         
  -6   7   2       1076.75       1136.79        19.03 o                         
  -5   7   2        190.19        178.28         7.78 o                         
  -4   7   2       1332.14       1386.67        19.76 o                         
  -3   7   2        286.31        286.14         5.98 o                         
  -2   7   2         84.25         80.88         2.49 o                         
  -1   7   2       3107.42       3048.15        18.20 o                         
   0   7   2        317.59        272.97         5.06 o                         
   1   7   2       3511.61       3549.28        26.35 o                         
   2   7   2        266.30        254.02         7.28 o                         
   3   7   2       1335.17       1219.81        19.75 o                         
   4   7   2        743.95        787.63        12.71 o                         
   5   7   2       4790.10       4877.11        55.38 o                         
   6   7   2       3293.21       3339.77        17.81 o                         
   7   7   2        324.77        307.60         5.15 o                         
   8   7   2        115.07        120.73         3.96 o                         
   9   7   2         40.01         43.18         2.96 o                         
  10   7   2         78.53         80.33         3.28 o                         
  11   7   2         67.49         68.30         3.24 o                         
 -11   8   2         14.62         13.90         1.38 o                         
 -10   8   2         69.49         67.76         2.54 o                         
  -9   8   2        192.74        185.88         4.19 o                         
  -8   8   2       1312.87       1316.33        14.28 o                         
  -7   8   2         37.79         36.28         1.92 o                         
  -6   8   2        340.61        350.15         5.05 o                         
  -5   8   2        850.34        929.66        18.21 o                         
  -4   8   2        261.15        279.41        10.61 o                         
  -3   8   2       3115.32       3253.27        23.87 o                         
  -2   8   2          3.68          3.73         1.69 o                         
  -1   8   2       5947.79       6061.61        39.04 o                         
   0   8   2        631.18        743.04         9.22 o                         
   1   8   2       3607.11       3523.81        27.88 o                         
   2   8   2       2324.17       2183.98        26.89 o                         
   3   8   2       1383.88       1364.22        20.19 o                         
   4   8   2        334.16        295.53         9.95 o                         
   5   8   2        263.57        253.39        13.43 o                         
   6   8   2       3639.71       3719.54        19.65 o                         
   7   8   2         18.26         21.52         1.80 o                         
   8   8   2        237.35        237.23         5.72 o                         
   9   8   2        131.15        129.29         4.30 o                         
  10   8   2         44.57         47.27         2.71 o                         
  11   8   2         83.22        107.75         3.70 o                         
 -11   9   2         75.31         73.52         2.38 o                         
 -10   9   2        108.66        110.05         3.19 o                         
  -9   9   2          6.80          5.56         1.24 o                         
  -8   9   2         71.05         68.42         2.72 o                         
  -7   9   2          8.08          7.21         1.02 o                         
  -6   9   2        244.18        240.01         4.06 o                         
  -5   9   2        193.00        207.46         9.01 o                         
  -4   9   2        150.30        159.78         7.33 o                         
  -3   9   2        841.66        947.73        13.51 o                         
  -2   9   2       2127.99       2097.33        26.09 o                         
  -1   9   2         62.76         81.67         3.39 o                         
   0   9   2         46.42         82.61         3.28 o                         
   1   9   2        994.46       1006.39        15.28 o                         
   2   9   2       4267.03       4362.91        33.04 o                         
   3   9   2       1150.46       1198.33        21.52 o                         
   4   9   2        348.48        340.07        11.17 o                         
   5   9   2        413.02        402.97        17.30 o                         
   6   9   2        216.00        212.63         4.86 o                         
   7   9   2          0.06          1.23         1.37 o                         
   8   9   2          0.14         -1.63         1.63 o                         
   9   9   2        194.51        194.42         5.04 o                         
  10   9   2         31.32         36.19         2.38 o                         
  11   9   2          4.98          5.46         2.04 o                         
 -11  10   2        137.98        122.64         5.71 o                         
 -10  10   2         34.14         30.80         1.97 o                         
  -9  10   2         75.46         69.63         2.67 o                         
  -8  10   2          0.67          1.23         1.10 o                         
  -7  10   2        191.94        190.83         3.46 o                         
  -6  10   2        179.25        208.01         4.31 o                         
  -5  10   2        133.74        130.08         4.62 o                         
  -4  10   2        193.69        197.51         8.52 o                         
  -3  10   2         77.56         69.39         4.02 o                         
  -2  10   2       2721.61       2784.42        23.05 o                         
  -1  10   2        110.93         96.51         3.54 o                         
   0  10   2        117.85        110.51         4.66 o                         
   1  10   2        450.54        447.54         9.39 o                         
   2  10   2        479.65        453.43        10.29 o                         
   3  10   2        623.21        587.02        13.32 o                         
   4  10   2        473.00        462.19        14.03 o                         
   5  10   2          0.20         -1.19         1.19 o                         
   6  10   2        147.72        156.59         4.07 o                         
   7  10   2         21.57         18.86         1.79 o                         
   8  10   2         33.86         35.24         3.09 o                         
   9  10   2          1.61          2.86         1.44 o                         
  10  10   2         47.09         40.95         2.35 o                         
 -11  11   2         19.19         18.70         2.49 o                         
 -10  11   2          0.32          2.44         1.16 o                         
  -9  11   2         78.17         70.68         3.00 o                         
  -8  11   2        208.11        201.38         4.80 o                         
  -7  11   2          1.07          2.93         1.12 o                         
  -6  11   2          1.69          3.11         1.36 o                         
  -5  11   2         62.61         66.06         2.57 o                         
  -4  11   2         24.16         17.08         3.07 o                         
  -3  11   2         18.84         25.86         3.60 o                         
  -2  11   2        161.32        145.48         5.59 o                         
  -1  11   2       1030.14       1040.56        17.92 o                         
   0  11   2         55.65         53.57         3.59 o                         
   1  11   2        110.41        122.99         7.13 o                         
   2  11   2        410.45        470.54        12.57 o                         
   3  11   2       1464.56       1436.54        26.12 o                         
   4  11   2        245.12        236.45        10.33 o                         
   5  11   2          7.14          4.31         1.22 o                         
   6  11   2       2017.39       2013.27        20.91 o                         
   7  11   2        432.95        433.53         6.86 o                         
   8  11   2         93.25         98.79         3.65 o                         
   9  11   2          7.59          7.64         1.34 o                         
  10  11   2        227.50        238.13         5.22 o                         
 -10  12   2         40.93         33.62         1.94 o                         
  -9  12   2        318.07        343.89         6.50 o                         
  -8  12   2          3.48          2.03         1.41 o                         
  -7  12   2        606.24        584.66         9.00 o                         
  -6  12   2          9.44          6.37         1.59 o                         
  -5  12   2        153.93        173.51         4.05 o                         
  -4  12   2        720.38        734.06         8.98 o                         
  -3  12   2         58.96         83.60         5.71 o                         
  -2  12   2         21.60         13.11         4.06 o                         
  -1  12   2       1740.12       1815.79        36.36 o                         
   0  12   2       1176.90       1258.03        21.80 o                         
   1  12   2         54.49         52.19         3.79 o                         
   2  12   2        166.55        149.68         7.41 o                         
   3  12   2          0.06         -2.23         2.23 o                         
   4  12   2         78.97         66.86         3.02 o                         
   5  12   2        896.11        910.15        10.76 o                         
   6  12   2        156.79        166.77         4.57 o                         
   7  12   2         98.05        103.40         3.71 o                         
   8  12   2        156.79        158.61         4.29 o                         
   9  12   2         92.79         93.46         2.84 o                         
  10  12   2         46.46         43.06         2.17 o                         
 -10  13   2        517.95        520.27         6.20 o                         
  -9  13   2          9.90          6.93         1.43 o                         
  -8  13   2         19.06         23.42         2.19 o                         
  -7  13   2        133.99        145.69         4.06 o                         
  -6  13   2        242.99        242.27         5.32 o                         
  -5  13   2       1257.04       1196.19        11.54 o                         
  -4  13   2          0.02          0.93         1.77 o                         
  -3  13   2        631.65        612.52        10.38 o                         
  -2  13   2         39.45         52.77         4.76 o                         
  -1  13   2        455.19        422.75        12.76 o                         
   0  13   2        548.27        581.71        14.61 o                         
   1  13   2         67.72         61.63         4.24 o                         
   2  13   2        388.89        327.71        11.39 o                         
   3  13   2         26.16         18.09         2.98 o                         
   4  13   2        150.42        153.72         4.26 o                         
   5  13   2          5.27          3.67         1.60 o                         
   6  13   2         53.04         52.41         3.22 o                         
   7  13   2        412.78        447.59         7.04 o                         
   8  13   2         43.62         37.13         2.17 o                         
   9  13   2          0.59          1.64         0.97 o                         
  10  13   2          0.02         -0.65         0.72 o                         
 -10  14   2         21.99         22.48         1.68 o                         
  -9  14   2          4.35          6.79         1.32 o                         
  -8  14   2        207.04        217.70         5.24 o                         
  -7  14   2        762.80        812.36         9.11 o                         
  -6  14   2          8.06          7.30         1.50 o                         
  -5  14   2         36.15         35.10         2.45 o                         
  -4  14   2       1221.21       1191.98        11.58 o                         
  -3  14   2       1069.51       1042.01         9.40 o                         
  -2  14   2        289.63        317.07         5.61 o                         
  -1  14   2         19.94         16.02         3.18 o                         
   0  14   2        144.78        161.39         8.34 o                         
   1  14   2        776.64        778.61        14.65 o                         
   2  14   2         14.85         18.77         2.33 o                         
   3  14   2        155.41        134.19         3.68 o                         
   4  14   2         64.98         66.40         3.19 o                         
   5  14   2         38.89         38.95         3.13 o                         
   6  14   2        264.67        267.00         6.50 o                         
   7  14   2         36.40         35.70         2.47 o                         
   8  14   2          8.13         10.26         1.63 o                         
   9  14   2          0.00          0.54         0.77 o                         
  -9  15   2        132.92        132.26         3.34 o                         
  -8  15   2        210.96        199.40         4.73 o                         
  -7  15   2          1.22          1.10         1.40 o                         
  -6  15   2          0.99          0.49         1.17 o                         
  -5  15   2         27.50         20.50         2.04 o                         
  -4  15   2       1016.34       1053.83        14.04 o                         
  -3  15   2        848.98        867.74         9.19 o                         
  -2  15   2        149.00        138.83         3.68 o                         
  -1  15   2          3.70          2.98         1.21 o                         
   0  15   2       1582.66       1560.08        14.58 o                         
   1  15   2        437.17        428.34         6.90 o                         
   2  15   2        264.15        279.16         5.41 o                         
   3  15   2        436.58        415.70         6.62 o                         
   4  15   2        764.32        768.65        11.42 o                         
   5  15   2        847.31        863.54        13.92 o                         
   6  15   2         13.36         12.98         1.82 o                         
   7  15   2          6.18          4.57         1.24 o                         
   8  15   2         79.05         71.63         3.41 o                         
   9  15   2         13.73         13.02         1.53 o                         
  -9  16   2         66.40         64.60         2.38 o                         
  -8  16   2        171.44        165.15         4.03 o                         
  -7  16   2        408.49        393.58         7.05 o                         
  -6  16   2        221.58        233.96         4.66 o                         
  -5  16   2          1.35          0.90         1.60 o                         
  -4  16   2       1206.28       1232.68        11.06 o                         
  -3  16   2        246.74        239.18         4.97 o                         
  -2  16   2        166.74        158.61         4.45 o                         
  -1  16   2         24.95         26.78         2.36 o                         
   0  16   2        162.07        157.70         3.85 o                         
   1  16   2        105.85        122.75         3.97 o                         
   2  16   2         73.91         57.69         2.67 o                         
   3  16   2       1191.93       1256.60        12.82 o                         
   4  16   2        396.03        400.11         8.36 o                         
   5  16   2         42.87         47.88         3.03 o                         
   6  16   2         68.72         59.23         2.91 o                         
   7  16   2         11.41          8.52         1.46 o                         
   8  16   2         48.43         49.74         2.72 o                         
   9  16   2         27.99         25.59         1.77 o                         
  -9  17   2         41.34         30.81         2.31 o                         
  -8  17   2          6.15          7.96         1.22 o                         
  -7  17   2        106.06        102.92         3.50 o                         
  -6  17   2          0.30          2.52         1.34 o                         
  -5  17   2       1074.27       1099.28        13.10 o                         
  -4  17   2          9.81          7.73         1.44 o                         
  -3  17   2        990.52       1018.71        10.10 o                         
  -2  17   2        111.92        121.08         3.63 o                         
  -1  17   2          9.47         13.66         1.40 o                         
   0  17   2          4.00          6.37         1.90 o                         
   1  17   2        336.74        382.48         8.30 o                         
   2  17   2       1081.92       1165.57        12.53 o                         
   3  17   2         24.69         21.40         2.20 o                         
   4  17   2         44.31         41.46         2.58 o                         
   5  17   2        126.96        116.84         3.95 o                         
   6  17   2          4.16          5.47         1.39 o                         
   7  17   2         22.66         24.66         1.87 o                         
   8  17   2          0.74         -0.17         0.92 o                         
  -8  18   2        119.49        109.13         2.95 o                         
  -7  18   2         11.18          8.77         1.60 o                         
  -6  18   2        434.55        449.03         6.98 o                         
  -5  18   2          0.96          2.34         1.47 o                         
  -4  18   2        120.78        118.28         3.68 o                         
  -3  18   2        244.55        234.74         5.79 o                         
  -2  18   2          4.72          6.67         1.54 o                         
  -1  18   2         91.65         96.11         3.98 o                         
   0  18   2        347.89        345.06         7.10 o                         
   1  18   2        871.50        910.31        11.20 o                         
   2  18   2         16.62         16.13         1.96 o                         
   3  18   2        968.20        930.25        14.91 o                         
   4  18   2        120.28        121.34         3.89 o                         
   5  18   2         53.78         46.57         2.64 o                         
   6  18   2          9.70          9.38         1.32 o                         
   7  18   2         35.69         32.24         1.95 o                         
   8  18   2         75.87         75.66         4.18 o                         
  -8  19   2        387.51        395.49         7.37 o                         
  -7  19   2          7.68          5.24         1.29 o                         
  -6  19   2          1.60          1.33         1.20 o                         
  -5  19   2          0.28          0.91         1.08 o                         
  -4  19   2          8.04          4.98         1.34 o                         
  -3  19   2        152.12        164.48         4.83 o                         
  -2  19   2        262.89        261.94         5.63 o                         
  -1  19   2         11.02         12.38         1.84 o                         
   0  19   2        888.51        953.78        11.60 o                         
   1  19   2          0.97          2.28         1.41 o                         
   2  19   2         83.35         78.53         4.14 o                         
   3  19   2          0.16         -0.47         1.28 o                         
   4  19   2         30.91         26.10         3.12 o                         
   5  19   2        225.34        225.59         4.61 o                         
   6  19   2         23.26         18.81         1.54 o                         
   7  19   2          0.79          1.11         0.76 o                         
   8  19   2         95.96         85.41         4.58 o                         
  -7  20   2        239.60        243.85         5.14 o                         
  -6  20   2         22.02         20.39         1.78 o                         
  -5  20   2         70.22         73.22         2.91 o                         
  -4  20   2         58.81         55.13         2.70 o                         
  -3  20   2         92.74         96.65         3.62 o                         
  -2  20   2          8.80          9.08         1.63 o                         
  -1  20   2          0.11          0.03         1.68 o                         
   0  20   2        186.19        186.12         5.16 o                         
   1  20   2        199.80        155.98         4.63 o                         
   2  20   2          9.10          6.80         1.43 o                         
   3  20   2        282.05        275.40         6.09 o                         
   4  20   2        185.93        185.82         4.58 o                         
   5  20   2         12.11         11.56         1.47 o                         
   6  20   2         94.88         84.84         2.94 o                         
   7  20   2        132.70        113.25         4.00 o                         
  -7  21   2         19.77         19.45         2.84 o                         
  -6  21   2         56.78         67.33         2.59 o                         
  -5  21   2         48.02         56.22         2.51 o                         
  -4  21   2          0.77          1.32         1.07 o                         
  -3  21   2         41.07         38.84         2.31 o                         
  -2  21   2         80.49         78.11         3.35 o                         
  -1  21   2        228.47        226.96         5.45 o                         
   0  21   2          3.86          1.74         1.52 o                         
   1  21   2         73.88         88.45         3.44 o                         
   2  21   2         28.53         19.38         1.71 o                         
   3  21   2        293.95        305.01         5.20 o                         
   4  21   2         40.67         37.87         2.22 o                         
   5  21   2          1.05          2.35         0.95 o                         
   6  21   2         44.85         42.58         2.25 o                         
  -6  22   2        495.75        485.38         7.86 o                         
  -5  22   2        113.59        113.92         3.36 o                         
  -4  22   2          0.03         -0.46         0.83 o                         
  -3  22   2        195.06        197.43         3.91 o                         
  -2  22   2         19.55         21.34         1.97 o                         
  -1  22   2         11.34         15.16         2.55 o                         
   0  22   2        410.34        425.30         6.92 o                         
   1  22   2        259.97        268.69         5.52 o                         
   2  22   2        125.81        135.98         3.40 o                         
   3  22   2        108.38         90.65         2.64 o                         
   4  22   2         32.45         35.51         1.90 o                         
   5  22   2         83.77         83.81         4.27 o                         
   6  22   2        197.23        135.55        64.91 o                         
  -5  23   2        185.63        186.74         7.34 o                         
  -4  23   2        391.53        401.76         6.16 o                         
  -3  23   2        389.97        418.09         7.26 o                         
  -2  23   2         57.72         53.47         2.95 o                         
  -1  23   2         34.24         30.85         2.50 o                         
   0  23   2          2.79          3.17         1.19 o                         
   1  23   2        248.14        258.09         4.89 o                         
   2  23   2        352.53        334.12         7.98 o                         
   3  23   2         69.64         69.16         2.65 o                         
   4  23   2        116.39        124.14         4.02 o                         
   5  23   2        390.26        363.03         8.23 o                         
  -4  24   2        243.23        268.43         6.02 o                         
  -3  24   2         13.83         12.34         1.65 o                         
  -2  24   2          0.11          0.53         0.57 o                         
  -1  24   2         12.34         15.05         1.55 o                         
   0  24   2        106.12        112.30         4.35 o                         
   1  24   2         53.35         64.40         2.62 o                         
   2  24   2          0.08         -0.90         1.05 o                         
   3  24   2        978.01        968.16        13.55 o                         
   4  24   2         11.25         10.57         1.38 o                         
  -3  25   2         15.65         19.92         2.61 o                         
  -2  25   2        151.05        141.80        20.09 o                         
  -1  25   2          8.69          9.05         1.28 o                         
   0  25   2        197.69        195.28         5.40 o                         
   1  25   2         16.60         18.96         2.02 o                         
   2  25   2          1.64          0.58         1.35 o                         
 -12   1   3          4.77          7.28         1.61 o                         
 -11   1   3        923.26        957.10        12.53 o                         
 -10   1   3          4.89          5.17         1.32 o                         
  -9   1   3        394.49        387.35         5.82 o                         
  -8   1   3        433.78        430.45         5.21 o                         
  -7   1   3          1.72          2.65         0.99 o                         
  -6   1   3        911.92        865.87        14.84 o                         
  -5   1   3       1075.24       1072.43        12.82 o                         
  -4   1   3        508.65        519.09         7.48 o                         
  -3   1   3          3.62          6.62         0.91 o                         
  -2   1   3        290.72        294.39         7.18 o                         
  -1   1   3        710.59        746.98        11.73 o                         
   0   1   3       6751.50       5833.78        35.08 o                         
   1   1   3       3608.47       3452.25        21.97 o                         
   2   1   3          0.85          0.29         1.20 o                         
   3   1   3       2615.48       2615.10        21.10 o                         
   4   1   3        368.22        361.45         8.78 o                         
   5   1   3        143.87        115.25         5.60 o                         
   6   1   3        307.99        307.57        23.01 o                         
   7   1   3        311.56        319.61         4.92 o                         
   8   1   3        818.05        772.36         8.36 o                         
   9   1   3        416.24        428.74         6.12 o                         
  10   1   3         13.30         14.81         1.88 o                         
  11   1   3        180.13        175.63         4.93 o                         
 -12   2   3        270.67        270.48         6.91 o                         
 -11   2   3        130.65        136.87         4.93 o                         
 -10   2   3        143.83        143.46         3.38 o                         
  -9   2   3         17.11         21.14         1.84 o                         
  -8   2   3        189.63        171.88         3.37 o                         
  -7   2   3          0.05         -0.82         1.00 o                         
  -6   2   3       1251.05       1193.55        15.31 o                         
  -5   2   3       3588.79       3731.22        26.93 o                         
  -4   2   3          0.11         -0.84         0.84 o                         
  -3   2   3       1559.56       1434.23        12.78 o                         
  -2   2   3          8.59          9.15         1.63 o                         
  -1   2   3       4259.53       4538.23        34.36 o                         
   0   2   3       5452.89       4808.41        32.60 o                         
   1   2   3       3623.10       3401.54        26.22 o                         
   2   2   3          2.87         14.34         1.95 o                         
   3   2   3        809.89        779.76        13.36 o                         
   4   2   3        360.53        393.08        10.43 o                         
   5   2   3         87.45         74.72         5.29 o                         
   6   2   3       2709.63       2867.18        76.29 o                         
   7   2   3        695.47        734.65         6.68 o                         
   8   2   3       1397.86       1347.35        10.39 o                         
   9   2   3        170.91        176.69         4.52 o                         
  10   2   3          8.17          8.04         1.57 o                         
  11   2   3        183.68        180.54         5.34 o                         
 -12   3   3        171.47        151.37         6.89 o                         
 -11   3   3        314.18        327.14         6.05 o                         
 -10   3   3          4.43          4.42         1.28 o                         
  -9   3   3       1206.59       1201.00        11.98 o                         
  -8   3   3        100.25        107.54         3.17 o                         
  -7   3   3        395.15        422.94         4.77 o                         
  -6   3   3         13.77          9.60         2.01 o                         
  -5   3   3        991.28        972.51        16.61 o                         
  -4   3   3         13.08         13.71         2.16 o                         
  -3   3   3          5.95          9.19         1.17 o                         
  -2   3   3        438.94        432.77         7.53 o                         
  -1   3   3          5.95          3.81         1.50 o                         
   0   3   3       1964.59       1692.60        22.03 o                         
   1   3   3       1404.59       1350.75        14.27 o                         
   2   3   3       1109.37       1092.49        15.88 o                         
   3   3   3        402.71        410.08         9.86 o                         
   4   3   3        121.51         97.22         5.38 o                         
   5   3   3         44.70         55.26         4.39 o                         
   6   3   3        494.83        492.92         9.30 o                         
   7   3   3        123.10        133.04         2.96 o                         
   8   3   3        752.22        719.49         7.62 o                         
   9   3   3         84.84         83.09         2.97 o                         
  10   3   3         92.37         94.11         3.55 o                         
  11   3   3         26.30         24.63         2.12 o                         
 -11   4   3        591.11        619.37         9.14 o                         
 -10   4   3         26.91         25.34         1.82 o                         
  -9   4   3        123.24        139.29         3.50 o                         
  -8   4   3        511.77        526.04         5.83 o                         
  -7   4   3        565.92        589.02         5.92 o                         
  -6   4   3        617.12        630.17        20.13 o                         
  -5   4   3        120.01        117.22         6.05 o                         
  -4   4   3        829.37        888.03        14.57 o                         
  -3   4   3        269.16        317.24         7.94 o                         
  -2   4   3        489.99        418.82         6.31 o                         
  -1   4   3        172.12        175.21         5.81 o                         
   0   4   3        679.50        642.09        12.84 o                         
   1   4   3        477.51        455.08        11.48 o                         
   2   4   3       5672.25       5619.83        35.28 o                         
   3   4   3        243.81        257.99         7.10 o                         
   4   4   3       9778.63       9997.74        66.40 o                         
   5   4   3        155.17        132.40         9.03 o                         
   6   4   3          0.14          2.18         1.03 o                         
   7   4   3        378.86        393.63         5.30 o                         
   8   4   3        736.05        727.64         7.95 o                         
   9   4   3         17.34         24.08         1.81 o                         
  10   4   3         27.22         24.46         2.35 o                         
  11   4   3        659.23        644.81        17.03 o                         
 -11   5   3        579.63        603.89         8.72 o                         
 -10   5   3          2.40          1.55         1.45 o                         
  -9   5   3         29.96         30.79         1.98 o                         
  -8   5   3         32.07         29.17         1.76 o                         
  -7   5   3        676.49        710.91         8.44 o                         
  -6   5   3        911.78        977.70        18.93 o                         
  -5   5   3        259.82        234.74        11.69 o                         
  -4   5   3        928.41        997.96        15.66 o                         
  -3   5   3          1.32          1.18         1.81 o                         
  -2   5   3         34.99         25.61         2.06 o                         
  -1   5   3         10.79         16.06         2.07 o                         
   0   5   3       1431.04       1320.37        18.76 o                         
   1   5   3        403.94        393.50         8.98 o                         
   2   5   3        213.90        172.52         6.50 o                         
   3   5   3        759.14        742.10        15.42 o                         
   4   5   3         47.49         38.97         3.53 o                         
   5   5   3       1789.61       1767.12        32.89 o                         
   6   5   3        498.24        516.17         7.09 o                         
   7   5   3        445.78        419.80         6.11 o                         
   8   5   3        143.31        153.12         4.21 o                         
   9   5   3          0.78          1.45         1.49 o                         
  10   5   3          1.35          1.24         1.04 o                         
  11   5   3          2.13          1.04         1.47 o                         
 -11   6   3         33.42         32.33         2.45 o                         
 -10   6   3        167.69        161.45         3.61 o                         
  -9   6   3        184.36        191.51         4.18 o                         
  -8   6   3         29.06         24.74         1.78 o                         
  -7   6   3       1308.92       1325.34        11.53 o                         
  -6   6   3       1193.67       1298.40        17.46 o                         
  -5   6   3       1922.71       1829.44        23.56 o                         
  -4   6   3         36.25         35.72         3.98 o                         
  -3   6   3       6563.94       6655.02        32.52 o                         
  -2   6   3        256.77        271.49         6.06 o                         
  -1   6   3       7614.62       7427.37        47.63 o                         
   0   6   3       1276.37       1273.22        18.44 o                         
   1   6   3       3801.84       3844.16        28.13 o                         
   2   6   3        325.58        441.57        15.20 o                         
   3   6   3        354.94        329.75        13.53 o                         
   4   6   3        595.69        605.49        10.57 o                         
   5   6   3       1533.02       1526.08        35.35 o                         
   6   6   3       1416.06       1452.39        11.79 o                         
   7   6   3         23.28         28.02         1.99 o                         
   8   6   3       1454.71       1495.43        12.45 o                         
   9   6   3          2.67          2.30         1.66 o                         
  10   6   3         85.87         85.90         3.20 o                         
  11   6   3         77.52         67.29         3.84 o                         
 -11   7   3         21.31         24.39         1.90 o                         
 -10   7   3        112.10        112.06         3.00 o                         
  -9   7   3         47.99         44.44         2.31 o                         
  -8   7   3        334.57        347.52         5.84 o                         
  -7   7   3          1.06          4.67         0.98 o                         
  -6   7   3        349.04        356.80         5.60 o                         
  -5   7   3         39.43         32.54         4.79 o                         
  -4   7   3         86.49         97.06         5.77 o                         
  -3   7   3        486.34        562.22         9.39 o                         
  -2   7   3         72.00        103.68         3.85 o                         
  -1   7   3       4381.39       4517.97        29.93 o                         
   0   7   3        374.54        375.77         8.44 o                         
   1   7   3          0.11          0.40         1.35 o                         
   2   7   3        337.27        394.09        10.56 o                         
   3   7   3       3065.96       3114.64        31.43 o                         
   4   7   3       1327.01       1339.87        17.90 o                         
   5   7   3       3638.42       3636.59        41.17 o                         
   6   7   3         50.23         54.38         2.52 o                         
   7   7   3          4.24          3.22         1.92 o                         
   8   7   3          2.77          0.77         1.44 o                         
   9   7   3        536.63        538.38         7.83 o                         
  10   7   3         15.09         18.40         1.74 o                         
  11   7   3        115.71        116.04         4.67 o                         
 -11   8   3        133.29        142.41         4.39 o                         
 -10   8   3         43.25         42.78         1.94 o                         
  -9   8   3         47.16         48.97         2.35 o                         
  -8   8   3          4.42          4.60         1.21 o                         
  -7   8   3         35.02         34.62         1.80 o                         
  -6   8   3       1315.87       1398.50        14.29 o                         
  -5   8   3        249.30        243.92        12.39 o                         
  -4   8   3        543.61        592.36        14.20 o                         
  -3   8   3         85.02         80.92         5.04 o                         
  -2   8   3          6.47          8.19         1.58 o                         
  -1   8   3        254.14        251.10         6.42 o                         
   0   8   3        184.98        169.80         4.71 o                         
   1   8   3       1983.15       1940.91        19.59 o                         
   2   8   3       2322.91       2375.07        26.95 o                         
   3   8   3         13.78         11.35         2.89 o                         
   4   8   3       1180.47       1250.71        21.78 o                         
   5   8   3        549.07        540.90        10.61 o                         
   6   8   3         92.57         88.97         3.23 o                         
   7   8   3          0.21          1.04         1.17 o                         
   8   8   3        571.93        567.83         8.15 o                         
   9   8   3        140.81        141.21         4.45 o                         
  10   8   3        181.74        190.55         4.33 o                         
  11   8   3        114.89         98.50         3.93 o                         
 -11   9   3          0.35          0.37         1.25 o                         
 -10   9   3          1.32          0.52         0.98 o                         
  -9   9   3          3.07          1.98         1.46 o                         
  -8   9   3        255.95        249.53         4.77 o                         
  -7   9   3        926.45        906.10         8.97 o                         
  -6   9   3        208.31        208.18         4.24 o                         
  -5   9   3        239.58        275.41        21.80 o                         
  -4   9   3        191.84        196.48         8.59 o                         
  -3   9   3         11.99          6.01         2.04 o                         
  -2   9   3         71.87         61.02         3.48 o                         
  -1   9   3        137.38        115.78         4.63 o                         
   0   9   3        234.65        273.37         6.02 o                         
   1   9   3       4481.39       4408.44        31.78 o                         
   2   9   3        202.33        203.41         7.38 o                         
   3   9   3       1140.27       1146.78        17.32 o                         
   4   9   3        214.33        207.50         9.06 o                         
   5   9   3       4068.95       4029.47        25.27 o                         
   6   9   3        193.59        201.24         5.25 o                         
   7   9   3         83.58         78.65         3.27 o                         
   8   9   3       1478.67       1476.46        14.80 o                         
   9   9   3         97.36         96.10         3.63 o                         
  10   9   3         60.44         61.13         2.67 o                         
 -11  10   3         65.40         62.86         3.26 o                         
 -10  10   3         95.03         98.91         5.09 o                         
  -9  10   3         10.22         11.02         1.89 o                         
  -8  10   3        348.69        340.89         6.18 o                         
  -7  10   3          8.68          4.90         1.12 o                         
  -6  10   3        236.42        228.09         4.49 o                         
  -5  10   3         51.66         52.60         2.31 o                         
  -4  10   3         25.31         23.29         3.32 o                         
  -3  10   3        795.07        882.12        14.43 o                         
  -2  10   3         14.14         15.64         2.07 o                         
  -1  10   3       3752.95       4092.17        62.05 o                         
   0  10   3        430.90        459.12         9.89 o                         
   1  10   3       4569.79       4781.29        38.41 o                         
   2  10   3        818.69        880.32        17.98 o                         
   3  10   3        856.52        819.13        19.65 o                         
   4  10   3        165.93        161.84         9.57 o                         
   5  10   3       1245.14       1263.63        10.79 o                         
   6  10   3        543.56        562.18         8.81 o                         
   7  10   3        233.25        227.03         5.52 o                         
   8  10   3        843.62        855.66        11.06 o                         
   9  10   3         22.59         16.53         1.79 o                         
  10  10   3          0.24         -0.09         1.00 o                         
 -10  11   3          6.34          5.30         1.16 o                         
  -9  11   3         87.61         95.55         3.56 o                         
  -8  11   3        712.76        702.43        13.53 o                         
  -7  11   3         50.08         49.58         2.38 o                         
  -6  11   3         86.41        102.31         3.35 o                         
  -5  11   3         52.42         55.23         2.68 o                         
  -4  11   3         38.90         48.06         3.91 o                         
  -3  11   3        127.99        113.23         5.47 o                         
  -2  11   3         42.91         56.21         3.72 o                         
  -1  11   3        246.82        290.67         9.91 o                         
   0  11   3         38.97         41.01         3.43 o                         
   1  11   3        294.90        322.28         8.10 o                         
   2  11   3         20.78         32.40         2.94 o                         
   3  11   3        154.14        147.33         8.03 o                         
   4  11   3          0.23          0.60         1.10 o                         
   5  11   3       1954.89       1923.44        13.27 o                         
   6  11   3        201.33        194.87         5.34 o                         
   7  11   3          1.15          2.58         1.62 o                         
   8  11   3         10.49         10.64         1.87 o                         
   9  11   3         19.81         18.33         1.91 o                         
  10  11   3          5.39          3.11         0.85 o                         
 -10  12   3         34.59         34.07         1.82 o                         
  -9  12   3          0.01          0.90         1.13 o                         
  -8  12   3          0.01         -0.33         1.46 o                         
  -7  12   3         20.48         23.40         1.99 o                         
  -6  12   3        107.12         99.77         3.40 o                         
  -5  12   3        351.24        335.34         6.05 o                         
  -4  12   3          3.16          3.87         1.23 o                         
  -3  12   3        184.78        180.36         8.71 o                         
  -2  12   3       1968.69       2048.95        38.30 o                         
  -1  12   3         89.15         74.28         4.60 o                         
   0  12   3        414.33        443.79         9.60 o                         
   1  12   3        239.65        263.06         7.71 o                         
   2  12   3        457.94        438.00        10.14 o                         
   3  12   3        171.78        164.83         5.15 o                         
   4  12   3        209.41        203.24         5.21 o                         
   5  12   3        477.42        491.28         6.67 o                         
   6  12   3        212.63        211.85         5.16 o                         
   7  12   3          0.07          0.30         1.49 o                         
   8  12   3        136.61        138.13         4.29 o                         
   9  12   3         74.36         77.94         3.04 o                         
  10  12   3        135.66        127.60         3.70 o                         
 -10  13   3          2.05          2.47         0.87 o                         
  -9  13   3          0.02          0.65         1.59 o                         
  -8  13   3          1.30          2.90         1.57 o                         
  -7  13   3          0.49          0.72         1.24 o                         
  -6  13   3        996.26        974.91        10.73 o                         
  -5  13   3         24.07         26.28         2.79 o                         
  -4  13   3        946.00       1016.51         9.86 o                         
  -3  13   3         40.41         40.42         2.57 o                         
  -2  13   3        193.83        198.12         9.35 o                         
  -1  13   3         82.59         71.37         5.40 o                         
   0  13   3        200.47        173.59         7.70 o                         
   1  13   3       1579.76       1610.86        19.69 o                         
   2  13   3          7.26          1.85         1.62 o                         
   3  13   3        217.73        199.44         4.75 o                         
   4  13   3         29.15         27.71         2.30 o                         
   5  13   3       1796.72       1779.27        17.00 o                         
   6  13   3         13.60         13.39         1.76 o                         
   7  13   3        478.86        486.82         8.10 o                         
   8  13   3        226.63        209.99         4.87 o                         
   9  13   3         41.74         27.03         9.17 o                         
 -10  14   3          1.22          1.07         1.02 o                         
  -9  14   3        844.35        852.11         8.69 o                         
  -8  14   3         19.03         16.12         1.74 o                         
  -7  14   3        459.17        505.15         7.08 o                         
  -6  14   3        151.02        160.52         4.70 o                         
  -5  14   3       1070.15       1003.83        15.92 o                         
  -4  14   3         74.20         67.33         2.90 o                         
  -3  14   3          0.29          1.56         1.91 o                         
  -2  14   3       1590.76       1603.90        11.42 o                         
  -1  14   3        285.32        235.26         5.59 o                         
   0  14   3        659.50        649.01         8.72 o                         
   1  14   3          3.79          2.77         1.53 o                         
   2  14   3         78.80         87.24         2.94 o                         
   3  14   3         18.58         22.73         2.04 o                         
   4  14   3          0.92          0.14         2.35 o                         
   5  14   3        606.48        585.23         9.80 o                         
   6  14   3         94.23        101.52         4.21 o                         
   7  14   3        132.23        129.71         5.52 o                         
   8  14   3         71.28         72.29         2.82 o                         
   9  14   3         10.28          5.01         2.21 o                         
  -9  15   3        136.88        134.63         3.28 o                         
  -8  15   3       1979.60       2014.93        16.96 o                         
  -7  15   3        390.04        397.96         7.91 o                         
  -6  15   3         11.71         17.62         1.76 o                         
  -5  15   3         51.80         45.07         2.75 o                         
  -4  15   3        199.10        199.70         5.57 o                         
  -3  15   3       1417.19       1325.05        12.21 o                         
  -2  15   3        335.64        330.59         5.48 o                         
  -1  15   3       1930.65       1909.48        18.36 o                         
   0  15   3        692.79        647.36         7.80 o                         
   1  15   3         66.40         75.23         2.86 o                         
   2  15   3          2.93          3.82         1.09 o                         
   3  15   3          4.17          1.63         1.16 o                         
   4  15   3       1362.60       1390.19        14.51 o                         
   5  15   3          7.76          6.47         1.76 o                         
   6  15   3          0.10         -1.54         1.54 o                         
   7  15   3          4.38          2.20         1.33 o                         
   8  15   3         29.38         26.20         1.87 o                         
   9  15   3          0.66          0.11         0.79 o                         
  -9  16   3        153.86        151.36         3.26 o                         
  -8  16   3          7.26          6.10         1.33 o                         
  -7  16   3        151.52        168.21         4.17 o                         
  -6  16   3        994.83       1053.89        11.85 o                         
  -5  16   3        118.63        114.67         4.02 o                         
  -4  16   3         13.36         19.54         2.04 o                         
  -3  16   3          1.99          3.49         1.26 o                         
  -2  16   3       1869.00       1843.72        19.87 o                         
  -1  16   3        451.56        454.98         6.07 o                         
   0  16   3        114.50        111.18         3.54 o                         
   1  16   3         50.53         40.52         2.16 o                         
   2  16   3        338.16        363.60         6.51 o                         
   3  16   3         10.06          5.43         1.62 o                         
   4  16   3         55.16         66.50         4.53 o                         
   5  16   3        261.52        244.71         6.24 o                         
   6  16   3        117.48        120.13         3.85 o                         
   7  16   3          7.37          6.98         1.37 o                         
   8  16   3         95.28         95.94         3.38 o                         
  -9  17   3        209.60        203.17         9.82 o                         
  -8  17   3        152.19        159.48         3.95 o                         
  -7  17   3         89.58         85.36         2.84 o                         
  -6  17   3          5.06          9.99         1.45 o                         
  -5  17   3         34.17         29.32         2.20 o                         
  -4  17   3          3.44          7.20         1.56 o                         
  -3  17   3        485.83        475.34         7.97 o                         
  -2  17   3        126.04        126.40         3.94 o                         
  -1  17   3        924.70        918.91        10.29 o                         
   0  17   3        393.13        382.99         6.80 o                         
   1  17   3        245.05        250.86         5.47 o                         
   2  17   3        205.96        218.18         5.50 o                         
   3  17   3        114.31        109.50         4.32 o                         
   4  17   3         19.68         20.04         2.34 o                         
   5  17   3         67.65         62.95         3.26 o                         
   6  17   3          1.18         -0.24         1.01 o                         
   7  17   3          0.29          1.25         0.87 o                         
   8  17   3         78.95         74.20         3.72 o                         
  -8  18   3         10.35         15.69         2.09 o                         
  -7  18   3         29.15         18.32         5.98 o                         
  -6  18   3         47.42         42.55         2.29 o                         
  -5  18   3        303.33        277.01         5.62 o                         
  -4  18   3          0.07          1.15         1.11 o                         
  -3  18   3          1.61          1.10         1.36 o                         
  -2  18   3        160.75        140.96         4.28 o                         
  -1  18   3        165.66        161.06         4.55 o                         
   0  18   3        698.21        702.99         9.19 o                         
   1  18   3         58.12         64.58         2.93 o                         
   2  18   3        125.23        123.21         4.61 o                         
   3  18   3         31.44         26.88         2.36 o                         
   4  18   3         24.62         17.20         2.44 o                         
   5  18   3        112.46        105.79         4.54 o                         
   6  18   3         71.77         70.31         2.59 o                         
   7  18   3         12.51         12.02         1.43 o                         
   8  18   3         26.53         22.70         1.84 o                         
  -8  19   3         62.99         49.44         2.16 o                         
  -7  19   3         20.99         17.14         2.11 o                         
  -6  19   3        110.05         99.50         3.66 o                         
  -5  19   3         34.47         29.83         1.97 o                         
  -4  19   3          4.14          5.45         1.30 o                         
  -3  19   3         17.68         21.04         1.83 o                         
  -2  19   3        384.66        390.11         6.78 o                         
  -1  19   3        299.73        286.87         6.45 o                         
   0  19   3        171.21        172.59         5.69 o                         
   1  19   3        222.09        204.98         5.30 o                         
   2  19   3          1.19          4.06         1.46 o                         
   3  19   3         38.16         31.57         2.41 o                         
   4  19   3          0.52          3.08         1.46 o                         
   5  19   3         25.83         25.11         2.09 o                         
   6  19   3          6.77          6.38         1.42 o                         
   7  19   3         43.55         31.48         2.13 o                         
  -7  20   3         43.36         39.70         2.11 o                         
  -6  20   3        171.07        173.27         4.41 o                         
  -5  20   3         97.69         99.73         3.80 o                         
  -4  20   3        374.73        381.39         6.90 o                         
  -3  20   3         24.29         15.75         1.99 o                         
  -2  20   3        175.60        171.18         4.43 o                         
  -1  20   3          6.15          5.00         1.59 o                         
   0  20   3        141.94        157.28         5.33 o                         
   1  20   3         47.70         62.54         3.53 o                         
   2  20   3        210.58        208.44         5.55 o                         
   3  20   3          5.77          8.07         1.38 o                         
   4  20   3         15.62         16.07         1.73 o                         
   5  20   3         58.75         52.00         2.61 o                         
   6  20   3          2.52          2.87         1.07 o                         
   7  20   3         54.68         49.90         2.66 o                         
  -6  21   3        600.83        653.97         9.75 o                         
  -5  21   3         37.74         37.65         2.40 o                         
  -4  21   3         17.84         16.33         1.84 o                         
  -3  21   3         21.41         29.31         2.12 o                         
  -2  21   3        404.05        401.53         8.57 o                         
  -1  21   3         65.99         70.44         3.54 o                         
   0  21   3        234.24        239.99         6.18 o                         
   1  21   3         17.73         13.49         1.95 o                         
   2  21   3         28.68         27.94         2.01 o                         
   3  21   3         65.58         67.23         2.94 o                         
   4  21   3         93.33         76.27         3.18 o                         
   5  21   3        153.96        166.53         5.09 o                         
   6  21   3         25.00         20.66         2.19 o                         
  -6  22   3         26.81         30.68         1.92 o                         
  -5  22   3          0.15          0.12         0.82 o                         
  -4  22   3        333.56        349.70         7.71 o                         
  -3  22   3          0.96         -0.36         1.18 o                         
  -2  22   3        559.64        635.44        11.63 o                         
  -1  22   3         49.08         47.85         2.84 o                         
   0  22   3          0.01          0.08         1.19 o                         
   1  22   3         73.28         75.27         2.97 o                         
   2  22   3        242.59        259.79         5.29 o                         
   3  22   3         11.11         16.12         1.41 o                         
   4  22   3          0.06          1.55         0.86 o                         
   5  22   3        825.74        865.98        13.63 o                         
  -5  23   3         14.21         16.54         1.71 o                         
  -4  23   3          9.93         13.21         1.21 o                         
  -3  23   3        852.60        927.48         8.48 o                         
  -2  23   3         44.97         53.54         3.33 o                         
  -1  23   3         74.77         87.06         4.28 o                         
   0  23   3        158.75        163.87         4.59 o                         
   1  23   3         18.08         17.56         1.65 o                         
   2  23   3        117.40        137.24         4.13 o                         
   3  23   3          0.61          2.43         1.05 o                         
   4  23   3         35.07         37.34         3.00 o                         
  -4  24   3        325.02        321.06         6.12 o                         
  -3  24   3        143.67        155.49         4.96 o                         
  -2  24   3        125.35        118.18         3.00 o                         
  -1  24   3         80.64         71.61         2.71 o                         
   0  24   3        325.86        338.41         6.78 o                         
   1  24   3        340.48        348.61         6.41 o                         
   2  24   3         95.35         92.99         4.70 o                         
   3  24   3          3.71          2.95         0.86 o                         
  -2  25   3         94.38         69.93        11.01 o                         
  -1  25   3         29.52         34.31         3.00 o                         
   0  25   3        186.98        177.25        18.57 o                         
   1  25   3         23.93         15.99         1.67 o                         
 -11   0   4          5.30          2.66         2.53 o                         
 -10   0   4        954.82        997.97        17.08 o                         
  -9   0   4         85.92         87.60         4.22 o                         
  -8   0   4       1656.74       1681.79        19.89 o                         
  -7   0   4        874.57        862.13        10.50 o                         
  -6   0   4       1127.61       1160.18        36.88 o                         
  -5   0   4        161.13        124.37        11.20 o                         
  -4   0   4        629.20        634.93        11.17 o                         
  -3   0   4      44404.05      49857.91       204.95 o                         
  -2   0   4         66.79         73.22         6.32 o                         
  -1   0   4         28.19         10.62         3.07 o                         
   0   0   4          1.13          0.15         2.47 o                         
   1   0   4         88.92        132.48         9.32 o                         
   2   0   4         44.47         50.59         6.52 o                         
   3   0   4       1491.48       1537.97        31.29 o                         
   4   0   4         45.28         59.34         5.81 o                         
   5   0   4        332.62        356.09        19.67 o                         
   6   0   4        453.11        428.45        10.37 o                         
   7   0   4        658.81        663.69         9.27 o                         
   8   0   4        426.30        407.24         9.12 o                         
   9   0   4        253.32        280.51         7.14 o                         
  10   0   4        459.26        417.19        10.23 o                         
  11   0   4        636.21        593.85        14.90 o                         
 -11   1   4          0.10         -1.23         1.23 o                         
 -10   1   4        400.90        411.26         6.04 o                         
  -9   1   4        134.08        146.94         3.81 o                         
  -8   1   4        105.76        107.12         2.71 o                         
  -7   1   4       1317.26       1255.61         8.46 o                         
  -6   1   4        300.96        319.37        13.78 o                         
  -5   1   4        345.64        374.26         8.86 o                         
  -4   1   4        180.95        168.58         4.45 o                         
  -3   1   4       4614.11       4751.67        54.32 o                         
  -2   1   4       1202.00       1241.84        28.49 o                         
  -1   1   4        105.23        114.71         5.68 o                         
   0   1   4         21.20         24.63         3.04 o                         
   1   1   4         65.07         69.27         4.93 o                         
   2   1   4        237.57        272.66         7.93 o                         
   3   1   4       1321.52       1306.56        20.79 o                         
   4   1   4         58.85         67.32         4.95 o                         
   5   1   4       1230.31       1431.27        23.48 o                         
   6   1   4        135.85        141.59         4.12 o                         
   7   1   4        412.69        445.86         5.40 o                         
   8   1   4        509.17        489.56         6.63 o                         
   9   1   4         26.21         26.60         2.05 o                         
  10   1   4        137.47        120.44         3.76 o                         
  11   1   4         64.16         57.20         7.56 o                         
 -11   2   4         36.03         36.36         2.59 o                         
 -10   2   4         58.86         57.38         2.79 o                         
  -9   2   4         69.24         67.36         2.59 o                         
  -8   2   4          1.96          1.60         1.07 o                         
  -7   2   4        462.63        452.77         5.14 o                         
  -6   2   4        599.95        613.93        18.97 o                         
  -5   2   4        272.48        263.38         8.99 o                         
  -4   2   4         63.98         56.98         4.13 o                         
  -3   2   4         19.85         23.32         1.67 o                         
  -2   2   4        248.16        299.66        20.39 o                         
  -1   2   4        109.31        125.17         5.95 o                         
   0   2   4        389.61        365.14        10.42 o                         
   1   2   4          0.17          0.89         1.76 o                         
   2   2   4        718.75        699.26        12.62 o                         
   3   2   4         14.51         17.93         2.67 o                         
   4   2   4        833.94        926.84        17.43 o                         
   5   2   4          8.63          8.49         2.46 o                         
   6   2   4        733.76        790.82        17.65 o                         
   7   2   4        315.31        307.05         5.12 o                         
   8   2   4         92.85         86.51         2.80 o                         
   9   2   4         14.25         13.16         1.61 o                         
  10   2   4        195.30        193.98         5.05 o                         
  11   2   4          1.22          4.68         6.30 o                         
 -11   3   4         47.94         28.44         9.46 o                         
 -10   3   4        120.92        122.24         3.87 o                         
  -9   3   4        768.45        800.48         8.10 o                         
  -8   3   4         40.05         43.58         2.04 o                         
  -7   3   4        365.90        350.28         4.88 o                         
  -6   3   4        918.21        962.64        19.14 o                         
  -5   3   4         11.86          7.00         2.30 o                         
  -4   3   4        366.42        422.37        10.70 o                         
  -3   3   4        110.21        113.98         3.22 o                         
  -2   3   4          2.60          3.27         2.04 o                         
  -1   3   4        518.42        540.26        12.37 o                         
   0   3   4        645.91        607.85        13.75 o                         
   1   3   4        268.51        222.10         6.49 o                         
   2   3   4        252.31        253.02         7.80 o                         
   3   3   4       1319.84       1298.52        19.17 o                         
   4   3   4        109.75        104.88         6.20 o                         
   5   3   4         49.72         63.22         5.23 o                         
   6   3   4        204.27        193.97         3.96 o                         
   7   3   4         40.94         40.59         2.72 o                         
   8   3   4         73.66         75.17         2.79 o                         
   9   3   4          1.32          1.53         1.35 o                         
  10   3   4         12.59          9.91         1.81 o                         
  11   3   4         94.01         83.69         7.46 o                         
 -11   4   4          9.11          9.06         1.51 o                         
 -10   4   4         74.89         75.28         2.87 o                         
  -9   4   4         41.87         45.57         2.16 o                         
  -8   4   4       1711.16       1724.47        13.42 o                         
  -7   4   4        254.91        258.68         4.38 o                         
  -6   4   4        260.54        280.14         8.91 o                         
  -5   4   4        814.79        904.68        20.11 o                         
  -4   4   4        697.52        801.68        14.77 o                         
  -3   4   4        353.51        379.99         9.45 o                         
  -2   4   4         38.06         40.07         3.64 o                         
  -1   4   4       1533.60       1416.54        29.11 o                         
   0   4   4        233.20        219.99         5.04 o                         
   1   4   4       1976.50       1942.92        19.98 o                         
   2   4   4         96.69         92.86         5.00 o                         
   3   4   4          0.01          4.11         2.65 o                         
   4   4   4         44.65         69.60         5.09 o                         
   5   4   4         49.54         52.76         4.84 o                         
   6   4   4        198.96        206.13         5.72 o                         
   7   4   4          4.98          4.38         1.28 o                         
   8   4   4        297.69        294.30         5.36 o                         
   9   4   4        202.82        216.89         4.90 o                         
  10   4   4         54.89         64.38         3.00 o                         
  11   4   4        239.36        232.64        14.03 o                         
 -11   5   4         11.55          9.90         1.54 o                         
 -10   5   4        416.43        431.82         7.82 o                         
  -9   5   4         32.40         25.66         1.94 o                         
  -8   5   4         17.17         14.91         1.50 o                         
  -7   5   4         82.69         71.53         2.27 o                         
  -6   5   4       1413.95       1426.87        12.42 o                         
  -5   5   4        711.64        769.21        16.05 o                         
  -4   5   4        501.23        565.15        12.62 o                         
  -3   5   4         22.27         27.37         2.89 o                         
  -2   5   4        717.79        697.00        13.46 o                         
  -1   5   4       1233.31       1371.73        21.09 o                         
   0   5   4       2749.25       2812.75        27.39 o                         
   1   5   4        468.95        522.79        10.43 o                         
   2   5   4        214.73        229.49         7.82 o                         
   3   5   4         94.36         82.76         5.31 o                         
   4   5   4          5.92         10.56         2.74 o                         
   5   5   4         89.65         66.22         7.11 o                         
   6   5   4         56.91         60.41         3.29 o                         
   7   5   4        190.35        202.66         4.95 o                         
   8   5   4         31.62         29.44         2.15 o                         
   9   5   4        343.62        352.12         5.90 o                         
  10   5   4         39.44         46.99         3.00 o                         
  11   5   4        272.98        243.03         7.46 o                         
 -11   6   4         39.37         34.76         2.41 o                         
 -10   6   4         14.53         15.05         1.52 o                         
  -9   6   4        298.32        309.04         5.42 o                         
  -8   6   4         66.60         63.35         2.51 o                         
  -7   6   4         44.01         46.95         1.90 o                         
  -6   6   4        173.17        168.36         3.61 o                         
  -5   6   4        199.36        198.51         8.24 o                         
  -4   6   4       1799.92       1858.81        23.05 o                         
  -3   6   4        447.22        421.46        17.51 o                         
  -2   6   4        603.01        621.54        10.36 o                         
  -1   6   4        382.10        368.62        15.97 o                         
   0   6   4        120.01         85.32         4.75 o                         
   1   6   4         91.95         98.87         7.44 o                         
   2   6   4        293.84        315.00        12.01 o                         
   3   6   4       1032.72       1088.57        18.90 o                         
   4   6   4       3718.67       3921.33        38.73 o                         
   5   6   4         12.49         12.75         2.33 o                         
   6   6   4       1523.06       1584.00        14.76 o                         
   7   6   4        213.87        211.48         5.46 o                         
   8   6   4        267.65        275.78         5.82 o                         
   9   6   4          0.01          1.92         1.30 o                         
  10   6   4        499.68        519.67         8.70 o                         
  11   6   4         14.81         16.53         1.70 o                         
 -11   7   4          9.07         10.29         1.88 o                         
 -10   7   4        185.78        197.13         4.32 o                         
  -9   7   4        196.67        219.86         4.19 o                         
  -8   7   4        476.11        486.95         6.36 o                         
  -7   7   4          8.67          8.73         1.04 o                         
  -6   7   4         26.40         23.62         1.88 o                         
  -5   7   4        969.98       1011.37        25.28 o                         
  -4   7   4       2433.19       2532.90        69.95 o                         
  -3   7   4       1674.91       1676.72        27.78 o                         
  -2   7   4       5902.28       6001.88        37.22 o                         
  -1   7   4        135.17        135.91         6.29 o                         
   0   7   4       3940.81       4095.27        41.82 o                         
   1   7   4         39.06         21.69         3.79 o                         
   2   7   4       1305.41       1416.95        26.58 o                         
   3   7   4         10.15          2.48         2.35 o                         
   4   7   4        125.54        117.72         7.06 o                         
   5   7   4       1511.60       1481.90        13.14 o                         
   6   7   4         21.53         19.62         2.53 o                         
   7   7   4       1759.28       1770.82        15.36 o                         
   8   7   4          1.26          0.80         1.32 o                         
   9   7   4         22.92         29.46         2.07 o                         
  10   7   4        242.00        262.52         5.35 o                         
 -11   8   4          1.27          0.43         1.26 o                         
 -10   8   4         18.71         18.48         1.60 o                         
  -9   8   4        139.83        135.29         3.50 o                         
  -8   8   4        766.76        796.30         7.59 o                         
  -7   8   4          5.22          5.11         1.21 o                         
  -6   8   4        245.60        239.54         5.26 o                         
  -5   8   4       1709.56       1758.33        26.17 o                         
  -4   8   4        673.63        719.62        20.28 o                         
  -3   8   4       5537.90       5432.40        51.99 o                         
  -2   8   4        107.71        113.64         3.99 o                         
  -1   8   4        123.68        126.38         4.70 o                         
   0   8   4         37.84         21.69         3.16 o                         
   1   8   4       5213.71       5293.11        51.87 o                         
   2   8   4       1688.38       1680.13        30.15 o                         
   3   8   4       1562.43       1608.54        30.76 o                         
   4   8   4         90.91        107.83         5.81 o                         
   5   8   4        152.17        147.64         4.37 o                         
   6   8   4       1951.11       1946.80        16.69 o                         
   7   8   4       1471.22       1475.11        14.27 o                         
   8   8   4         90.15         85.77         3.32 o                         
   9   8   4         69.40         66.16         2.74 o                         
  10   8   4        877.72        872.98        11.23 o                         
 -11   9   4         63.31         67.58         3.26 o                         
 -10   9   4         48.25         30.79         9.38 o                         
  -9   9   4         55.48         53.73         2.75 o                         
  -8   9   4         32.87         30.40         1.86 o                         
  -7   9   4         67.50         81.11         2.75 o                         
  -6   9   4        633.95        675.66         8.82 o                         
  -5   9   4        422.87        418.80         6.22 o                         
  -4   9   4        237.21        266.41        12.78 o                         
  -3   9   4         96.96         87.47         5.88 o                         
  -2   9   4         14.57         14.94         2.10 o                         
  -1   9   4        296.75        329.09         9.25 o                         
   0   9   4       1237.37       1226.91        21.28 o                         
   1   9   4       2093.23       2014.81        33.31 o                         
   2   9   4          5.58          7.68         3.30 o                         
   3   9   4         13.49         21.86         4.16 o                         
   4   9   4        878.68        889.99        16.57 o                         
   5   9   4        403.19        404.56         6.64 o                         
   6   9   4          7.39          9.29         2.41 o                         
   7   9   4       2246.10       2283.20        17.23 o                         
   8   9   4        603.68        607.33         8.60 o                         
   9   9   4        408.59        401.33         6.07 o                         
  10   9   4        264.09        283.69         4.95 o                         
 -11  10   4          0.70         -0.83         0.83 o                         
 -10  10   4         44.02         21.47        11.35 o                         
  -9  10   4          9.03          8.08         1.50 o                         
  -8  10   4        142.87        145.62         3.75 o                         
  -7  10   4         21.86         18.73         1.82 o                         
  -6  10   4        123.16        131.32         4.28 o                         
  -5  10   4         18.51         17.97         1.66 o                         
  -4  10   4       1532.64       1611.76        31.99 o                         
  -3  10   4        110.22        100.60         6.34 o                         
  -2  10   4        227.28        277.26         9.83 o                         
  -1  10   4        283.46        304.48         8.32 o                         
   0  10   4        876.96        925.85        18.11 o                         
   1  10   4        198.29        185.28        12.78 o                         
   2  10   4        137.94        126.90        21.97 o                         
   3  10   4        759.89        814.58        26.64 o                         
   4  10   4        514.37        545.44         9.20 o                         
   5  10   4        400.27        394.51         6.67 o                         
   6  10   4         55.75         55.78         3.46 o                         
   7  10   4         29.86         27.25         2.56 o                         
   8  10   4        245.37        267.21         6.15 o                         
   9  10   4          0.85          1.50         0.96 o                         
  10  10   4        109.24        102.47         3.03 o                         
 -10  11   4         14.61         15.63         1.80 o                         
  -9  11   4        579.56        580.81         6.93 o                         
  -8  11   4          4.68          7.98         1.26 o                         
  -7  11   4         34.99         32.35         2.05 o                         
  -6  11   4          4.78          8.02         2.37 o                         
  -5  11   4         54.54         44.02         2.67 o                         
  -4  11   4        176.56        168.18         4.71 o                         
  -3  11   4         54.37         47.10         4.74 o                         
  -2  11   4        161.29        138.39         7.17 o                         
  -1  11   4        115.16        109.10         7.17 o                         
   0  11   4        166.97        170.85         8.24 o                         
   1  11   4        122.29         97.35         6.37 o                         
   2  11   4          0.57          5.29         2.66 o                         
   3  11   4        342.23        336.84         7.69 o                         
   4  11   4        427.69        419.19         8.33 o                         
   5  11   4        112.31        122.22         3.89 o                         
   6  11   4        339.03        343.71         7.88 o                         
   7  11   4       1507.15       1516.87        14.72 o                         
   8  11   4         18.20         13.57         1.83 o                         
   9  11   4        185.30        194.14         3.89 o                         
  10  11   4        310.83        269.55         9.39 o                         
 -10  12   4        191.15        196.47         4.99 o                         
  -9  12   4        336.83        328.91         5.90 o                         
  -8  12   4          3.70          2.83         1.21 o                         
  -7  12   4        375.13        384.77         5.52 o                         
  -6  12   4         78.45         62.53         4.04 o                         
  -5  12   4        379.11        405.50         7.58 o                         
  -4  12   4         19.59         22.71         2.00 o                         
  -3  12   4        831.98        798.75         8.74 o                         
  -2  12   4         86.92         83.01         6.31 o                         
  -1  12   4        747.29        677.33        16.69 o                         
   0  12   4        668.63        600.19        15.93 o                         
   1  12   4        662.64        697.66        17.16 o                         
   2  12   4          1.68          0.27         2.87 o                         
   3  12   4         60.19         61.79         3.27 o                         
   4  12   4          9.70         11.67         1.95 o                         
   5  12   4        296.18        306.31         6.47 o                         
   6  12   4        365.68        363.01         9.30 o                         
   7  12   4        206.62        198.96         5.35 o                         
   8  12   4          0.87          3.71         1.39 o                         
   9  12   4         19.69         19.59         1.43 o                         
 -10  13   4         41.75         45.73         2.87 o                         
  -9  13   4         27.81         24.34         1.79 o                         
  -8  13   4         44.78         49.92         2.74 o                         
  -7  13   4        613.68        613.87         7.40 o                         
  -6  13   4       2876.02       2752.73        23.77 o                         
  -5  13   4        119.14        110.80         4.58 o                         
  -4  13   4          3.26          4.48         1.60 o                         
  -3  13   4         57.17         50.96         2.60 o                         
  -2  13   4          5.36          2.09         0.92 o                         
  -1  13   4        631.95        574.54        11.52 o                         
   0  13   4        160.05        129.74         4.35 o                         
   1  13   4        382.16        332.06         6.92 o                         
   2  13   4         64.04         61.04         3.12 o                         
   3  13   4         73.38         82.72         3.35 o                         
   4  13   4        246.40        225.24         6.82 o                         
   5  13   4        166.74        179.60         4.73 o                         
   6  13   4        334.24        339.37         6.94 o                         
   7  13   4        498.04        514.81         8.08 o                         
   8  13   4        247.12        238.36         4.99 o                         
   9  13   4          0.19         -0.74         0.74 o                         
 -10  14   4         27.93         21.97         2.57 o                         
  -9  14   4        167.34        171.23         3.76 o                         
  -8  14   4         44.99         38.76         2.63 o                         
  -7  14   4        504.23        571.98         7.29 o                         
  -6  14   4         23.76         27.47         3.26 o                         
  -5  14   4          3.50          0.07         1.50 o                         
  -4  14   4        764.02        743.30        10.68 o                         
  -3  14   4        257.65        249.68         5.54 o                         
  -2  14   4         95.22         72.59         2.64 o                         
  -1  14   4        135.77        128.55         3.40 o                         
   0  14   4       2224.60       2224.63        17.30 o                         
   1  14   4        240.03        244.24         6.82 o                         
   2  14   4        122.49        121.80         4.01 o                         
   3  14   4         93.19         71.01         2.95 o                         
   4  14   4        192.75        197.07         7.50 o                         
   5  14   4        316.12        300.98         7.01 o                         
   6  14   4         72.49         66.39         3.18 o                         
   7  14   4          0.63          1.53         1.04 o                         
   8  14   4        222.45        228.15         4.99 o                         
   9  14   4         29.32         26.39         2.24 o                         
  -9  15   4        683.61        692.74         8.80 o                         
  -8  15   4          2.17          3.76         1.26 o                         
  -7  15   4        389.12        402.36         6.42 o                         
  -6  15   4        177.39        188.49         6.06 o                         
  -5  15   4         44.73         44.14         2.95 o                         
  -4  15   4        911.64        903.36        14.03 o                         
  -3  15   4        479.65        474.52         7.99 o                         
  -2  15   4       1196.11       1173.81        10.25 o                         
  -1  15   4        744.62        728.48         8.04 o                         
   0  15   4         38.26         40.05         2.12 o                         
   1  15   4          8.60         10.03         1.45 o                         
   2  15   4        449.61        489.16         8.37 o                         
   3  15   4        922.23        954.12        11.07 o                         
   4  15   4         62.87         59.58         3.86 o                         
   5  15   4        168.68        153.38         5.89 o                         
   6  15   4          2.34          2.79         1.54 o                         
   7  15   4        109.92         99.64         3.98 o                         
   8  15   4        126.26        128.61         3.51 o                         
   9  15   4         10.74          9.20         1.84 o                         
  -9  16   4          2.39          1.37         1.11 o                         
  -8  16   4          3.21          1.68         1.11 o                         
  -7  16   4        674.67        693.70         7.32 o                         
  -6  16   4         99.88        101.26         3.96 o                         
  -5  16   4        859.29        909.36        12.50 o                         
  -4  16   4         27.37         29.59         2.67 o                         
  -3  16   4       1567.71       1489.65        14.13 o                         
  -2  16   4          5.30          3.93         1.29 o                         
  -1  16   4          3.86          3.07         1.25 o                         
   0  16   4       1283.25       1345.66        16.21 o                         
   1  16   4         17.07         15.67         2.12 o                         
   2  16   4       1794.74       1772.51        17.51 o                         
   3  16   4        444.25        484.59         7.94 o                         
   4  16   4          2.75          4.08         1.75 o                         
   5  16   4         57.24         47.53         3.52 o                         
   6  16   4          1.03          1.80         1.72 o                         
   7  16   4         31.46         30.81         2.70 o                         
   8  16   4          0.13         -0.97         0.99 o                         
  -8  17   4         16.52         21.78         1.83 o                         
  -7  17   4       1166.56       1191.63        10.52 o                         
  -6  17   4       2521.66       2559.28        17.55 o                         
  -5  17   4        656.06        673.19         9.75 o                         
  -4  17   4        374.19        348.46         7.55 o                         
  -3  17   4          3.78          5.32         1.57 o                         
  -2  17   4        265.05        244.91         5.42 o                         
  -1  17   4        136.05        136.31         3.76 o                         
   0  17   4        730.60        675.00        10.06 o                         
   1  17   4       1249.81       1132.65        13.06 o                         
   2  17   4        146.49        145.54         4.52 o                         
   3  17   4         10.81          7.97         1.81 o                         
   4  17   4         27.24         39.92         3.20 o                         
   5  17   4         17.62          8.91         1.89 o                         
   6  17   4         34.86         36.03         2.56 o                         
   7  17   4          2.44          0.94         0.80 o                         
   8  17   4          0.56         -0.10         0.58 o                         
  -8  18   4          0.62         -0.34         0.83 o                         
  -7  18   4        412.08        444.51        15.67 o                         
  -6  18   4         86.30         88.74         3.34 o                         
  -5  18   4         20.13         24.59         2.13 o                         
  -4  18   4        433.35        454.93         8.26 o                         
  -3  18   4         15.10         18.94         2.52 o                         
  -2  18   4        101.24        113.24         3.96 o                         
  -1  18   4          7.28          3.90         1.24 o                         
   0  18   4        438.79        387.55         7.54 o                         
   1  18   4        271.47        291.04         6.48 o                         
   2  18   4         91.58         87.05         3.60 o                         
   3  18   4        137.66        112.73         4.76 o                         
   4  18   4          2.91          6.99         1.79 o                         
   5  18   4         42.11         44.27         3.43 o                         
   6  18   4         20.03         21.44         1.92 o                         
   7  18   4         22.88         22.11         1.70 o                         
  -7  19   4        221.30        206.20         5.55 o                         
  -6  19   4        100.72         99.69         3.17 o                         
  -5  19   4         81.33         77.67         3.00 o                         
  -4  19   4         48.91         51.86         2.82 o                         
  -3  19   4          0.71         -0.79         1.33 o                         
  -2  19   4         98.22        103.61         3.83 o                         
  -1  19   4        217.13        206.72         6.48 o                         
   0  19   4          8.46         10.16         1.75 o                         
   1  19   4         58.98         65.02         3.25 o                         
   2  19   4         24.26         30.62         2.69 o                         
   3  19   4        161.09        168.55         5.45 o                         
   4  19   4          9.03          7.36         1.49 o                         
   5  19   4         25.84         27.01         2.35 o                         
   6  19   4        133.31        140.95         3.17 o                         
   7  19   4         65.69         67.79         2.56 o                         
  -7  20   4        112.74        118.77         4.14 o                         
  -6  20   4        107.67        109.86         3.41 o                         
  -5  20   4         46.41         45.11         2.60 o                         
  -4  20   4         35.45         32.31         2.17 o                         
  -3  20   4         22.13         15.62         1.81 o                         
  -2  20   4        140.47        139.73         4.82 o                         
  -1  20   4        224.50        231.54         7.07 o                         
   0  20   4        199.59        196.14         5.70 o                         
   1  20   4         80.28         80.14         4.29 o                         
   2  20   4        229.20        228.65         6.21 o                         
   3  20   4          1.59          2.31         1.31 o                         
   4  20   4        100.77        107.80         4.04 o                         
   5  20   4          0.28          2.13         1.17 o                         
   6  20   4          0.30          0.43         0.79 o                         
  -6  21   4        127.73        150.29         3.35 o                         
  -5  21   4         37.14         47.80         2.45 o                         
  -4  21   4        459.62        460.71         7.59 o                         
  -3  21   4         47.98         43.78         3.64 o                         
  -2  21   4         16.58         13.07         1.59 o                         
  -1  21   4        862.76        913.91        12.80 o                         
   0  21   4          1.23          3.08         1.60 o                         
   1  21   4          3.69          9.82         2.15 o                         
   2  21   4          0.73          3.25         1.91 o                         
   3  21   4          5.15          4.59         1.25 o                         
   4  21   4         13.36         13.23         1.41 o                         
   5  21   4         68.72         59.20         3.36 o                         
  -5  22   4          8.86          9.57         1.11 o                         
  -4  22   4         99.68        102.33         2.82 o                         
  -3  22   4          0.47          0.71         1.01 o                         
  -2  22   4        119.78        120.75         5.02 o                         
  -1  22   4         75.54         74.27         3.56 o                         
   0  22   4        138.29        132.15         4.65 o                         
   1  22   4         18.43         15.16         1.85 o                         
   2  22   4         20.69         23.52         2.09 o                         
   3  22   4         78.99         90.54         3.46 o                         
   4  22   4        160.81        166.41         4.73 o                         
   5  22   4         50.72         49.35         2.12 o                         
  -4  23   4        102.02        121.68         3.51 o                         
  -3  23   4          6.80          9.27         1.17 o                         
  -2  23   4         74.67         70.60         3.50 o                         
  -1  23   4        248.11        281.23         6.81 o                         
   0  23   4        170.96        160.07         3.85 o                         
   1  23   4         25.67         24.31         2.03 o                         
   2  23   4         51.28         55.60         2.56 o                         
   3  23   4        137.11        130.74         3.44 o                         
   4  23   4        132.31        120.05         3.91 o                         
  -3  24   4         66.09         78.48         3.86 o                         
  -2  24   4         56.20         54.32         2.03 o                         
  -1  24   4          6.67          4.06         1.09 o                         
   0  24   4       1126.40       1152.97        45.52 o                         
   1  24   4         73.46         62.52         2.57 o                         
   2  24   4        117.62        127.79         3.46 o                         
   0  25   4        336.59        343.23         9.29 o                         
 -11   1   5         48.94         53.55         2.87 o                         
 -10   1   5         27.15         29.18         2.37 o                         
  -9   1   5         45.31         40.48         2.38 o                         
  -8   1   5         17.74         14.26         1.53 o                         
  -7   1   5        134.66        138.85         3.43 o                         
  -6   1   5         23.87         24.16         1.51 o                         
  -5   1   5        230.53        215.29        10.98 o                         
  -4   1   5        265.52        307.54         7.82 o                         
  -3   1   5        516.71        510.43        14.02 o                         
  -2   1   5       1830.33       1906.31        25.28 o                         
  -1   1   5       1327.40       1368.88        22.06 o                         
   0   1   5       8631.09       8766.42       116.11 o                         
   1   1   5        203.24        202.42         9.41 o                         
   2   1   5          1.14          0.79         2.70 o                         
   3   1   5         50.16         48.54         8.95 o                         
   4   1   5        312.27        308.14        13.58 o                         
   5   1   5         25.96         13.15         3.06 o                         
   6   1   5          0.29          0.45         1.98 o                         
   7   1   5         79.52         95.12         3.25 o                         
   8   1   5          7.19          5.92         1.71 o                         
   9   1   5          5.23          2.01         1.19 o                         
  10   1   5        209.64        196.22         5.21 o                         
 -11   2   5        279.31        283.35         7.36 o                         
 -10   2   5        384.90        385.54         7.41 o                         
  -9   2   5        538.18        538.03         7.29 o                         
  -8   2   5       1466.88       1422.01        11.84 o                         
  -7   2   5        532.05        522.68         6.31 o                         
  -6   2   5        411.97        404.95         5.61 o                         
  -5   2   5        516.08        491.71        13.03 o                         
  -4   2   5        352.73        431.58        11.40 o                         
  -3   2   5        578.12        559.13         9.03 o                         
  -2   2   5        923.38       1006.50        18.62 o                         
  -1   2   5      18315.45      19256.12       254.10 o                         
   0   2   5          6.18          7.66         2.60 o                         
   1   2   5         83.55         62.72         5.58 o                         
   2   2   5        221.28        222.79        13.83 o                         
   3   2   5        167.13        162.56         7.56 o                         
   4   2   5        180.72        181.48         8.57 o                         
   5   2   5         60.08         58.06         3.66 o                         
   6   2   5        717.74        679.61         9.10 o                         
   7   2   5         29.50         26.04         2.23 o                         
   8   2   5        447.42        455.48         6.14 o                         
   9   2   5         91.62         93.23         3.22 o                         
  10   2   5         27.45         25.22         2.28 o                         
 -11   3   5         33.65         36.03         2.26 o                         
 -10   3   5         42.20         45.28         2.91 o                         
  -9   3   5        307.57        316.96         5.28 o                         
  -8   3   5        311.45        319.01         5.66 o                         
  -7   3   5         70.71         60.52         2.30 o                         
  -6   3   5          4.86          4.05         0.86 o                         
  -5   3   5        155.83        150.74         7.44 o                         
  -4   3   5         72.38         61.08         4.51 o                         
  -3   3   5         50.02         72.76         3.41 o                         
  -2   3   5        546.50        583.92        14.32 o                         
  -1   3   5         19.84         25.99         3.55 o                         
   0   3   5        703.32        729.57        17.16 o                         
   1   3   5        799.74        839.45        19.39 o                         
   2   3   5       1429.99       1518.73        20.65 o                         
   3   3   5         77.71         62.31         4.90 o                         
   4   3   5          3.63         10.28         2.77 o                         
   5   3   5        255.52        258.21         6.25 o                         
   6   3   5         29.29         31.36         2.76 o                         
   7   3   5          3.35          5.75         1.51 o                         
   8   3   5         42.74         38.37         2.15 o                         
   9   3   5          2.67          4.27         1.32 o                         
  10   3   5        618.94        591.21        12.96 o                         
 -11   4   5         34.58         34.25         2.19 o                         
 -10   4   5        157.54        156.70         4.82 o                         
  -9   4   5         34.75         29.26         1.92 o                         
  -8   4   5         47.21         46.38         2.30 o                         
  -7   4   5         35.32         32.86         1.91 o                         
  -6   4   5          8.85          7.09         1.07 o                         
  -5   4   5        270.74        257.56         9.84 o                         
  -4   4   5         83.58         82.07         5.35 o                         
  -3   4   5        274.94        251.22         7.46 o                         
  -2   4   5        638.07        642.28        15.20 o                         
  -1   4   5          2.87          0.99         1.99 o                         
   0   4   5        778.13        808.22        18.87 o                         
   1   4   5        311.97        342.43        12.65 o                         
   2   4   5         87.12         96.81         5.44 o                         
   3   4   5         17.14         17.98         2.93 o                         
   4   4   5        783.09        773.21        17.70 o                         
   5   4   5         34.35         49.33         2.97 o                         
   6   4   5        137.36        144.47         5.62 o                         
   7   4   5          8.91          9.61         1.49 o                         
   8   4   5          0.00          0.76         1.17 o                         
   9   4   5         95.38         99.01         3.38 o                         
  10   4   5        270.68        254.58         7.01 o                         
 -11   5   5          5.18          5.24         1.64 o                         
 -10   5   5         17.04         16.31         1.98 o                         
  -9   5   5         29.99         32.88         2.30 o                         
  -8   5   5        157.16        161.06         4.06 o                         
  -7   5   5       1694.54       1736.49        14.37 o                         
  -6   5   5        763.71        796.78         7.65 o                         
  -5   5   5        131.71        154.99         7.72 o                         
  -4   5   5        228.36        241.33         8.89 o                         
  -3   5   5        119.01        134.98         6.28 o                         
  -2   5   5       3518.81       3884.16        38.32 o                         
  -1   5   5        413.03        436.45        13.46 o                         
   0   5   5       4008.66       4120.85        43.03 o                         
   1   5   5        110.72        115.38         5.30 o                         
   2   5   5       1964.70       2152.22        25.27 o                         
   3   5   5          1.08          1.38         1.64 o                         
   4   5   5       1029.57       1086.88        21.30 o                         
   5   5   5          3.87         11.94         2.67 o                         
   6   5   5         35.01         32.38         2.98 o                         
   7   5   5        343.06        342.22         6.90 o                         
   8   5   5         40.07         35.43         2.39 o                         
   9   5   5        164.19        169.75         4.22 o                         
  10   5   5        126.41        126.89         4.96 o                         
 -11   6   5         18.99         17.99         1.70 o                         
 -10   6   5          0.02         -0.12         1.41 o                         
  -9   6   5         24.59         21.06         1.95 o                         
  -8   6   5        203.97        197.15         4.45 o                         
  -7   6   5         67.55         63.22         2.33 o                         
  -6   6   5       1280.43       1337.41        11.08 o                         
  -5   6   5        350.67        370.67        15.70 o                         
  -4   6   5        135.60        158.18         9.14 o                         
  -3   6   5        994.57       1025.86        17.38 o                         
  -2   6   5        456.98        516.99        10.53 o                         
  -1   6   5       2688.83       2769.11        34.93 o                         
   0   6   5        845.98        841.95        20.00 o                         
   1   6   5       1674.37       1655.69        29.24 o                         
   2   6   5         10.47         11.56         2.36 o                         
   3   6   5          4.00          1.81         3.23 o                         
   4   6   5       1074.01       1065.32        21.56 o                         
   5   6   5        302.56        307.95         7.83 o                         
   6   6   5        408.01        422.04         8.37 o                         
   7   6   5         30.26         28.25         2.51 o                         
   8   6   5        415.67        435.51         6.97 o                         
   9   6   5         37.45         39.43         2.19 o                         
  10   6   5          5.76          9.58         1.92 o                         
 -11   7   5          1.12          4.47         1.75 o                         
 -10   7   5         74.47         71.26         3.02 o                         
  -9   7   5          4.08          4.51         1.31 o                         
  -8   7   5          0.43         -0.43         1.13 o                         
  -7   7   5         21.05         23.21         1.70 o                         
  -6   7   5          0.32          2.01         1.46 o                         
  -5   7   5        867.95        913.33         9.78 o                         
  -4   7   5       2036.25       1985.35        34.72 o                         
  -3   7   5        575.11        581.52        16.53 o                         
  -2   7   5        923.55       1029.82        19.24 o                         
  -1   7   5        238.82        261.97        11.28 o                         
   0   7   5       3178.50       3220.82        40.41 o                         
   1   7   5       1234.78       1324.17        26.96 o                         
   2   7   5        912.45        964.86        17.88 o                         
   3   7   5         17.69         24.58         5.77 o                         
   4   7   5         21.07         19.96         3.38 o                         
   5   7   5         64.75         60.86         4.32 o                         
   6   7   5        478.42        478.33         8.32 o                         
   7   7   5        155.17        152.98         4.71 o                         
   8   7   5          6.68          7.78         1.58 o                         
   9   7   5        165.96        182.80         4.87 o                         
  10   7   5         33.58         35.46         2.63 o                         
 -11   8   5         20.73         19.97         1.88 o                         
 -10   8   5        131.24        134.07         4.44 o                         
  -9   8   5          3.61          2.90         1.63 o                         
  -8   8   5        175.25        180.97         4.84 o                         
  -7   8   5        147.01        150.76         4.02 o                         
  -6   8   5         12.29          9.09         1.55 o                         
  -5   8   5         15.27         24.54         1.92 o                         
  -4   8   5        189.90        186.40        11.06 o                         
  -3   8   5        588.53        585.41        18.25 o                         
  -2   8   5       2542.54       2588.10        44.39 o                         
  -1   8   5        486.99        509.78        12.59 o                         
   0   8   5        332.55        331.16        13.62 o                         
   1   8   5        499.32        465.72        16.69 o                         
   2   8   5         26.99         21.89         4.30 o                         
   3   8   5         36.22         51.74         4.97 o                         
   4   8   5          1.26         -0.01         2.45 o                         
   5   8   5         56.91         61.88         3.35 o                         
   6   8   5        473.69        474.49         8.28 o                         
   7   8   5         91.07         87.62         3.64 o                         
   8   8   5          2.00          1.84         1.07 o                         
   9   8   5          1.67         -0.94         1.17 o                         
  10   8   5         97.43        102.90         3.91 o                         
 -11   9   5          0.52          1.17         1.47 o                         
 -10   9   5         52.06         52.18         3.25 o                         
  -9   9   5          9.83          9.73         1.44 o                         
  -8   9   5          3.54          4.86         1.28 o                         
  -7   9   5        143.75        161.68         4.34 o                         
  -6   9   5        156.72        161.22         4.77 o                         
  -5   9   5         58.77         75.03         3.27 o                         
  -4   9   5          0.59         -0.94         1.61 o                         
  -3   9   5        520.79        556.19        29.15 o                         
  -2   9   5       1315.94       1406.70        58.74 o                         
  -1   9   5        676.44        662.17        13.95 o                         
   0   9   5       3682.68       3589.31        46.32 o                         
   1   9   5        100.52        111.27         8.72 o                         
   2   9   5        515.62        551.32        19.59 o                         
   3   9   5          0.33          2.19         4.77 o                         
   4   9   5        318.80        318.19         7.37 o                         
   5   9   5         59.22         69.39         3.21 o                         
   6   9   5        766.37        770.75        11.37 o                         
   7   9   5        915.12        910.19        10.63 o                         
   8   9   5        164.93        165.58         4.38 o                         
   9   9   5        260.34        257.32         4.93 o                         
  10   9   5        176.65        176.77         6.32 o                         
 -10  10   5        116.20        122.66         5.31 o                         
  -9  10   5         19.72         17.71         1.82 o                         
  -8  10   5        464.01        495.60         6.98 o                         
  -7  10   5        880.71        895.89        10.16 o                         
  -6  10   5        143.92        149.87         4.79 o                         
  -5  10   5         71.00         81.18         3.44 o                         
  -4  10   5          8.54         11.92         1.44 o                         
  -3  10   5        155.48        201.00        11.24 o                         
  -2  10   5         39.90         34.84         5.07 o                         
  -1  10   5        100.69         88.16         5.58 o                         
   0  10   5        201.78        199.02         9.39 o                         
   1  10   5        748.99        672.97        21.52 o                         
   2  10   5          0.35          7.63         3.28 o                         
   3  10   5        239.66        268.12         7.10 o                         
   4  10   5        927.48        885.39        11.44 o                         
   5  10   5        274.87        271.31         6.65 o                         
   6  10   5        480.29        483.79        10.07 o                         
   7  10   5        156.02        169.64         5.18 o                         
   8  10   5        799.25        783.40         9.72 o                         
   9  10   5        281.59        261.09         5.02 o                         
  10  10   5          9.60          7.95         1.88 o                         
 -10  11   5         46.32         45.51         3.19 o                         
  -9  11   5          6.49          5.58         1.29 o                         
  -8  11   5         54.40         59.84         2.57 o                         
  -7  11   5         63.64         54.75         2.45 o                         
  -6  11   5         15.88         13.61         1.89 o                         
  -5  11   5        469.24        425.63         7.55 o                         
  -4  11   5        145.85        148.20         4.43 o                         
  -3  11   5        305.80        305.60         6.82 o                         
  -2  11   5        392.48        421.60        15.62 o                         
  -1  11   5        531.64        564.61        18.50 o                         
   0  11   5         86.91         73.92         7.04 o                         
   1  11   5         97.85         74.07         6.27 o                         
   2  11   5        248.45        204.70         6.12 o                         
   3  11   5         56.95         47.89         3.17 o                         
   4  11   5        121.88        114.37         4.89 o                         
   5  11   5         91.74         92.65         4.04 o                         
   6  11   5        790.82        795.22        11.63 o                         
   7  11   5        300.09        312.82         7.40 o                         
   8  11   5        457.30        441.89         8.41 o                         
   9  11   5        334.98        316.60         7.06 o                         
 -10  12   5          5.65          6.52         2.13 o                         
  -9  12   5        142.10        146.37         5.40 o                         
  -8  12   5        332.16        342.86         5.45 o                         
  -7  12   5          0.08          0.28         1.00 o                         
  -6  12   5        296.44        285.59         6.83 o                         
  -5  12   5        715.86        749.34        10.94 o                         
  -4  12   5         15.63         18.03         2.28 o                         
  -3  12   5         46.45         40.10         2.65 o                         
  -2  12   5          3.12          5.24         1.84 o                         
  -1  12   5        262.45        300.05         6.29 o                         
   0  12   5        410.02        470.06         9.10 o                         
   1  12   5         10.91         16.55         1.98 o                         
   2  12   5        251.22        238.10         6.30 o                         
   3  12   5         73.33         74.46         4.09 o                         
   4  12   5         54.91         54.56         3.76 o                         
   5  12   5         22.66         23.64         2.41 o                         
   6  12   5         39.13         33.04         2.77 o                         
   7  12   5          0.06          2.12         1.36 o                         
   8  12   5         22.85         18.64         1.73 o                         
   9  12   5          1.07          0.27         1.06 o                         
 -10  13   5         47.07         44.31         3.97 o                         
  -9  13   5        101.35        105.59         3.25 o                         
  -8  13   5        504.16        523.88         7.61 o                         
  -7  13   5        799.84        818.34         9.96 o                         
  -6  13   5        238.58        244.36         9.06 o                         
  -5  13   5        733.99        705.47        12.23 o                         
  -4  13   5        183.77        188.34         6.26 o                         
  -3  13   5          0.29         -1.44         1.87 o                         
  -2  13   5        195.90        206.50         5.10 o                         
  -1  13   5        187.73        155.28         4.72 o                         
   0  13   5       1991.63       1942.56        21.64 o                         
   1  13   5        383.38        377.22         8.06 o                         
   2  13   5        341.36        322.46         7.93 o                         
   3  13   5        290.41        288.23         6.84 o                         
   4  13   5         40.22         47.31         4.03 o                         
   5  13   5        174.41        176.52         5.68 o                         
   6  13   5        341.29        328.75         7.19 o                         
   7  13   5         95.78         89.10         3.45 o                         
   8  13   5        202.87        200.33         4.20 o                         
   9  13   5         48.73         41.63         2.17 o                         
  -9  14   5        105.73        122.50         4.94 o                         
  -8  14   5        343.86        357.89         6.87 o                         
  -7  14   5         95.95         90.40         3.23 o                         
  -6  14   5         40.85         36.19         3.00 o                         
  -5  14   5        170.95        165.75         6.03 o                         
  -4  14   5       1144.17       1189.35        18.24 o                         
  -3  14   5       2325.78       2257.87        24.89 o                         
  -2  14   5        506.84        469.80         7.78 o                         
  -1  14   5       2245.18       2115.81        15.14 o                         
   0  14   5        201.98        191.87         5.35 o                         
   1  14   5        675.99        720.23        11.31 o                         
   2  14   5       1237.30       1321.71        16.16 o                         
   3  14   5        387.91        396.66        12.32 o                         
   4  14   5        246.05        236.16         8.18 o                         
   5  14   5         14.43         12.90         2.00 o                         
   6  14   5        218.03        220.19         5.91 o                         
   7  14   5         18.33         19.88         1.79 o                         
   8  14   5         80.00         72.42         2.58 o                         
  -9  15   5        237.30        229.64         6.52 o                         
  -8  15   5          0.02          1.03         1.09 o                         
  -7  15   5        315.31        314.00         5.41 o                         
  -6  15   5         14.37          8.87         1.92 o                         
  -5  15   5       2142.55       2122.50        20.42 o                         
  -4  15   5       4879.04       4792.58        31.73 o                         
  -3  15   5        673.46        631.51        13.23 o                         
  -2  15   5         73.68         63.86         3.35 o                         
  -1  15   5        141.16        157.90         4.28 o                         
   0  15   5         13.37         14.95         2.12 o                         
   1  15   5        604.95        637.68        10.74 o                         
   2  15   5        251.93        190.75         5.71 o                         
   3  15   5       1184.31       1083.53        13.11 o                         
   4  15   5         61.44         61.60         4.44 o                         
   5  15   5        182.61        186.95         7.44 o                         
   6  15   5          4.24          3.24         1.76 o                         
   7  15   5         71.95         75.22         3.36 o                         
   8  15   5         96.27         91.63         3.92 o                         
  -8  16   5         21.60         20.05         1.60 o                         
  -7  16   5         56.82         52.60         2.26 o                         
  -6  16   5        184.33        179.98         4.94 o                         
  -5  16   5        457.30        507.34         8.48 o                         
  -4  16   5         24.66         22.98         2.75 o                         
  -3  16   5        141.84        128.89         5.40 o                         
  -2  16   5        910.03        884.18        10.84 o                         
  -1  16   5        314.95        350.43         8.81 o                         
   0  16   5         80.59         84.71         3.55 o                         
   1  16   5         78.34         60.63         3.98 o                         
   2  16   5         58.84         53.79         3.29 o                         
   3  16   5        657.35        665.84        11.80 o                         
   4  16   5         35.05         33.87         3.61 o                         
   5  16   5         37.31         33.04         3.42 o                         
   6  16   5          5.74          7.96         1.72 o                         
   7  16   5        151.75        159.33         4.36 o                         
   8  16   5          2.02          3.90         0.86 o                         
  -8  17   5        669.47        695.27        10.11 o                         
  -7  17   5         80.58         80.62         2.49 o                         
  -6  17   5         23.03         25.63         2.06 o                         
  -5  17   5        587.23        595.22        10.13 o                         
  -4  17   5          0.18          0.35         1.75 o                         
  -3  17   5          7.75          7.27         2.10 o                         
  -2  17   5        227.15        242.56         5.72 o                         
  -1  17   5          5.27          0.96         1.20 o                         
   0  17   5        465.20        444.34         8.56 o                         
   1  17   5         57.09         42.93         2.78 o                         
   2  17   5         18.83         20.28         2.15 o                         
   3  17   5         98.62         87.26         3.78 o                         
   4  17   5         14.04         20.07         3.10 o                         
   5  17   5        928.26        957.41        16.83 o                         
   6  17   5          0.96          0.62         0.99 o                         
   7  17   5          6.06          6.57         0.98 o                         
  -8  18   5          0.20          2.22         1.37 o                         
  -7  18   5         13.30         15.31         1.94 o                         
  -6  18   5         22.16         23.13         2.11 o                         
  -5  18   5         24.02         22.78         2.04 o                         
  -4  18   5        116.86        120.24         5.70 o                         
  -3  18   5        817.76        832.31        12.49 o                         
  -2  18   5        338.40        332.44         6.42 o                         
  -1  18   5        398.54        374.41         6.88 o                         
   0  18   5         71.55         74.58         3.45 o                         
   1  18   5        253.36        224.23         5.47 o                         
   2  18   5        294.73        329.23         8.32 o                         
   3  18   5         17.13         17.86         2.33 o                         
   4  18   5        384.50        395.26         9.89 o                         
   5  18   5         86.56         87.76         4.72 o                         
   6  18   5         38.52         45.92         1.95 o                         
   7  18   5         10.96         13.57         1.79 o                         
  -7  19   5         60.86         58.28         3.14 o                         
  -6  19   5        257.03        242.55         4.50 o                         
  -5  19   5        202.04        198.92         4.51 o                         
  -4  19   5        329.50        310.27         6.27 o                         
  -3  19   5         92.47         78.04         3.46 o                         
  -2  19   5        268.52        246.32         5.51 o                         
  -1  19   5        146.51        130.78         4.16 o                         
   0  19   5         21.55         18.01         1.96 o                         
   1  19   5         12.53          9.68         1.83 o                         
   2  19   5          0.00          0.30         1.78 o                         
   3  19   5        233.09        212.48         6.79 o                         
   4  19   5         20.00         18.75         2.56 o                         
   5  19   5          4.27          5.96         1.27 o                         
   6  19   5        114.23        111.76         2.70 o                         
  -6  20   5         11.28         10.11         1.19 o                         
  -5  20   5         25.10         21.18         1.57 o                         
  -4  20   5         47.56         48.05         2.43 o                         
  -3  20   5         21.62         28.71         2.10 o                         
  -2  20   5         15.28         14.98         1.51 o                         
  -1  20   5         15.40         17.61         1.98 o                         
   0  20   5          7.64          6.99         1.74 o                         
   1  20   5          3.34          7.20         2.24 o                         
   2  20   5          6.76          8.64         2.23 o                         
   3  20   5        198.13        209.21         5.41 o                         
   4  20   5        144.80        146.20         5.15 o                         
   5  20   5         19.02         23.15         1.33 o                         
   6  20   5         52.89         56.57         2.75 o                         
  -6  21   5        248.91        249.62        14.85 o                         
  -5  21   5         13.91         13.95         1.63 o                         
  -4  21   5          9.07          8.67         1.14 o                         
  -3  21   5        220.45        229.04         4.99 o                         
  -2  21   5         24.66         28.47         2.96 o                         
  -1  21   5        152.63        161.18         5.23 o                         
   0  21   5        244.68        264.60         6.56 o                         
   1  21   5        125.46        142.79         5.70 o                         
   2  21   5         53.83         65.73         3.74 o                         
   3  21   5          7.82          5.35         1.09 o                         
   4  21   5         41.23         41.70         1.93 o                         
   5  21   5         19.90         22.88         1.90 o                         
  -5  22   5        540.18        543.05         6.61 o                         
  -4  22   5        452.53        461.25         5.91 o                         
  -3  22   5        290.92        302.01         5.42 o                         
  -2  22   5        542.80        608.44        10.14 o                         
  -1  22   5          4.69          7.38         1.54 o                         
   0  22   5         19.09         18.51         1.92 o                         
   1  22   5        159.69        145.12         5.15 o                         
   2  22   5        786.46        830.24        13.87 o                         
   3  22   5          0.36          0.05         0.59 o                         
   4  22   5         45.72         51.23         2.91 o                         
  -4  23   5        607.94        645.87        15.60 o                         
  -3  23   5         84.57         92.98         2.67 o                         
  -2  23   5        156.63        162.11         4.58 o                         
  -1  23   5        486.93        496.93         8.65 o                         
   0  23   5         29.04         24.70         1.76 o                         
   1  23   5        239.55        257.47         6.15 o                         
   2  23   5        440.53        457.29         9.84 o                         
   3  23   5         53.80         61.50         3.04 o                         
  -2  24   5          1.59          0.29         1.01 o                         
  -1  24   5         11.34         10.99         3.38 o                         
   0  24   5        115.80        120.28         6.28 o                         
   1  24   5         83.70         79.15         4.70 o                         
 -11   0   6       1115.87       1172.89        21.76 o                         
 -10   0   6        783.86        773.24        13.72 o                         
  -9   0   6        721.82        730.05        21.44 o                         
  -8   0   6         58.28         60.11         3.78 o                         
  -7   0   6       1349.23       1338.84        18.10 o                         
  -6   0   6        167.82        176.08         6.45 o                         
  -5   0   6        549.07        547.08        26.14 o                         
  -4   0   6          8.50          2.51         2.14 o                         
  -3   0   6        734.09        787.96        27.34 o                         
  -2   0   6        470.35        543.46        21.90 o                         
  -1   0   6        208.19        190.66        13.28 o                         
   0   0   6        112.35        135.29        12.29 o                         
   1   0   6       2110.73       2246.37        48.91 o                         
   2   0   6         29.64         18.20         5.65 o                         
   3   0   6        546.29        466.65        24.75 o                         
   4   0   6        624.53        681.46        31.17 o                         
   5   0   6        247.45        265.21         7.40 o                         
   6   0   6        645.00        626.58        12.98 o                         
   7   0   6         49.45         43.24         3.69 o                         
   8   0   6        348.56        325.80        10.44 o                         
   9   0   6         52.49         56.59         3.42 o                         
  10   0   6         11.31         17.94         3.11 o                         
 -11   1   6         71.74         72.71         4.85 o                         
 -10   1   6        877.64        898.01        11.42 o                         
  -9   1   6         54.01         48.68         2.58 o                         
  -8   1   6        436.42        430.41         7.26 o                         
  -7   1   6       1054.54       1041.13        10.59 o                         
  -6   1   6         31.96         31.43         1.99 o                         
  -5   1   6        276.42        297.47        13.74 o                         
  -4   1   6          0.07         -0.56         1.30 o                         
  -3   1   6        250.71        281.30        12.67 o                         
  -2   1   6        372.35        433.76        16.70 o                         
  -1   1   6        237.76        230.49        16.29 o                         
   0   1   6         39.54         25.64         4.15 o                         
   1   1   6        123.74        130.08        15.47 o                         
   2   1   6       5501.37       5592.66        57.44 o                         
   3   1   6         34.78         35.96         7.30 o                         
   4   1   6        324.53        354.54        16.02 o                         
   5   1   6          4.76          1.67         1.48 o                         
   6   1   6        276.09        275.71         6.84 o                         
   7   1   6        297.27        280.30         6.72 o                         
   8   1   6          5.82          2.78         1.98 o                         
   9   1   6         77.69         79.87         3.00 o                         
  10   1   6          3.35         -0.05         1.33 o                         
 -11   2   6         12.55         10.92         2.00 o                         
 -10   2   6          9.91         13.69         1.65 o                         
  -9   2   6          7.65         10.84         1.59 o                         
  -8   2   6         35.03         36.60         2.45 o                         
  -7   2   6         19.66         20.99         1.89 o                         
  -6   2   6         81.32         82.01         2.79 o                         
  -5   2   6        110.26        114.67         6.06 o                         
  -4   2   6          5.01          2.99         1.58 o                         
  -3   2   6          2.85          2.33         1.59 o                         
  -2   2   6          4.03          4.57         2.51 o                         
  -1   2   6        555.88        591.64        16.66 o                         
   0   2   6        284.10        320.02        12.77 o                         
   1   2   6          2.43          3.39         2.82 o                         
   2   2   6        717.42        725.20        20.70 o                         
   3   2   6        426.41        441.20        17.13 o                         
   4   2   6         41.27         47.18         5.98 o                         
   5   2   6         37.26         35.07         2.20 o                         
   6   2   6        142.58        149.33         5.55 o                         
   7   2   6          1.49          0.75         1.59 o                         
   8   2   6         10.05         12.45         1.86 o                         
   9   2   6          0.14         -0.38         1.07 o                         
  10   2   6         67.10         59.74         3.89 o                         
 -11   3   6         67.59         65.78         3.68 o                         
 -10   3   6        291.43        290.10         6.06 o                         
  -9   3   6        253.43        244.21         6.69 o                         
  -8   3   6          0.51         -0.74         1.05 o                         
  -7   3   6        107.10        109.95         3.28 o                         
  -6   3   6          0.16          1.71         1.08 o                         
  -5   3   6        366.26        367.78         6.97 o                         
  -4   3   6         28.34         35.42         4.93 o                         
  -3   3   6         27.53         23.91         3.24 o                         
  -2   3   6        443.93        496.01        15.03 o                         
  -1   3   6        159.66        157.79         8.88 o                         
   0   3   6        358.44        435.37        15.04 o                         
   1   3   6        156.07        162.13         9.68 o                         
   2   3   6        971.25        958.18        24.14 o                         
   3   3   6        186.38        184.24        11.34 o                         
   4   3   6        198.75        227.19         6.94 o                         
   5   3   6         16.32         12.89         1.72 o                         
   6   3   6        429.89        433.16        10.39 o                         
   7   3   6        146.41        148.07         4.38 o                         
   8   3   6          1.69          1.11         1.74 o                         
   9   3   6        206.75        206.04         5.52 o                         
  10   3   6         15.55         15.58         2.29 o                         
 -11   4   6        115.18        115.31         4.57 o                         
 -10   4   6        132.47        130.74         4.48 o                         
  -9   4   6         15.58         16.62         1.92 o                         
  -8   4   6          0.16          0.08         1.23 o                         
  -7   4   6        254.76        261.16         5.09 o                         
  -6   4   6        637.08        585.11         6.93 o                         
  -5   4   6         12.87         10.18         1.43 o                         
  -4   4   6       1015.50       1127.30        20.49 o                         
  -3   4   6         96.41         89.44         5.03 o                         
  -2   4   6       1529.12       1728.78        28.31 o                         
  -1   4   6         67.19         75.35         6.50 o                         
   0   4   6         31.59         46.44         8.00 o                         
   1   4   6         74.17         78.38         6.97 o                         
   2   4   6        497.88        494.19        17.69 o                         
   3   4   6       1390.27       1575.29        50.53 o                         
   4   4   6         13.63         14.17         1.83 o                         
   5   4   6        278.23        269.70         5.90 o                         
   6   4   6        564.01        588.99        11.26 o                         
   7   4   6         18.50         17.77         2.35 o                         
   8   4   6        102.11         92.84         3.65 o                         
   9   4   6          4.49          4.12         1.81 o                         
  10   4   6        178.84        181.84         9.74 o                         
 -11   5   6         27.64         26.90         2.38 o                         
 -10   5   6        107.47        110.85         4.06 o                         
  -9   5   6        219.58        203.15         5.18 o                         
  -8   5   6        107.52        110.36         3.46 o                         
  -7   5   6       1069.26       1057.67        10.05 o                         
  -6   5   6         47.51         42.28         2.16 o                         
  -5   5   6        108.64        104.48         4.17 o                         
  -4   5   6        103.57         97.12         6.17 o                         
  -3   5   6        590.41        605.16        12.83 o                         
  -2   5   6        130.60        159.91         8.80 o                         
  -1   5   6        546.12        514.95        16.35 o                         
   0   5   6        266.39        320.86        16.97 o                         
   1   5   6          3.51          0.94         2.68 o                         
   2   5   6         27.95         24.95         4.81 o                         
   3   5   6        987.94       1009.35        26.77 o                         
   4   5   6        863.51        884.68        10.55 o                         
   5   5   6         30.81         26.08         2.20 o                         
   6   5   6          1.15          2.08         2.15 o                         
   7   5   6          1.81          2.88         1.71 o                         
   8   5   6         11.74          7.99         1.65 o                         
   9   5   6         93.23         92.22         3.67 o                         
  10   5   6          6.43          3.44         1.21 o                         
 -11   6   6          1.29         -1.43         1.43 o                         
 -10   6   6          8.55          4.90         1.68 o                         
  -9   6   6        100.41        104.71         4.03 o                         
  -8   6   6        104.48        108.30         3.71 o                         
  -7   6   6         72.37         69.37         3.11 o                         
  -6   6   6          2.39          1.71         1.14 o                         
  -5   6   6        135.30        138.54         4.06 o                         
  -4   6   6        125.90        132.76         7.43 o                         
  -3   6   6        242.11        278.09        14.91 o                         
  -2   6   6         83.88         88.27         5.47 o                         
  -1   6   6         74.44         77.70         6.83 o                         
   0   6   6        217.86        229.56        15.72 o                         
   1   6   6        235.49        252.93        17.90 o                         
   2   6   6        109.75         91.69        18.91 o                         
   3   6   6        117.52        124.31        21.53 o                         
   4   6   6         68.03         72.17         3.76 o                         
   5   6   6          0.26         -0.39         2.14 o                         
   6   6   6        103.52         91.47         4.76 o                         
   7   6   6          4.48          4.65         1.75 o                         
   8   6   6          0.47         -0.15         1.36 o                         
   9   6   6        169.48        173.33         5.31 o                         
  10   6   6        183.97        173.17         6.30 o                         
 -11   7   6         33.13         32.08         3.13 o                         
 -10   7   6        162.27        170.21         5.49 o                         
  -9   7   6        249.94        240.70         5.76 o                         
  -8   7   6          2.42          2.51         1.40 o                         
  -7   7   6          3.13          3.89         1.22 o                         
  -6   7   6         13.82         13.31         2.41 o                         
  -5   7   6        892.11        940.14        10.93 o                         
  -4   7   6        503.03        541.07         8.64 o                         
  -3   7   6        734.07        765.81        16.56 o                         
  -2   7   6        466.89        514.40        14.63 o                         
  -1   7   6       1412.74       1419.68        60.83 o                         
   0   7   6       1191.55       1375.88        28.98 o                         
   1   7   6        219.94        232.86        12.55 o                         
   2   7   6       2309.58       2344.19        40.83 o                         
   3   7   6        140.10        143.89         7.88 o                         
   4   7   6        273.02        287.05         6.40 o                         
   5   7   6        117.10        123.92         7.02 o                         
   6   7   6          2.84          0.66         2.78 o                         
   7   7   6         26.09         24.02         2.46 o                         
   8   7   6         27.65         26.10         2.10 o                         
   9   7   6         13.85         10.95         2.12 o                         
  10   7   6          1.32          1.43         0.96 o                         
 -10   8   6         58.26         55.46         3.18 o                         
  -9   8   6        380.28        401.76         7.13 o                         
  -8   8   6         16.15         18.46         1.78 o                         
  -7   8   6         39.38         41.94         2.45 o                         
  -6   8   6       2944.10       2826.91        20.38 o                         
  -5   8   6        727.21        735.78         9.82 o                         
  -4   8   6       2280.76       2375.32        16.96 o                         
  -3   8   6         50.32         45.97        13.79 o                         
  -2   8   6        835.62        934.76        20.02 o                         
  -1   8   6       1043.41       1073.03        19.95 o                         
   0   8   6        153.87        134.24         9.88 o                         
   1   8   6        963.28        969.59        26.01 o                         
   2   8   6         19.71         24.11         5.47 o                         
   3   8   6       1812.39       1884.62        21.78 o                         
   4   8   6        362.47        356.59         8.60 o                         
   5   8   6        314.07        311.20        12.53 o                         
   6   8   6        395.21        402.49         7.88 o                         
   7   8   6          6.50          4.63         1.21 o                         
   8   8   6        108.18         98.38         3.39 o                         
   9   8   6        187.15        185.25         5.86 o                         
 -10   9   6         43.40         37.89         2.62 o                         
  -9   9   6         35.23         30.28         2.16 o                         
  -8   9   6        194.42        192.21         4.47 o                         
  -7   9   6        248.57        246.05         5.62 o                         
  -6   9   6         16.42         13.91         2.05 o                         
  -5   9   6          2.62          5.30         1.61 o                         
  -4   9   6         21.29         22.77         1.95 o                         
  -3   9   6        173.74        166.47         5.51 o                         
  -2   9   6         35.06         30.65         4.66 o                         
  -1   9   6        614.05        614.21        13.66 o                         
   0   9   6       1739.82       1777.04        35.13 o                         
   1   9   6       2021.97       2161.28        40.03 o                         
   2   9   6        480.20        458.09        10.82 o                         
   3   9   6          4.73          7.73         2.55 o                         
   4   9   6        411.49        397.90        12.82 o                         
   5   9   6         20.34         19.57         2.77 o                         
   6   9   6        158.35        157.75         5.47 o                         
   7   9   6         39.52         40.62         2.80 o                         
   8   9   6        172.63        173.34         4.51 o                         
   9   9   6         95.27         90.03         4.55 o                         
 -10  10   6         78.83         79.39         3.88 o                         
  -9  10   6         38.82         38.64         3.21 o                         
  -8  10   6         16.97         19.37         1.49 o                         
  -7  10   6          0.46         -0.94         1.27 o                         
  -6  10   6        242.67        241.12         6.41 o                         
  -5  10   6       1126.42       1148.78        14.57 o                         
  -4  10   6         98.35         85.55         3.47 o                         
  -3  10   6        209.88        201.01         5.65 o                         
  -2  10   6          7.83          9.88         2.05 o                         
  -1  10   6        278.39        272.86        10.41 o                         
   0  10   6        129.84        142.41         6.51 o                         
   1  10   6          9.95          2.02         2.13 o                         
   2  10   6         64.55         60.07         4.27 o                         
   3  10   6         11.08         14.92         2.56 o                         
   4  10   6          8.47          3.96         2.72 o                         
   5  10   6          7.68          5.42         2.07 o                         
   6  10   6          0.85          3.99         2.20 o                         
   7  10   6         13.11         12.24         2.30 o                         
   8  10   6         24.33         25.47         2.29 o                         
   9  10   6        427.81        415.93         7.54 o                         
 -10  11   6        196.64        186.45         5.30 o                         
  -9  11   6          9.11         10.52         2.46 o                         
  -8  11   6          0.02          1.89         0.97 o                         
  -7  11   6        157.96        163.27         4.52 o                         
  -6  11   6          0.22          3.25         1.76 o                         
  -5  11   6        159.04        158.72         4.97 o                         
  -4  11   6          6.76         11.50         1.89 o                         
  -3  11   6        380.88        349.33         6.07 o                         
  -2  11   6        638.93        614.32        11.30 o                         
  -1  11   6        354.97        366.14         7.90 o                         
   0  11   6        422.07        429.52         8.00 o                         
   1  11   6         51.74         68.00         4.26 o                         
   2  11   6        308.03        309.78         9.43 o                         
   3  11   6        762.81        736.90        16.58 o                         
   4  11   6        508.17        529.16        15.43 o                         
   5  11   6          3.59         -1.81         1.98 o                         
   6  11   6         52.03         56.19         3.07 o                         
   7  11   6         51.62         46.52         3.09 o                         
   8  11   6         31.12         25.63         2.06 o                         
   9  11   6        115.14         89.15         3.18 o                         
 -10  12   6         81.53         75.10         4.11 o                         
  -9  12   6         74.24         77.51         4.29 o                         
  -8  12   6        148.60        150.78         3.50 o                         
  -7  12   6         22.21         22.23         1.78 o                         
  -6  12   6       1656.04       1665.56        16.09 o                         
  -5  12   6        159.01        150.83         5.14 o                         
  -4  12   6        229.77        229.66         6.17 o                         
  -3  12   6        167.19        155.38         4.30 o                         
  -2  12   6       1600.18       1595.79        16.49 o                         
  -1  12   6         65.10         57.11         3.37 o                         
   0  12   6         80.60         64.71         3.29 o                         
   1  12   6         46.53         34.08         3.41 o                         
   2  12   6        497.18        480.94        11.70 o                         
   3  12   6        427.72        481.39        12.80 o                         
   4  12   6         35.14         42.00         3.71 o                         
   5  12   6        616.71        646.24        11.43 o                         
   6  12   6          0.02         -0.11         1.31 o                         
   7  12   6         19.29         16.09         1.64 o                         
   8  12   6        286.92        283.40         5.35 o                         
   9  12   6         26.52         30.38         3.25 o                         
  -9  13   6          2.31          2.51         1.79 o                         
  -8  13   6         78.31         74.71         2.92 o                         
  -7  13   6        156.40        157.80         4.05 o                         
  -6  13   6        243.59        255.03         6.25 o                         
  -5  13   6        162.25        160.49         5.97 o                         
  -4  13   6          0.26          1.64         1.76 o                         
  -3  13   6       1891.91       1869.03        18.93 o                         
  -2  13   6       2085.13       2048.45        18.86 o                         
  -1  13   6        445.75        421.50         8.75 o                         
   0  13   6          0.69          5.92         1.45 o                         
   1  13   6          0.90          0.14         1.63 o                         
   2  13   6         82.68         83.09         5.15 o                         
   3  13   6        138.79        145.77         8.39 o                         
   4  13   6        591.21        554.63        12.23 o                         
   5  13   6        132.78        128.79         5.20 o                         
   6  13   6        626.98        657.61         9.86 o                         
   7  13   6        268.31        253.00         4.99 o                         
   8  13   6         43.60         34.65         2.01 o                         
  -9  14   6         34.28         38.62         2.45 o                         
  -8  14   6          0.22          1.40         1.02 o                         
  -7  14   6         96.59        106.60         3.40 o                         
  -6  14   6         98.93         94.93         4.42 o                         
  -5  14   6        283.29        304.62         7.89 o                         
  -4  14   6        690.15        687.76        13.93 o                         
  -3  14   6        766.42        842.30        12.72 o                         
  -2  14   6        328.01        329.15         7.28 o                         
  -1  14   6        533.76        529.99         8.83 o                         
   0  14   6        457.56        460.46         9.16 o                         
   1  14   6        361.15        398.23        13.35 o                         
   2  14   6        261.09        290.63        11.61 o                         
   3  14   6         69.94         49.86         3.41 o                         
   4  14   6         41.61         40.90         3.84 o                         
   5  14   6         21.21         16.48         2.11 o                         
   6  14   6         27.72         25.06         1.83 o                         
   7  14   6         41.82         46.35         2.44 o                         
   8  14   6         18.59         19.12         2.16 o                         
  -8  15   6         85.35         89.14         2.92 o                         
  -7  15   6        434.70        471.82         6.43 o                         
  -6  15   6        311.29        320.83         7.34 o                         
  -5  15   6        229.57        235.91         6.84 o                         
  -4  15   6         86.03         77.60         4.31 o                         
  -3  15   6       2143.04       2065.98        23.87 o                         
  -2  15   6        651.29        614.67        10.31 o                         
  -1  15   6         41.55         43.30         2.93 o                         
   0  15   6         94.54        103.49         5.67 o                         
   1  15   6        162.67        182.52         9.32 o                         
   2  15   6       2616.73       2479.88        26.83 o                         
   3  15   6        288.01        241.62         6.98 o                         
   4  15   6        132.89        133.75         5.45 o                         
   5  15   6          4.86         11.74         2.38 o                         
   6  15   6         91.96         84.43         3.65 o                         
   7  15   6        289.76        299.86         6.87 o                         
   8  15   6          0.19         -0.62         1.21 o                         
  -8  16   6         87.49         81.28         2.41 o                         
  -7  16   6        269.18        290.55         4.68 o                         
  -6  16   6          0.74          0.39         1.30 o                         
  -5  16   6        111.25        110.70         4.00 o                         
  -4  16   6         17.57         20.19         2.53 o                         
  -3  16   6          3.25          4.33         1.81 o                         
  -2  16   6       1229.30       1294.10        14.04 o                         
  -1  16   6       1434.00       1322.03        14.32 o                         
   0  16   6       1593.06       1448.84        16.90 o                         
   1  16   6        290.54        257.41         8.85 o                         
   2  16   6         29.95         38.43         3.27 o                         
   3  16   6        123.06        151.74         5.46 o                         
   4  16   6        549.05        571.76        10.45 o                         
   5  16   6        308.31        314.41         8.36 o                         
   6  16   6        110.27        107.59         3.37 o                         
   7  16   6          1.68          2.56         1.10 o                         
  -8  17   6         16.62         23.00         2.48 o                         
  -7  17   6         41.07         43.24         1.73 o                         
  -6  17   6         67.02         57.91         2.61 o                         
  -5  17   6        149.49        133.86         4.09 o                         
  -4  17   6          2.35          3.69         1.77 o                         
  -3  17   6        151.25        150.79         5.54 o                         
  -2  17   6       1073.72       1036.52        11.34 o                         
  -1  17   6        592.45        576.79         8.58 o                         
   0  17   6        190.01        228.66         6.09 o                         
   1  17   6         54.35         60.47         3.34 o                         
   2  17   6         69.30         61.05         3.88 o                         
   3  17   6         27.24         26.66         2.64 o                         
   4  17   6          6.67          4.09         2.30 o                         
   5  17   6        149.09        139.08         4.53 o                         
   6  17   6        324.65        328.87        13.01 o                         
   7  17   6        249.72        240.64         5.70 o                         
  -7  18   6         29.87         34.97         2.50 o                         
  -6  18   6         59.84         69.67         2.58 o                         
  -5  18   6         10.05          6.39         1.29 o                         
  -4  18   6          7.93          6.94         1.66 o                         
  -3  18   6        363.77        328.90         7.66 o                         
  -2  18   6        343.78        354.89         6.38 o                         
  -1  18   6         16.13         12.01         1.59 o                         
   0  18   6         52.19         57.54         2.93 o                         
   1  18   6        183.48        193.53         5.45 o                         
   2  18   6         11.52         16.71         1.73 o                         
   3  18   6          0.01         -0.45         0.99 o                         
   4  18   6         87.78         92.34         4.57 o                         
   5  18   6        158.06        156.54         4.34 o                         
   6  18   6         11.67         10.98         1.13 o                         
  -7  19   6          7.27          7.41         1.72 o                         
  -6  19   6        152.56        154.27         3.20 o                         
  -5  19   6         22.91         17.14         1.78 o                         
  -4  19   6          0.72         -1.10         1.23 o                         
  -3  19   6        118.37        103.90         3.75 o                         
  -2  19   6          9.27          4.57         1.17 o                         
  -1  19   6         77.62         72.26         3.05 o                         
   0  19   6        166.05        167.28         5.54 o                         
   1  19   6        315.61        344.86         6.74 o                         
   2  19   6         37.20         26.34         2.04 o                         
   3  19   6         28.91         38.95         2.37 o                         
   4  19   6        328.30        350.55         9.83 o                         
   5  19   6         12.58         16.12         1.59 o                         
   6  19   6         24.49         18.02         7.50 o                         
  -6  20   6         18.72         17.82         1.44 o                         
  -5  20   6         13.65          9.75         1.04 o                         
  -4  20   6         13.64         11.96         1.33 o                         
  -3  20   6         74.50         69.74         2.90 o                         
  -2  20   6        360.91        359.99         6.27 o                         
  -1  20   6          2.35          4.22         1.29 o                         
   0  20   6         46.44         61.80         2.81 o                         
   1  20   6         15.84         12.92         2.31 o                         
   2  20   6         55.93         63.61         3.87 o                         
   3  20   6         65.13         56.10         3.25 o                         
   4  20   6          3.56          8.40         1.48 o                         
   5  20   6         61.14         58.39         2.36 o                         
  -5  21   6         25.74         23.70         1.39 o                         
  -4  21   6         10.23          8.72         0.81 o                         
  -3  21   6         67.19         66.22         2.91 o                         
  -2  21   6        132.20        149.15         4.39 o                         
  -1  21   6         19.78         25.39         2.14 o                         
   0  21   6        218.95        237.20         5.55 o                         
   1  21   6        619.29        657.20        10.63 o                         
   2  21   6         14.29         10.41         1.27 o                         
   3  21   6        117.42        126.94         5.43 o                         
   4  21   6         62.40         69.27         2.72 o                         
  -4  22   6         45.76         38.50         2.73 o                         
  -3  22   6        475.95        467.48         7.37 o                         
  -2  22   6        196.79        212.76         5.46 o                         
  -1  22   6        284.74        330.46         6.80 o                         
   0  22   6        103.49        106.43         4.07 o                         
   1  22   6         16.61         15.08         1.81 o                         
   2  22   6         44.00         38.55         2.22 o                         
   3  22   6         17.51         20.06         2.02 o                         
  -3  23   6        126.74         90.75         4.36 o                         
  -2  23   6         27.68         31.50         4.24 o                         
  -1  23   6        208.04        228.03         6.00 o                         
   0  23   6         23.86         21.24         2.06 o                         
   1  23   6         16.02         15.84         1.73 o                         
 -11   1   7          2.36          4.70         1.34 o                         
 -10   1   7        191.30        208.18         8.23 o                         
  -9   1   7        394.47        387.85         5.91 o                         
  -8   1   7       1062.39       1077.55        12.00 o                         
  -7   1   7         49.29         53.60         2.68 o                         
  -6   1   7        243.92        245.28         5.17 o                         
  -5   1   7         44.88         50.97         2.43 o                         
  -4   1   7          5.61          6.18         2.34 o                         
  -3   1   7         61.71         99.53         6.06 o                         
  -2   1   7         74.39         71.17         9.56 o                         
  -1   1   7        173.48        203.28        11.06 o                         
   0   1   7        408.92        430.94        16.36 o                         
   1   1   7         68.40         60.61         6.73 o                         
   2   1   7         52.30         43.54         6.01 o                         
   3   1   7         15.56         15.51         1.67 o                         
   4   1   7        448.47        470.07         7.62 o                         
   5   1   7         14.08         10.48         1.49 o                         
   6   1   7        440.95        476.62         9.05 o                         
   7   1   7         19.35         16.16         2.55 o                         
   8   1   7        260.79        270.59         6.24 o                         
   9   1   7         50.05         47.75         2.41 o                         
 -11   2   7          0.89          2.73         3.69 o                         
 -10   2   7         11.71          7.00         1.93 o                         
  -9   2   7        726.27        733.39         8.92 o                         
  -8   2   7       1799.42       1838.55        14.77 o                         
  -7   2   7        974.01        959.73        12.85 o                         
  -6   2   7        217.09        215.73         4.84 o                         
  -5   2   7         67.69         59.40         2.51 o                         
  -4   2   7       2064.47       2136.45        23.18 o                         
  -3   2   7          7.45         21.57         6.36 o                         
  -2   2   7         94.54         97.98         7.72 o                         
  -1   2   7          2.95          5.11         2.01 o                         
   0   2   7        162.56        195.53        11.26 o                         
   1   2   7          0.00          2.64         2.97 o                         
   2   2   7         49.82         58.65         7.09 o                         
   3   2   7        203.29        136.71         5.01 o                         
   4   2   7        136.48        145.81         4.81 o                         
   5   2   7        554.11        519.12         8.40 o                         
   6   2   7        878.13        935.24        14.13 o                         
   7   2   7          0.12          1.05         2.09 o                         
   8   2   7        310.14        294.71         6.36 o                         
   9   2   7          3.19          2.80         1.20 o                         
 -11   3   7         98.75         94.45         3.77 o                         
 -10   3   7          2.56          2.99         1.11 o                         
  -9   3   7         87.36         89.09         3.36 o                         
  -8   3   7         83.67         86.89         3.70 o                         
  -7   3   7       1194.06       1138.89        12.79 o                         
  -6   3   7        680.26        699.68         8.35 o                         
  -5   3   7        322.67        286.88         5.53 o                         
  -4   3   7        321.64        311.81         6.41 o                         
  -3   3   7        145.71        167.69         8.54 o                         
  -2   3   7        230.31        226.21        11.41 o                         
  -1   3   7         86.98         85.34         7.49 o                         
   0   3   7        328.07        405.65        21.22 o                         
   1   3   7        217.76        251.86        13.30 o                         
   2   3   7        235.48        200.29        15.89 o                         
   3   3   7        146.87        149.66         5.19 o                         
   4   3   7        226.32        237.33         6.11 o                         
   5   3   7        584.94        577.29         8.91 o                         
   6   3   7        943.52        970.61        14.42 o                         
   7   3   7         11.75          9.16         1.50 o                         
   8   3   7          0.40          1.79         1.20 o                         
   9   3   7         21.51         21.31         1.80 o                         
 -10   4   7         70.81         62.29         3.32 o                         
  -9   4   7        223.44        221.19         4.98 o                         
  -8   4   7        260.38        250.89         6.28 o                         
  -7   4   7        118.14        120.30         4.14 o                         
  -6   4   7        352.74        339.35         6.64 o                         
  -5   4   7        299.39        299.24         5.18 o                         
  -4   4   7         29.36         32.77         2.31 o                         
  -3   4   7         20.33         37.06         3.68 o                         
  -2   4   7         18.96         20.23         4.04 o                         
  -1   4   7       1130.12       1156.14        26.67 o                         
   0   4   7          0.03         -2.53         2.53 o                         
   1   4   7       1541.24       1586.88        33.31 o                         
   2   4   7        153.60        150.89        10.88 o                         
   3   4   7         47.67         50.58         2.90 o                         
   4   4   7        234.05        229.82         6.20 o                         
   5   4   7        317.00        315.96         7.96 o                         
   6   4   7          6.16          5.80         2.01 o                         
   7   4   7         54.49         54.96         3.20 o                         
   8   4   7         40.90         40.93         2.55 o                         
   9   4   7         38.37         43.95         2.38 o                         
 -10   5   7          1.57         -0.06         1.46 o                         
  -9   5   7         72.88         76.13         3.31 o                         
  -8   5   7          3.88          1.60         1.52 o                         
  -7   5   7        504.46        492.51         7.73 o                         
  -6   5   7        114.41        123.58         4.38 o                         
  -5   5   7         12.23         10.19         1.34 o                         
  -4   5   7        205.98        219.59         4.96 o                         
  -3   5   7         51.65         28.09         3.22 o                         
  -2   5   7         91.62        112.38         8.45 o                         
  -1   5   7        558.03        610.69        19.78 o                         
   0   5   7       2020.39       2226.91        38.85 o                         
   1   5   7        149.42        134.37        10.14 o                         
   2   5   7        948.46       1028.95        20.39 o                         
   3   5   7         32.19         25.01         2.05 o                         
   4   5   7        299.90        298.94         7.11 o                         
   5   5   7         47.09         52.17         3.59 o                         
   6   5   7        338.17        345.04         8.67 o                         
   7   5   7          8.18          8.69         1.93 o                         
   8   5   7          1.37          1.39         1.31 o                         
   9   5   7          5.35          2.76         1.41 o                         
 -10   6   7         87.54         90.12         3.75 o                         
  -9   6   7         58.53         64.54         3.03 o                         
  -8   6   7        111.26        108.27         4.58 o                         
  -7   6   7          9.06          7.84         1.78 o                         
  -6   6   7        185.01        186.86         4.92 o                         
  -5   6   7         21.87         19.07         1.74 o                         
  -4   6   7       1093.11        989.66         9.81 o                         
  -3   6   7        268.53        251.71         5.92 o                         
  -2   6   7       4837.27       5087.42        58.74 o                         
  -1   6   7         60.64         51.69         6.17 o                         
   0   6   7       2137.22       2315.45        40.27 o                         
   1   6   7         66.70         70.65         7.72 o                         
   2   6   7         85.13         81.40         4.78 o                         
   3   6   7        116.33        142.58         4.53 o                         
   4   6   7          0.58          0.81         1.28 o                         
   5   6   7        799.55        841.84        13.57 o                         
   6   6   7          2.69          1.20         1.93 o                         
   7   6   7        197.96        215.65         5.64 o                         
   8   6   7          9.55          9.32         1.44 o                         
   9   6   7          1.09          3.24         1.60 o                         
 -10   7   7          7.76          8.74         1.52 o                         
  -9   7   7        220.03        216.07         5.69 o                         
  -8   7   7        127.12        107.97         4.02 o                         
  -7   7   7       1464.19       1441.51        14.88 o                         
  -6   7   7         34.76         37.08         2.54 o                         
  -5   7   7       1442.48       1409.70        12.67 o                         
  -4   7   7         65.54         59.95         2.69 o                         
  -3   7   7        248.80        243.64         6.06 o                         
  -2   7   7         45.50         44.27         3.27 o                         
  -1   7   7        225.51        201.20        11.88 o                         
   0   7   7        298.54        301.63        15.02 o                         
   1   7   7        572.18        587.33        12.92 o                         
   2   7   7       1756.30       1792.54        19.45 o                         
   3   7   7        546.66        571.45         9.45 o                         
   4   7   7         66.22         58.23         2.91 o                         
   5   7   7         38.51         36.02         3.40 o                         
   6   7   7         61.17         61.55         3.97 o                         
   7   7   7          8.01          5.21         1.42 o                         
   8   7   7         81.29         81.37         2.89 o                         
   9   7   7        304.04        330.83         9.21 o                         
 -10   8   7        159.41        164.61         4.53 o                         
  -9   8   7         16.37         19.11         2.15 o                         
  -8   8   7          0.94          1.52         1.12 o                         
  -7   8   7          1.25          6.74         1.63 o                         
  -6   8   7        169.88        160.92         4.84 o                         
  -5   8   7          0.91          3.26         1.31 o                         
  -4   8   7          5.91          9.16         1.41 o                         
  -3   8   7        439.20        432.23         8.13 o                         
  -2   8   7        110.55         96.86         4.24 o                         
  -1   8   7        205.97        226.25         6.11 o                         
   0   8   7         71.93         80.99         4.08 o                         
   1   8   7         15.74         17.48         2.47 o                         
   2   8   7        290.71        298.89         8.42 o                         
   3   8   7          2.02          5.71         1.66 o                         
   4   8   7        548.01        559.73         9.10 o                         
   5   8   7        104.16        100.08         5.06 o                         
   6   8   7          1.93          1.69         1.45 o                         
   7   8   7          4.33          3.81         1.45 o                         
   8   8   7         24.48         22.44         1.60 o                         
   9   8   7         99.77        108.16         3.91 o                         
 -10   9   7        121.75        111.81         4.12 o                         
  -9   9   7        126.11        127.21         4.14 o                         
  -8   9   7        505.48        503.27         7.20 o                         
  -7   9   7        208.39        203.74         6.02 o                         
  -6   9   7        133.02        131.71         4.35 o                         
  -5   9   7        258.01        248.04         6.18 o                         
  -4   9   7         46.63         47.63         2.77 o                         
  -3   9   7       1118.54       1065.06        17.07 o                         
  -2   9   7       1564.45       1616.45        17.68 o                         
  -1   9   7         24.42         34.14         3.15 o                         
   0   9   7          3.06          0.47         1.44 o                         
   1   9   7         97.73        104.89         4.73 o                         
   2   9   7       1204.13       1253.04        15.96 o                         
   3   9   7         98.09        102.78         4.99 o                         
   4   9   7        112.90        111.81         6.39 o                         
   5   9   7        280.99        289.24         7.87 o                         
   6   9   7          8.90          8.21         1.76 o                         
   7   9   7         70.18         71.83         3.46 o                         
   8   9   7        100.25         98.60         3.42 o                         
   9   9   7         48.79         47.63         2.50 o                         
 -10  10   7          2.66          5.46         1.44 o                         
  -9  10   7          7.34          8.51         1.60 o                         
  -8  10   7        670.31        661.55         7.98 o                         
  -7  10   7        200.23        190.23         5.35 o                         
  -6  10   7         14.25         18.51         2.00 o                         
  -5  10   7         14.13         10.26         1.97 o                         
  -4  10   7       3388.45       3280.43        30.52 o                         
  -3  10   7        457.60        444.16         8.44 o                         
  -2  10   7       3091.32       3162.89        22.06 o                         
  -1  10   7        714.77        684.57        10.36 o                         
   0  10   7         31.77         30.55         2.51 o                         
   1  10   7         27.15         34.08         2.88 o                         
   2  10   7          4.61          2.75         1.83 o                         
   3  10   7        119.76        151.83         7.63 o                         
   4  10   7        410.34        414.80         9.62 o                         
   5  10   7         30.09         24.91         2.80 o                         
   6  10   7          8.02          8.30         2.16 o                         
   7  10   7        255.02        257.44         6.11 o                         
   8  10   7         41.51         33.97         2.05 o                         
  -9  11   7         25.58         15.00         2.05 o                         
  -8  11   7          0.77          3.45         1.08 o                         
  -7  11   7        201.51        200.37         4.36 o                         
  -6  11   7        484.45        508.88         8.10 o                         
  -5  11   7        650.41        627.39        10.12 o                         
  -4  11   7        226.58        230.28         6.23 o                         
  -3  11   7        153.98        151.07         4.77 o                         
  -2  11   7         35.97         33.47         3.53 o                         
  -1  11   7       1183.31       1159.56        14.49 o                         
   0  11   7        467.98        437.78         8.38 o                         
   1  11   7        382.65        379.14         9.17 o                         
   2  11   7        988.72        908.58        16.51 o                         
   3  11   7         92.30        104.00        10.80 o                         
   4  11   7          2.15          2.35         2.46 o                         
   5  11   7         92.17         96.17         4.72 o                         
   6  11   7        190.97        185.90         5.55 o                         
   7  11   7         25.92         24.52         2.15 o                         
   8  11   7        247.57        241.40         4.57 o                         
  -9  12   7         69.36         58.64         3.44 o                         
  -8  12   7         60.30         61.95         2.48 o                         
  -7  12   7         20.93         21.48         1.53 o                         
  -6  12   7         10.37         12.01         1.68 o                         
  -5  12   7         15.63         11.45         1.87 o                         
  -4  12   7         11.49         11.32         1.94 o                         
  -3  12   7        506.12        497.13         8.69 o                         
  -2  12   7       1095.02       1107.72        14.79 o                         
  -1  12   7       1100.14       1116.89        14.35 o                         
   0  12   7        105.33        115.20         4.72 o                         
   1  12   7        201.23        187.74         9.01 o                         
   2  12   7         47.04         46.57         5.18 o                         
   3  12   7          2.91          9.30         3.43 o                         
   4  12   7        217.61        205.48         6.88 o                         
   5  12   7        135.68        127.91         5.29 o                         
   6  12   7          0.66         -0.95         0.95 o                         
   7  12   7          4.08          3.23         1.88 o                         
   8  12   7          0.05          1.05         1.18 o                         
  -9  13   7         27.07         28.82         3.86 o                         
  -8  13   7        108.04         98.92         3.31 o                         
  -7  13   7         10.33          8.02         1.11 o                         
  -6  13   7         55.89         54.83         2.88 o                         
  -5  13   7        324.66        343.34         8.00 o                         
  -4  13   7        172.80        183.03         6.07 o                         
  -3  13   7        556.82        540.60         8.99 o                         
  -2  13   7        746.62        773.93        12.37 o                         
  -1  13   7       1799.20       1707.69        16.52 o                         
   0  13   7       1130.27       1128.55        15.07 o                         
   1  13   7         20.74         33.86         4.55 o                         
   2  13   7        185.27        159.65         8.67 o                         
   3  13   7         50.68         55.68         5.66 o                         
   4  13   7        793.66        774.04        12.76 o                         
   5  13   7        354.69        334.31         7.99 o                         
   6  13   7        203.42        205.66         5.30 o                         
   7  13   7          2.02          0.38         0.92 o                         
   8  13   7          0.00         -0.27         1.52 o                         
  -8  14   7         92.99         89.64         5.40 o                         
  -7  14   7          5.72          3.97         1.05 o                         
  -6  14   7          5.70          5.40         2.01 o                         
  -5  14   7        131.51        132.99         6.28 o                         
  -4  14   7         80.59         68.85         3.76 o                         
  -3  14   7          0.35          3.24         1.55 o                         
  -2  14   7        173.90        159.47         5.72 o                         
  -1  14   7         85.63         70.86         3.54 o                         
   0  14   7       1752.16       1814.93        34.93 o                         
   1  14   7         64.13         40.92         5.03 o                         
   2  14   7       1132.85       1044.14        17.54 o                         
   3  14   7         42.22         44.84         4.00 o                         
   4  14   7          0.01         -1.87         1.87 o                         
   5  14   7        805.48        861.56        12.64 o                         
   6  14   7         96.85        105.84         3.30 o                         
   7  14   7        859.16        871.02        10.74 o                         
  -8  15   7         41.30         33.49         2.42 o                         
  -7  15   7         66.40         71.28         2.85 o                         
  -6  15   7         11.47          6.96         1.45 o                         
  -5  15   7         26.61         30.98         2.77 o                         
  -4  15   7        241.94        231.37         8.64 o                         
  -3  15   7          1.32          0.58         1.57 o                         
  -2  15   7          2.83          2.51         1.57 o                         
  -1  15   7        201.06        196.09         5.65 o                         
   0  15   7        389.87        410.64         7.95 o                         
   1  15   7       1924.28       1926.85        48.27 o                         
   2  15   7        469.84        536.13        10.46 o                         
   3  15   7        384.71        397.29         8.56 o                         
   4  15   7         44.19         31.22         2.90 o                         
   5  15   7        181.46        177.73         7.64 o                         
   6  15   7         10.04          9.96         1.83 o                         
   7  15   7          0.18          1.13         1.04 o                         
  -7  16   7        114.54        118.25         3.25 o                         
  -6  16   7         75.54         77.27         2.94 o                         
  -5  16   7         10.78         13.61         1.73 o                         
  -4  16   7          5.36          4.96         1.67 o                         
  -3  16   7         25.85         28.55         2.46 o                         
  -2  16   7        149.59        151.45         5.36 o                         
  -1  16   7        222.65        254.63         6.20 o                         
   0  16   7          9.70         10.28         2.06 o                         
   1  16   7        173.15        155.63         6.82 o                         
   2  16   7         11.98         15.14         2.25 o                         
   3  16   7         21.41         28.21         3.24 o                         
   4  16   7          5.03          3.23         1.76 o                         
   5  16   7         19.23         15.38         2.34 o                         
   6  16   7         76.20         79.38         3.80 o                         
  -7  17   7         70.76         66.29         3.88 o                         
  -6  17   7         57.00         55.23         2.00 o                         
  -5  17   7         95.93        101.24         3.31 o                         
  -4  17   7         54.56         49.82         3.15 o                         
  -3  17   7         22.07         16.99         2.28 o                         
  -2  17   7          0.44          0.17         1.29 o                         
  -1  17   7        813.22        779.98         9.56 o                         
   0  17   7          1.29          0.33         1.34 o                         
   1  17   7        287.10        266.10         6.30 o                         
   2  17   7        165.45        173.61         4.94 o                         
   3  17   7        653.80        672.78        13.81 o                         
   4  17   7        365.43        345.56         8.45 o                         
   5  17   7          0.25          1.95         1.15 o                         
   6  17   7         89.06        101.16         3.31 o                         
  -7  18   7          4.37          3.01         1.12 o                         
  -6  18   7          5.95          7.57         1.12 o                         
  -5  18   7        111.92        117.98         3.35 o                         
  -4  18   7         64.80         65.20         3.20 o                         
  -3  18   7         74.08         68.91         3.48 o                         
  -2  18   7          1.64          2.42         1.20 o                         
  -1  18   7         10.44         10.38         1.44 o                         
   0  18   7          4.69          2.68         1.18 o                         
   1  18   7         47.30         39.84         2.54 o                         
   2  18   7        144.39        121.14         3.93 o                         
   3  18   7         85.30         83.19         3.14 o                         
   4  18   7        155.42        150.81         5.10 o                         
   5  18   7        197.19        220.07         4.48 o                         
  -6  19   7         49.98         52.66         2.11 o                         
  -5  19   7         82.73         84.83         2.57 o                         
  -4  19   7          0.27          0.15         0.94 o                         
  -3  19   7          0.61          1.50         1.08 o                         
  -2  19   7          2.06          1.89         0.97 o                         
  -1  19   7          0.16          0.19         1.03 o                         
   0  19   7         74.20         72.23         2.77 o                         
   1  19   7         74.07         68.82         2.93 o                         
   2  19   7         14.20         13.69         1.55 o                         
   3  19   7         37.86         39.94         5.69 o                         
   4  19   7          0.03         -1.00         1.00 o                         
   5  19   7        348.99        351.33         6.73 o                         
  -5  20   7         28.18         22.69         1.16 o                         
  -4  20   7         48.86         56.31         2.10 o                         
  -3  20   7        282.31        264.67         4.74 o                         
  -2  20   7         15.41         13.03         1.30 o                         
  -1  20   7        319.82        296.28         5.33 o                         
   0  20   7         28.34         33.96         2.31 o                         
   1  20   7        140.12        160.37         4.24 o                         
   2  20   7          2.33          3.31         1.09 o                         
   3  20   7         79.53         76.95         5.04 o                         
   4  20   7        247.13        243.34         4.23 o                         
  -4  21   7         97.52         87.01         4.52 o                         
  -3  21   7          1.53          3.75         0.85 o                         
  -2  21   7         38.54         42.69         2.70 o                         
  -1  21   7         55.06         65.15         2.79 o                         
   0  21   7         43.95         45.47         2.75 o                         
   1  21   7        462.61        474.01        10.52 o                         
   2  21   7        129.03        146.11         6.02 o                         
   3  21   7          5.61          4.51         1.30 o                         
  -3  22   7          0.37         -0.77         0.98 o                         
  -2  22   7          2.19          2.18         1.25 o                         
  -1  22   7        164.59        166.44         7.23 o                         
   0  22   7        495.58        518.94        26.70 o                         
   1  22   7         33.35         29.91         1.86 o                         
 -10   0   8         72.69         67.08         6.28 o                         
  -9   0   8        156.74        160.55         7.05 o                         
  -8   0   8        176.55        180.46         6.64 o                         
  -7   0   8       2879.27       2813.56        31.69 o                         
  -6   0   8       3923.33       3987.10        33.34 o                         
  -5   0   8       1329.32       1240.53        21.90 o                         
  -4   0   8       1968.96       1927.87        25.78 o                         
  -3   0   8         79.61         80.55         5.11 o                         
  -2   0   8       1008.57        993.30        73.41 o                         
  -1   0   8         17.30         11.80         6.07 o                         
   0   0   8          9.91         13.11         5.71 o                         
   1   0   8        170.37        190.90        12.35 o                         
   2   0   8         39.46         40.30         3.89 o                         
   3   0   8          1.94          2.50         2.85 o                         
   4   0   8        154.75        170.70         8.56 o                         
   5   0   8        542.82        527.44        16.51 o                         
   6   0   8         37.60         43.03         4.55 o                         
   7   0   8        660.73        664.26        16.65 o                         
   8   0   8        332.81        343.42         8.65 o                         
   9   0   8         25.18         27.25         4.04 o                         
 -10   1   8        537.75        570.01        24.55 o                         
  -9   1   8          0.78          1.25         1.44 o                         
  -8   1   8         42.79         45.06         2.69 o                         
  -7   1   8        889.50        876.67        12.32 o                         
  -6   1   8        409.59        466.26         8.09 o                         
  -5   1   8       1374.33       1367.89        11.63 o                         
  -4   1   8        167.86        160.78         4.28 o                         
  -3   1   8        387.32        407.93         8.02 o                         
  -2   1   8         21.98         23.25         2.43 o                         
  -1   1   8        821.83        806.88        24.19 o                         
   0   1   8         18.94         27.89         5.03 o                         
   1   1   8          4.66          3.41         1.37 o                         
   2   1   8          3.25          0.20         2.33 o                         
   3   1   8         17.20         17.88         2.32 o                         
   4   1   8         42.74         43.20         2.99 o                         
   5   1   8        145.82        151.66         5.65 o                         
   6   1   8          0.01          4.08         1.65 o                         
   7   1   8        315.80        326.50         6.97 o                         
   8   1   8        158.74        149.33         4.11 o                         
   9   1   8        301.69        277.52        16.06 o                         
 -10   2   8        130.59        133.39         5.89 o                         
  -9   2   8        154.58        150.25         4.67 o                         
  -8   2   8          8.87         10.70         1.79 o                         
  -7   2   8        236.32        243.58         6.23 o                         
  -6   2   8         98.12        102.33         4.29 o                         
  -5   2   8        497.06        529.46         8.20 o                         
  -4   2   8         30.23         30.83         2.08 o                         
  -3   2   8        538.50        562.88         8.51 o                         
  -2   2   8         24.83         29.54         2.34 o                         
  -1   2   8         11.51         11.01         2.03 o                         
   0   2   8         81.92         91.39         5.00 o                         
   1   2   8        261.23        286.14         8.93 o                         
   2   2   8         28.69         26.82         2.27 o                         
   3   2   8        195.75        195.14         6.27 o                         
   4   2   8          9.30          8.47         2.01 o                         
   5   2   8         53.96         48.45         3.14 o                         
   6   2   8         60.29         54.90         3.93 o                         
   7   2   8          3.77          3.87         1.45 o                         
   8   2   8          0.90          0.71         1.82 o                         
   9   2   8         12.27         10.19         1.25 o                         
 -10   3   8         13.22         13.93         2.43 o                         
  -9   3   8         36.86         31.64         2.14 o                         
  -8   3   8          0.69          1.04         1.33 o                         
  -7   3   8         74.84         70.78         3.20 o                         
  -6   3   8        439.53        462.10         8.60 o                         
  -5   3   8         97.06        103.90         4.13 o                         
  -4   3   8        283.17        295.10         6.31 o                         
  -3   3   8         33.05         39.57         2.53 o                         
  -2   3   8        194.42        201.80         5.66 o                         
  -1   3   8         17.51         23.71         2.32 o                         
   0   3   8        427.95        446.50         8.30 o                         
   1   3   8        460.13        473.40         8.60 o                         
   2   3   8        695.17        757.26        11.07 o                         
   3   3   8          7.15          6.08         2.85 o                         
   4   3   8        362.38        369.44        10.26 o                         
   5   3   8         32.22         27.91         2.51 o                         
   6   3   8         38.53         40.63         2.91 o                         
   7   3   8          0.08          1.09         1.78 o                         
   8   3   8         66.43         63.32         3.56 o                         
   9   3   8         18.17         21.18         1.64 o                         
 -10   4   8          6.94          7.64         2.09 o                         
  -9   4   8          0.65          1.15         1.09 o                         
  -8   4   8        177.41        174.51         6.33 o                         
  -7   4   8        327.45        293.41         7.39 o                         
  -6   4   8         30.85         43.64         2.64 o                         
  -5   4   8         82.26         94.77         3.50 o                         
  -4   4   8        125.66        130.57         4.82 o                         
  -3   4   8         46.10         48.22         2.36 o                         
  -2   4   8          0.08          0.70         1.15 o                         
  -1   4   8         20.96         19.12         1.94 o                         
   0   4   8        789.48        841.60        12.84 o                         
   1   4   8         23.54         28.97         2.83 o                         
   2   4   8        152.45        183.81         5.58 o                         
   3   4   8        714.74        765.95        10.33 o                         
   4   4   8          0.68          1.83         2.02 o                         
   5   4   8         80.52         67.02         3.58 o                         
   6   4   8          0.94          0.50         1.78 o                         
   7   4   8          9.29         10.79         2.14 o                         
   8   4   8        133.77        127.33         4.76 o                         
   9   4   8         93.97         86.33         4.14 o                         
 -10   5   8        162.82        174.09         6.13 o                         
  -9   5   8        119.73        129.77         3.79 o                         
  -8   5   8         90.63         93.70         4.38 o                         
  -7   5   8          8.87          7.67         1.58 o                         
  -6   5   8        817.02        774.71         9.89 o                         
  -5   5   8       1304.58       1292.98        13.45 o                         
  -4   5   8        146.74        144.05         4.01 o                         
  -3   5   8       1345.87       1324.90        12.99 o                         
  -2   5   8         59.27         59.31         3.30 o                         
  -1   5   8          0.01         -0.13         2.04 o                         
   0   5   8        430.56        437.44         9.43 o                         
   1   5   8          4.01          2.38         1.66 o                         
   2   5   8         22.38         13.51         2.28 o                         
   3   5   8        224.36        228.52         5.08 o                         
   4   5   8        134.39        134.40         5.39 o                         
   5   5   8         62.57         61.28         4.01 o                         
   6   5   8          2.91         -0.15         1.79 o                         
   7   5   8         78.59         76.12         4.22 o                         
   8   5   8        255.64        259.63         6.42 o                         
   9   5   8         75.61         73.09         3.77 o                         
 -10   6   8         13.91         11.92         1.44 o                         
  -9   6   8         89.29         83.71         3.04 o                         
  -8   6   8         37.94         37.28         3.29 o                         
  -7   6   8          9.99         12.21         1.86 o                         
  -6   6   8        127.75        126.08         4.58 o                         
  -5   6   8        598.10        608.47        12.89 o                         
  -4   6   8        691.62        679.19         8.79 o                         
  -3   6   8        866.40        887.66        11.19 o                         
  -2   6   8         87.49         83.85         5.24 o                         
  -1   6   8          0.43          2.72         1.64 o                         
   0   6   8        569.08        552.44        10.68 o                         
   1   6   8        983.25       1041.29        12.94 o                         
   2   6   8        174.35        171.11         7.27 o                         
   3   6   8        252.14        259.16         5.83 o                         
   4   6   8         24.15         29.35         2.87 o                         
   5   6   8          0.44         -1.38         2.12 o                         
   6   6   8          8.55          9.07         2.09 o                         
   7   6   8          9.17          8.44         1.88 o                         
   8   6   8          2.18          2.77         1.85 o                         
   9   6   8          1.08          1.38         1.18 o                         
 -10   7   8        128.08        108.52         5.50 o                         
  -9   7   8         65.21         62.04         2.58 o                         
  -8   7   8        782.46        783.84         9.57 o                         
  -7   7   8        131.28        128.79         4.34 o                         
  -6   7   8        888.42        896.12        12.83 o                         
  -5   7   8        387.83        353.03         8.01 o                         
  -4   7   8         16.44         19.38         1.85 o                         
  -3   7   8       1914.86       1909.89        18.08 o                         
  -2   7   8         25.98         20.27         2.18 o                         
  -1   7   8       1876.48       1803.10        20.99 o                         
   0   7   8        252.66        273.55         7.66 o                         
   1   7   8        517.44        590.73         9.87 o                         
   2   7   8        302.11        347.45         6.59 o                         
   3   7   8         98.87         97.09         4.33 o                         
   4   7   8       1396.42       1426.22        14.49 o                         
   5   7   8         82.21         83.12         5.46 o                         
   6   7   8         21.74         17.96         2.43 o                         
   7   7   8         23.08         22.70         2.27 o                         
   8   7   8          4.67          7.04         1.43 o                         
 -10   8   8         89.90         79.52         4.84 o                         
  -9   8   8         25.88         24.18         1.66 o                         
  -8   8   8        133.35        134.42         3.56 o                         
  -7   8   8         12.64         12.44         1.76 o                         
  -6   8   8       2351.92       2296.94        20.28 o                         
  -5   8   8         97.87         83.04         4.01 o                         
  -4   8   8         32.06         25.01         3.65 o                         
  -3   8   8        345.65        342.82         7.57 o                         
  -2   8   8       1545.71       1525.62        17.02 o                         
  -1   8   8        151.66        133.31         4.43 o                         
   0   8   8       1870.72       2005.07        20.68 o                         
   1   8   8         72.89         67.97         6.45 o                         
   2   8   8         22.62         26.66         3.02 o                         
   3   8   8       1126.00       1109.95        13.88 o                         
   4   8   8         55.77         58.43         3.25 o                         
   5   8   8        161.91        167.76         9.41 o                         
   6   8   8        212.71        228.01         4.89 o                         
   7   8   8         96.57         93.28         2.95 o                         
   8   8   8         49.19         44.87         6.28 o                         
  -9   9   8        225.95        243.01         4.37 o                         
  -8   9   8         64.60         65.42         2.47 o                         
  -7   9   8        558.59        530.85         8.25 o                         
  -6   9   8         23.57         19.91         2.22 o                         
  -5   9   8        927.52        942.16        12.57 o                         
  -4   9   8        672.83        655.47        10.39 o                         
  -3   9   8       2363.90       2411.90        26.25 o                         
  -2   9   8         95.64         78.10         3.76 o                         
  -1   9   8        780.03        811.40        10.29 o                         
   0   9   8          7.87         11.23         1.99 o                         
   1   9   8         17.21          9.81         1.96 o                         
   2   9   8          6.59          9.89         2.46 o                         
   3   9   8          1.65          2.66         2.11 o                         
   4   9   8       1770.78       1754.51        19.18 o                         
   5   9   8        283.28        290.13         7.75 o                         
   6   9   8          2.15          3.13         1.30 o                         
   7   9   8        279.00        282.66         5.77 o                         
   8   9   8         22.25         21.32         2.72 o                         
  -9  10   8        114.90        112.37         5.39 o                         
  -8  10   8        200.83        200.00         3.98 o                         
  -7  10   8        556.38        558.97        11.21 o                         
  -6  10   8          1.19          2.22         1.45 o                         
  -5  10   8         17.07         14.36         2.10 o                         
  -4  10   8        653.57        608.92         8.79 o                         
  -3  10   8          4.37          6.03         1.97 o                         
  -2  10   8         27.04         25.18         2.37 o                         
  -1  10   8          4.89         10.18         1.83 o                         
   0  10   8       1304.88       1332.91        15.08 o                         
   1  10   8          2.26          0.85         1.91 o                         
   2  10   8         62.77         65.66         4.62 o                         
   3  10   8        151.05        158.99         6.80 o                         
   4  10   8        107.78        108.83         5.45 o                         
   5  10   8          4.16          5.03         1.42 o                         
   6  10   8        141.87        131.79         4.71 o                         
   7  10   8         26.62         30.17         2.14 o                         
   8  10   8         24.77         21.23         2.38 o                         
  -9  11   8         60.73         54.04         6.68 o                         
  -8  11   8        218.09        198.20         3.95 o                         
  -7  11   8        138.90        151.87         4.17 o                         
  -6  11   8        306.45        291.83         9.03 o                         
  -5  11   8         33.96         24.74         2.37 o                         
  -4  11   8         33.93         33.22         2.59 o                         
  -3  11   8        999.70        990.25        12.39 o                         
  -2  11   8        216.33        211.41         6.67 o                         
  -1  11   8       1195.60       1140.86        15.38 o                         
   0  11   8       1193.95       1204.36        15.63 o                         
   1  11   8        414.51        390.82        10.44 o                         
   2  11   8        875.06        832.58        15.08 o                         
   3  11   8          0.62         -0.94         1.95 o                         
   4  11   8        971.06        955.67        13.93 o                         
   5  11   8          3.98          4.27         1.50 o                         
   6  11   8         52.76         51.42         2.79 o                         
   7  11   8         10.45          5.29         1.12 o                         
  -9  12   8         59.41         49.11         3.38 o                         
  -8  12   8         32.38         34.25         2.61 o                         
  -7  12   8         42.69         45.79         2.57 o                         
  -6  12   8        322.52        294.19         5.95 o                         
  -5  12   8          3.59          1.59         1.60 o                         
  -4  12   8         18.72         16.47         1.82 o                         
  -3  12   8         20.97         17.69         2.01 o                         
  -2  12   8        548.67        535.10        10.36 o                         
  -1  12   8        536.99        525.10        10.49 o                         
   0  12   8        103.47         97.44         4.68 o                         
   1  12   8         11.12          4.90         1.87 o                         
   2  12   8        603.61        642.14        13.15 o                         
   3  12   8         42.28         30.19         3.32 o                         
   4  12   8        386.29        388.26         8.79 o                         
   5  12   8         17.00         12.67         1.88 o                         
   6  12   8         26.95         24.75         1.96 o                         
   7  12   8        200.67        217.48         4.90 o                         
  -8  13   8        128.38        125.60         4.75 o                         
  -7  13   8          5.64          7.49         1.27 o                         
  -6  13   8        219.16        220.38         4.94 o                         
  -5  13   8          1.34          2.49         1.49 o                         
  -4  13   8        338.62        329.63         7.82 o                         
  -3  13   8         94.61        104.62         4.08 o                         
  -2  13   8          4.52          6.29         1.50 o                         
  -1  13   8        107.73        101.83         4.23 o                         
   0  13   8        114.22        121.59         5.08 o                         
   1  13   8         38.25         44.98         5.06 o                         
   2  13   8        131.51        140.40         6.32 o                         
   3  13   8        972.01       1008.56        16.04 o                         
   4  13   8        111.74        100.59         5.60 o                         
   5  13   8         58.78         56.30         2.62 o                         
   6  13   8          0.59          0.13         0.90 o                         
   7  13   8          1.94          0.58         0.95 o                         
  -8  14   8        109.34        107.54        15.12 o                         
  -7  14   8          0.06          0.84         1.14 o                         
  -6  14   8         46.77         55.58         2.44 o                         
  -5  14   8         18.94         17.05         1.88 o                         
  -4  14   8        121.61        112.61         4.57 o                         
  -3  14   8          0.11          1.14         1.06 o                         
  -2  14   8         22.26         15.44         1.84 o                         
  -1  14   8         34.74         34.66         2.63 o                         
   0  14   8        350.47        376.47         8.48 o                         
   1  14   8        625.35        674.05        16.80 o                         
   2  14   8         32.42         29.52         4.25 o                         
   3  14   8         73.36         69.73         4.46 o                         
   4  14   8        394.51        394.91         8.25 o                         
   5  14   8         39.63         37.74         2.32 o                         
   6  14   8          2.05          0.86         1.58 o                         
   7  14   8          1.60          0.24         1.47 o                         
  -7  15   8        295.20        303.62         5.79 o                         
  -6  15   8          5.88          5.78         1.13 o                         
  -5  15   8          3.63          4.37         1.54 o                         
  -4  15   8         23.94         20.69         2.64 o                         
  -3  15   8        156.57        162.48         5.45 o                         
  -2  15   8        115.45        104.86         4.57 o                         
  -1  15   8        149.07        157.10         4.91 o                         
   0  15   8        411.81        424.43         8.28 o                         
   1  15   8        901.06        870.69        18.67 o                         
   2  15   8        385.58        370.16         8.17 o                         
   3  15   8          9.06          1.30         1.75 o                         
   4  15   8         15.38          9.79         1.82 o                         
   5  15   8        673.62        689.21         9.57 o                         
   6  15   8        107.22         87.10         4.00 o                         
  -7  16   8         12.84          9.67         1.22 o                         
  -6  16   8         25.36         22.11         1.60 o                         
  -5  16   8          1.35         -0.10         1.34 o                         
  -4  16   8        166.34        171.51         5.31 o                         
  -3  16   8         19.94         19.47         2.01 o                         
  -2  16   8          0.65          0.51         1.47 o                         
  -1  16   8         45.02         48.79         2.78 o                         
   0  16   8         43.51         41.04         3.66 o                         
   1  16   8          1.16          2.99         1.61 o                         
   2  16   8        199.89        214.01         6.02 o                         
   3  16   8          7.39          5.43         1.75 o                         
   4  16   8        285.19        267.27         7.08 o                         
   5  16   8        203.94        219.57         5.87 o                         
   6  16   8        141.30        124.31         6.36 o                         
  -6  17   8          3.33          5.30         1.35 o                         
  -5  17   8        190.14        187.82         7.28 o                         
  -4  17   8          2.01          5.13         1.12 o                         
  -3  17   8         98.87         98.75         3.99 o                         
  -2  17   8          1.05         -0.97         0.97 o                         
  -1  17   8         14.79         12.80         1.47 o                         
   0  17   8         27.72         31.76         2.62 o                         
   1  17   8         68.67         88.50         3.49 o                         
   2  17   8          2.99          1.29         1.18 o                         
   3  17   8        183.30        182.05         5.04 o                         
   4  17   8         99.96         99.82         2.86 o                         
   5  17   8          4.59          3.46         1.08 o                         
  -6  18   8         19.63         21.94         1.76 o                         
  -5  18   8         43.32         37.43         1.71 o                         
  -4  18   8         16.90         16.16         1.61 o                         
  -3  18   8         33.56         32.10         2.22 o                         
  -2  18   8         20.72         24.90         1.80 o                         
  -1  18   8        113.08        114.39         3.64 o                         
   0  18   8          0.20          3.18         1.27 o                         
   1  18   8         56.42         66.86         2.86 o                         
   2  18   8          2.71          4.67         1.09 o                         
   3  18   8        134.85        137.31         4.55 o                         
   4  18   8         76.78         77.09         6.42 o                         
  -5  19   8          3.07          2.79         0.70 o                         
  -4  19   8          0.69         -0.05         0.69 o                         
  -3  19   8          7.44          7.47         1.11 o                         
  -2  19   8        188.30        184.09         3.85 o                         
  -1  19   8         72.28         67.61         2.60 o                         
   0  19   8          0.01          1.76         0.93 o                         
   1  19   8          6.87          3.71         1.01 o                         
   2  19   8          5.42          5.21         1.09 o                         
   3  19   8        207.56        199.48         6.61 o                         
   4  19   8        220.79        231.09         9.53 o                         
  -4  20   8          5.38          6.56         0.89 o                         
  -3  20   8         25.25         23.41         1.52 o                         
  -2  20   8         28.24         24.37         1.67 o                         
  -1  20   8         37.36         35.73         2.30 o                         
   0  20   8          0.33          0.64         0.70 o                         
   1  20   8        160.82        160.90         6.14 o                         
   2  20   8         49.14         51.31         3.39 o                         
   3  20   8         30.10         28.62         2.21 o                         
  -2  21   8         41.87         43.96         2.68 o                         
  -1  21   8         50.04         52.87         2.98 o                         
   0  21   8          4.96          4.30         1.02 o                         
   1  21   8         74.35         82.88         5.19 o                         
 -10   1   9        697.24        698.95        10.72 o                         
  -9   1   9         15.69         17.13         2.12 o                         
  -8   1   9        544.80        622.00         7.48 o                         
  -7   1   9         28.39         22.03         2.30 o                         
  -6   1   9        169.97        199.21         6.35 o                         
  -5   1   9        345.26        272.28         9.16 o                         
  -4   1   9       1933.02       2031.08        17.75 o                         
  -3   1   9       1013.04       1027.48        13.33 o                         
  -2   1   9        321.80        308.57         6.66 o                         
  -1   1   9        111.40        125.28         4.36 o                         
   0   1   9         81.49         87.78         3.69 o                         
   1   1   9         24.33         27.01         2.72 o                         
   2   1   9          6.80         11.22         1.60 o                         
   3   1   9         86.56         93.00         5.57 o                         
   4   1   9        148.88        163.72         6.85 o                         
   5   1   9         12.96         14.29         2.53 o                         
   6   1   9         35.94         34.68         4.06 o                         
   7   1   9         65.34         70.54         3.01 o                         
   8   1   9         13.08         11.11         1.40 o                         
 -10   2   9        233.00        247.58         6.34 o                         
  -9   2   9         64.78         55.91         3.35 o                         
  -8   2   9          6.91          4.32         1.33 o                         
  -7   2   9        292.81        261.00         5.67 o                         
  -6   2   9         21.39         14.73         1.65 o                         
  -5   2   9       1216.36       1050.84        13.00 o                         
  -4   2   9       2940.37       3184.23        19.04 o                         
  -3   2   9        358.27        367.33         6.80 o                         
  -2   2   9       3266.17       3190.63        26.48 o                         
  -1   2   9         28.68         24.47         2.26 o                         
   0   2   9        416.85        409.18         7.76 o                         
   1   2   9         66.92         73.10         4.56 o                         
   2   2   9        429.36        447.63        10.16 o                         
   3   2   9         75.22         86.63         5.17 o                         
   4   2   9         27.64         28.41         3.35 o                         
   5   2   9          2.10          1.60         1.93 o                         
   6   2   9         15.35         17.03         1.86 o                         
   7   2   9         20.60         24.16         2.59 o                         
   8   2   9         42.56         41.22         2.40 o                         
 -10   3   9        124.43        121.13         4.34 o                         
  -9   3   9        150.53        147.53         5.03 o                         
  -8   3   9        368.29        398.38         7.50 o                         
  -7   3   9         26.04         18.97         1.79 o                         
  -6   3   9         27.20         29.85         2.06 o                         
  -5   3   9        364.46        367.44         7.08 o                         
  -4   3   9         23.02          5.37         2.25 o                         
  -3   3   9        522.33        528.66         8.10 o                         
  -2   3   9        770.96        801.33        12.50 o                         
  -1   3   9        495.68        469.86         8.26 o                         
   0   3   9         68.70         67.08         3.25 o                         
   1   3   9        105.03         97.78         4.26 o                         
   2   3   9        481.75        469.80        10.35 o                         
   3   3   9         25.50         34.51         3.34 o                         
   4   3   9         10.20         11.08         2.60 o                         
   5   3   9          0.78          2.13         1.57 o                         
   6   3   9          4.47          7.29         1.92 o                         
   7   3   9          4.28          4.56         1.86 o                         
   8   3   9          5.25          6.41         1.25 o                         
 -10   4   9          2.12         -1.48         1.56 o                         
  -9   4   9         58.97         61.34         2.97 o                         
  -8   4   9         42.00         42.66         2.38 o                         
  -7   4   9        218.39        208.34         5.43 o                         
  -6   4   9          0.77          1.48         1.25 o                         
  -5   4   9         25.47         39.87         2.59 o                         
  -4   4   9         56.48         49.32         3.19 o                         
  -3   4   9       1380.43       1361.28        12.89 o                         
  -2   4   9        182.80        179.78         4.98 o                         
  -1   4   9          8.66         14.37         1.99 o                         
   0   4   9        575.38        606.36        10.40 o                         
   1   4   9         89.79         94.98         4.88 o                         
   2   4   9        434.99        456.43        17.73 o                         
   3   4   9         91.11         96.10         4.35 o                         
   4   4   9        141.12        140.38         4.90 o                         
   5   4   9          0.98          0.31         1.86 o                         
   6   4   9         15.02         17.60         2.59 o                         
   7   4   9         37.12         34.29         2.85 o                         
   8   4   9          3.03          3.39         1.03 o                         
  -9   5   9        221.07        238.11         4.77 o                         
  -8   5   9        219.72        186.27         5.39 o                         
  -7   5   9          9.41         10.79         1.57 o                         
  -6   5   9         98.84         86.28         3.88 o                         
  -5   5   9         70.42        100.87         3.84 o                         
  -4   5   9         13.17         13.64         2.01 o                         
  -3   5   9        370.56        352.12         7.32 o                         
  -2   5   9        622.65        648.32        10.38 o                         
  -1   5   9       1357.80       1317.28        16.13 o                         
   0   5   9         20.38         20.24         2.45 o                         
   1   5   9        510.79        492.85        10.71 o                         
   2   5   9         26.21         24.45         2.55 o                         
   3   5   9        132.15        137.16         4.70 o                         
   4   5   9        357.87        377.26         8.49 o                         
   5   5   9         36.62         36.89         3.12 o                         
   6   5   9         95.09        102.27         4.90 o                         
   7   5   9         13.94         13.69         2.07 o                         
   8   5   9         29.16         27.56         1.87 o                         
  -9   6   9        526.65        543.51         6.96 o                         
  -8   6   9          5.08          3.38         1.13 o                         
  -7   6   9         66.46         67.15         2.81 o                         
  -6   6   9         62.53         65.53         3.04 o                         
  -5   6   9         54.08         76.55         3.37 o                         
  -4   6   9        634.84        610.67        10.00 o                         
  -3   6   9        551.23        534.14        22.23 o                         
  -2   6   9        448.68        504.83         8.89 o                         
  -1   6   9        624.51        606.70        11.00 o                         
   0   6   9          0.75          1.95         2.10 o                         
   1   6   9         31.96         36.82         2.99 o                         
   2   6   9        361.40        354.88         7.28 o                         
   3   6   9          3.65          6.26         1.48 o                         
   4   6   9         26.25         29.52         2.81 o                         
   5   6   9        656.01        685.37        11.82 o                         
   6   6   9         44.35         43.50         3.36 o                         
   7   6   9        389.45        412.45         6.95 o                         
   8   6   9         12.29         12.13         1.94 o                         
  -9   7   9        272.71        278.20         4.82 o                         
  -8   7   9         37.21         36.22         2.13 o                         
  -7   7   9        181.70        206.38         5.09 o                         
  -6   7   9          9.33          5.60         1.71 o                         
  -5   7   9        670.19        670.34         9.93 o                         
  -4   7   9         49.97         43.32         3.20 o                         
  -3   7   9          8.18          8.06         1.90 o                         
  -2   7   9       1037.06        954.57        17.03 o                         
  -1   7   9       2186.91       2143.36        20.23 o                         
   0   7   9        110.71        104.19         5.42 o                         
   1   7   9        140.72        129.57         6.19 o                         
   2   7   9        569.78        568.30         9.06 o                         
   3   7   9         97.77        103.89         4.16 o                         
   4   7   9         48.53         50.90         2.99 o                         
   5   7   9          7.12          6.58         2.08 o                         
   6   7   9         71.66         78.71         3.38 o                         
   7   7   9        163.86        164.94         4.23 o                         
   8   7   9          0.36         -0.48         2.14 o                         
  -9   8   9        352.74        342.79         8.43 o                         
  -8   8   9         21.12         21.99         2.51 o                         
  -7   8   9          3.90          4.40         1.27 o                         
  -6   8   9         46.01         48.03         3.12 o                         
  -5   8   9       1230.65       1256.88        13.40 o                         
  -4   8   9         55.24         56.73         3.30 o                         
  -3   8   9        174.12        181.52         5.76 o                         
  -2   8   9        402.24        383.38         7.72 o                         
  -1   8   9          0.00          0.21         1.42 o                         
   0   8   9        134.63        121.37         6.36 o                         
   1   8   9          2.03          2.71         2.14 o                         
   2   8   9        362.18        382.24         7.72 o                         
   3   8   9        176.80        183.40         5.30 o                         
   4   8   9         49.30         50.00         3.48 o                         
   5   8   9         15.93         10.67         2.12 o                         
   6   8   9        145.78        146.49         3.87 o                         
   7   8   9          2.54          0.70         0.67 o                         
   8   8   9         27.38         21.78         2.00 o                         
  -9   9   9          9.38          6.09         1.80 o                         
  -8   9   9        341.29        321.40         6.33 o                         
  -7   9   9         75.03         69.29         2.96 o                         
  -6   9   9        304.10        285.60         6.80 o                         
  -5   9   9        139.86        135.90         5.50 o                         
  -4   9   9       1484.32       1468.59        20.00 o                         
  -3   9   9        734.23        657.85        10.25 o                         
  -2   9   9        391.73        390.44         8.21 o                         
  -1   9   9       2814.40       2797.96        21.87 o                         
   0   9   9        121.85        125.95         6.23 o                         
   1   9   9        936.66        927.30        14.06 o                         
   2   9   9          1.77          6.07         1.69 o                         
   3   9   9        244.16        228.23         5.71 o                         
   4   9   9          0.37          0.68         1.59 o                         
   5   9   9         12.73          7.58         1.94 o                         
   6   9   9        184.53        182.46         5.43 o                         
   7   9   9         70.04         76.19         3.64 o                         
  -8  10   9         68.88         64.67         3.03 o                         
  -7  10   9        247.43        239.49         6.14 o                         
  -6  10   9        108.96        103.69         4.19 o                         
  -5  10   9        107.92        108.00         5.17 o                         
  -4  10   9        818.32        774.94         9.69 o                         
  -3  10   9         13.39          9.90         1.54 o                         
  -2  10   9        175.58        191.36         5.60 o                         
  -1  10   9        136.72        135.46         5.50 o                         
   0  10   9         38.31         40.16         4.28 o                         
   1  10   9        328.41        314.74         9.48 o                         
   2  10   9          6.26          7.34         3.09 o                         
   3  10   9         28.18         24.05         2.87 o                         
   4  10   9         54.40         53.65         3.46 o                         
   5  10   9        176.61        155.17         5.31 o                         
   6  10   9         36.58         37.44         2.64 o                         
   7  10   9        635.50        604.30        11.96 o                         
  -8  11   9         12.99         18.52         1.65 o                         
  -7  11   9        116.07        110.12         3.70 o                         
  -6  11   9         54.06         55.01         3.41 o                         
  -5  11   9        645.83        618.71        11.48 o                         
  -4  11   9        745.65        711.55        10.86 o                         
  -3  11   9          3.97          2.27         1.44 o                         
  -2  11   9        113.00        110.12         4.39 o                         
  -1  11   9        321.84        308.51         7.07 o                         
   0  11   9         95.41         86.63         5.13 o                         
   1  11   9         57.74         54.86         4.16 o                         
   2  11   9          1.03         -0.21         1.74 o                         
   3  11   9         43.30         43.09         3.31 o                         
   4  11   9          8.02          7.23         1.87 o                         
   5  11   9        131.00        137.00         4.76 o                         
   6  11   9        253.00        243.41         6.46 o                         
   7  11   9         18.99         14.81         1.46 o                         
  -8  12   9        106.19        114.13         5.16 o                         
  -7  12   9        266.89        276.02         4.71 o                         
  -6  12   9         68.75         63.09         3.11 o                         
  -5  12   9        270.56        242.60         6.98 o                         
  -4  12   9        117.69        118.55         4.11 o                         
  -3  12   9          3.77          1.76         1.22 o                         
  -2  12   9        683.33        678.72        10.17 o                         
  -1  12   9        101.57         84.61         3.86 o                         
   0  12   9        133.26        136.55         6.23 o                         
   1  12   9          0.74         -0.32         1.69 o                         
   2  12   9         57.91         66.50         4.38 o                         
   3  12   9          4.70          3.30         1.76 o                         
   4  12   9         10.90          9.40         1.97 o                         
   5  12   9        146.05        160.78         4.87 o                         
   6  12   9        507.16        506.68         7.41 o                         
  -8  13   9         29.80         14.89         2.41 o                         
  -7  13   9         12.37         13.99         1.11 o                         
  -6  13   9          7.63          7.34         1.79 o                         
  -5  13   9         83.63         84.38         3.62 o                         
  -4  13   9          0.80          1.76         1.15 o                         
  -3  13   9         29.07         30.80         2.13 o                         
  -2  13   9        173.63        168.49         5.00 o                         
  -1  13   9        512.80        522.13         9.02 o                         
   0  13   9        127.09        116.19         5.60 o                         
   1  13   9         13.91         18.01         3.70 o                         
   2  13   9          2.48          0.64         2.54 o                         
   3  13   9       1011.77        977.19        12.76 o                         
   4  13   9        336.67        318.46         6.89 o                         
   5  13   9         80.84         93.77         3.15 o                         
   6  13   9         78.90         66.60         2.40 o                         
  -7  14   9          0.30          0.60         0.76 o                         
  -6  14   9         58.83         60.82         2.23 o                         
  -5  14   9         24.85         20.66         1.70 o                         
  -4  14   9        160.55        182.84         4.73 o                         
  -3  14   9         19.26         18.14         1.68 o                         
  -2  14   9          0.16          1.94         1.14 o                         
  -1  14   9        542.49        537.98         8.56 o                         
   0  14   9        173.77        178.44         5.61 o                         
   1  14   9        665.32        652.94        15.56 o                         
   2  14   9          4.88          6.25         2.54 o                         
   3  14   9         54.48         56.08         3.20 o                         
   4  14   9         86.80         90.66         3.57 o                         
   5  14   9          9.97         10.63         1.21 o                         
   6  14   9        240.63        219.25         8.02 o                         
  -7  15   9        218.60        115.53         5.61 o                         
  -6  15   9        100.26         99.88         3.01 o                         
  -5  15   9         34.17         34.44         2.24 o                         
  -4  15   9          3.95          4.06         1.07 o                         
  -3  15   9          4.51          4.84         1.06 o                         
  -2  15   9          0.18         -0.92         0.92 o                         
  -1  15   9         44.72         55.06         2.57 o                         
   0  15   9         48.73         48.14         2.94 o                         
   1  15   9          2.44          1.99         1.73 o                         
   2  15   9         45.50         51.00         3.61 o                         
   3  15   9         13.15         13.69         2.35 o                         
   4  15   9         76.92         80.95         3.69 o                         
   5  15   9         94.26         95.23         4.39 o                         
  -6  16   9          0.81         -0.94         0.94 o                         
  -5  16   9         26.87         24.10         1.48 o                         
  -4  16   9         23.78         20.29         1.73 o                         
  -3  16   9         58.38         54.42         2.51 o                         
  -2  16   9         86.38         88.47         3.24 o                         
  -1  16   9         66.88         59.45         2.65 o                         
   0  16   9          3.44          3.78         1.64 o                         
   1  16   9          7.72          6.75         1.44 o                         
   2  16   9          0.37          1.63         1.23 o                         
   3  16   9         38.46         40.84         2.44 o                         
   4  16   9         83.41        104.78         3.69 o                         
   5  16   9          1.26         -0.21         1.42 o                         
  -5  17   9        195.62        179.42         7.02 o                         
  -4  17   9        134.77        137.00         5.40 o                         
  -3  17   9          0.16          1.62         1.01 o                         
  -2  17   9         18.88         20.85         1.61 o                         
  -1  17   9         66.55         63.22         2.89 o                         
   0  17   9         22.39         16.03         1.66 o                         
   1  17   9        272.02        282.87         5.23 o                         
   2  17   9         62.09         61.45         2.47 o                         
   3  17   9        165.29        140.72         4.36 o                         
   4  17   9        191.73        191.51         5.78 o                         
  -5  18   9         26.92         29.12         2.70 o                         
  -4  18   9          7.72          6.11         0.96 o                         
  -3  18   9         42.75         42.93         2.11 o                         
  -2  18   9          3.36         -0.03         0.70 o                         
  -1  18   9        252.39        258.85         5.29 o                         
   0  18   9         84.92         85.07         2.80 o                         
   1  18   9         50.04         53.49         3.15 o                         
   2  18   9          7.88          7.36         1.14 o                         
   3  18   9        143.57        154.07         5.37 o                         
  -3  19   9         11.34          8.94         1.17 o                         
  -2  19   9         45.10         44.05         2.36 o                         
  -1  19   9        272.96        316.96         5.99 o                         
   0  19   9         40.71         39.38         1.93 o                         
   1  19   9        113.86        126.50         3.59 o                         
   2  19   9          1.88         -0.03         1.16 o                         
  -2  20   9          1.92          2.01         1.03 o                         
  -1  20   9          6.29          8.51         1.35 o                         
   0  20   9          6.18          6.47         1.84 o                         
  -9   0  10        688.47        765.07        16.70 o                         
  -8   0  10        213.20        249.28         6.12 o                         
  -7   0  10       1375.67       1393.70        29.92 o                         
  -6   0  10          0.03          2.69         2.09 o                         
  -5   0  10       3215.66       3141.04        28.02 o                         
  -4   0  10          3.31          2.25         1.86 o                         
  -3   0  10       1030.24        889.03        15.66 o                         
  -2   0  10       1822.87       1922.10        34.29 o                         
  -1   0  10        953.72       1037.61        18.71 o                         
   0   0  10       4867.36       5011.47        57.29 o                         
   1   0  10        165.66        164.34         7.31 o                         
   2   0  10        212.26        210.81         8.44 o                         
   3   0  10        197.11        191.70        10.48 o                         
   4   0  10        371.53        364.93        13.71 o                         
   5   0  10          8.29          7.62         3.72 o                         
   6   0  10         19.82         24.19         2.61 o                         
   7   0  10         38.77         16.97        15.14 o                         
  -9   1  10         19.43         15.40         2.18 o                         
  -8   1  10        430.58        434.97         6.30 o                         
  -7   1  10         23.63         19.76         1.91 o                         
  -6   1  10        147.26        191.05         5.35 o                         
  -5   1  10         40.54         41.05         2.57 o                         
  -4   1  10         13.33          6.86         1.57 o                         
  -3   1  10        923.65        858.08        12.59 o                         
  -2   1  10        192.58        188.59         5.99 o                         
  -1   1  10       2157.42       2274.75        18.56 o                         
   0   1  10        103.54        106.69         4.30 o                         
   1   1  10        258.49        246.76         6.82 o                         
   2   1  10        179.02        184.53         5.61 o                         
   3   1  10        727.68        724.24        13.95 o                         
   4   1  10        462.92        454.70        10.77 o                         
   5   1  10          7.45          4.01         2.54 o                         
   6   1  10        171.80        187.73         5.52 o                         
   7   1  10          0.27          1.71         1.12 o                         
  -9   2  10          2.85          2.76         1.48 o                         
  -8   2  10          0.88          0.65         0.88 o                         
  -7   2  10         18.54         14.33         1.71 o                         
  -6   2  10        123.55        113.47         3.78 o                         
  -5   2  10         14.37         12.84         1.86 o                         
  -4   2  10         12.97         10.13         1.64 o                         
  -3   2  10         22.70         34.70         2.80 o                         
  -2   2  10        591.64        583.10        10.29 o                         
  -1   2  10        704.54        690.67        10.27 o                         
   0   2  10        577.05        593.59        11.65 o                         
   1   2  10        353.19        349.91         8.04 o                         
   2   2  10        114.59        109.70         5.83 o                         
   3   2  10         98.34        101.15         5.60 o                         
   4   2  10         76.80         76.68         4.86 o                         
   5   2  10          0.16         -2.14         3.51 o                         
   6   2  10          6.47          7.06         2.55 o                         
   7   2  10         14.16         12.70         1.55 o                         
  -9   3  10        232.68        220.56         4.76 o                         
  -8   3  10        370.15        360.57         8.12 o                         
  -7   3  10        178.52        187.22         4.67 o                         
  -6   3  10          0.53          1.76         1.13 o                         
  -5   3  10        323.48        315.61         8.01 o                         
  -4   3  10         20.88         14.14         1.81 o                         
  -3   3  10        204.91        164.20         5.90 o                         
  -2   3  10        505.63        499.77        10.73 o                         
  -1   3  10         41.87         46.29         3.22 o                         
   0   3  10        370.34        381.27         9.39 o                         
   1   3  10          0.05          1.57         1.70 o                         
   2   3  10         81.80         82.28         5.11 o                         
   3   3  10        671.18        708.43        13.17 o                         
   4   3  10        132.91        129.84         5.88 o                         
   5   3  10         11.77         10.13         3.00 o                         
   6   3  10         55.71         64.10         8.82 o                         
   7   3  10         17.87         17.62         1.69 o                         
  -9   4  10        229.87        248.49         6.36 o                         
  -8   4  10          0.28          1.30         1.07 o                         
  -7   4  10         50.02         47.02         2.91 o                         
  -6   4  10          4.26          3.15         1.35 o                         
  -5   4  10         60.79         51.69         3.66 o                         
  -4   4  10          3.19          6.05         2.03 o                         
  -3   4  10         73.41         59.35         4.89 o                         
  -2   4  10        142.41        145.32         5.64 o                         
  -1   4  10          7.88          9.24         2.08 o                         
   0   4  10        823.96        845.54        13.77 o                         
   1   4  10        209.22        219.79         8.38 o                         
   2   4  10        231.50        218.71         7.50 o                         
   3   4  10         64.55         62.03         3.67 o                         
   4   4  10        275.42        272.86         8.22 o                         
   5   4  10         11.64         15.09         3.16 o                         
   6   4  10         12.82         11.75         2.47 o                         
   7   4  10        106.88        111.23         3.66 o                         
  -9   5  10          0.74          0.48         2.11 o                         
  -8   5  10         31.39         19.87         1.72 o                         
  -7   5  10        486.18        487.25        12.37 o                         
  -6   5  10        126.42        121.13         4.21 o                         
  -5   5  10         18.59         14.47         2.38 o                         
  -4   5  10         28.12         34.41         3.11 o                         
  -3   5  10          4.56          4.71         2.02 o                         
  -2   5  10         24.13         21.52         2.57 o                         
  -1   5  10        125.48        127.84         5.65 o                         
   0   5  10       1378.70       1395.07        22.78 o                         
   1   5  10       1334.64       1362.39        31.34 o                         
   2   5  10         52.17         47.97         3.24 o                         
   3   5  10         97.45         96.64         4.83 o                         
   4   5  10        637.94        660.62        12.33 o                         
   5   5  10          5.13          7.86         2.86 o                         
   6   5  10        164.42        177.74         6.19 o                         
   7   5  10          2.62          1.33         0.96 o                         
  -8   6  10          0.04          1.34         0.94 o                         
  -7   6  10         75.35         78.56         3.40 o                         
  -6   6  10        631.74        635.69         9.06 o                         
  -5   6  10         63.19         57.17         3.25 o                         
  -4   6  10         95.51        113.26         4.33 o                         
  -3   6  10        177.39        167.68         6.22 o                         
  -2   6  10        524.10        521.76        10.40 o                         
  -1   6  10        361.54        358.64         9.01 o                         
   0   6  10        521.58        552.81        10.99 o                         
   1   6  10        582.27        580.70        16.32 o                         
   2   6  10        375.07        408.37         8.51 o                         
   3   6  10         89.04         92.43         7.22 o                         
   4   6  10         73.39         68.42         3.64 o                         
   5   6  10          0.86         -0.66         1.77 o                         
   6   6  10          4.94          2.57         3.05 o                         
   7   6  10         52.38         49.10         2.71 o                         
  -8   7  10        126.14        124.73         3.45 o                         
  -7   7  10        148.46        150.26         4.44 o                         
  -6   7  10        956.67        895.83        10.14 o                         
  -5   7  10         16.65         15.47         2.60 o                         
  -4   7  10          2.64          1.05         1.73 o                         
  -3   7  10        208.73        226.49         6.06 o                         
  -2   7  10       1077.14       1081.04        14.81 o                         
  -1   7  10       1018.30       1002.47        14.76 o                         
   0   7  10        176.43        176.79         7.66 o                         
   1   7  10        288.11        279.89         7.18 o                         
   2   7  10         39.11         42.03         3.03 o                         
   3   7  10        123.51        125.05         4.64 o                         
   4   7  10          0.94         -1.20         1.41 o                         
   5   7  10         22.38         20.49         2.49 o                         
   6   7  10         56.55         61.50         2.53 o                         
   7   7  10         41.99         39.94         2.96 o                         
  -8   8  10        159.14        184.58         4.53 o                         
  -7   8  10        265.22        261.23         5.60 o                         
  -6   8  10         25.11         19.67         2.05 o                         
  -5   8  10        963.72        980.47        11.54 o                         
  -4   8  10         33.54         33.79         2.57 o                         
  -3   8  10        106.69        112.35         4.36 o                         
  -2   8  10        583.80        567.96        13.78 o                         
  -1   8  10        183.24        177.61         7.85 o                         
   0   8  10         89.67         85.29         5.24 o                         
   1   8  10        600.45        608.62        10.21 o                         
   2   8  10        807.12        774.62        10.10 o                         
   3   8  10         45.45         40.58         2.86 o                         
   4   8  10         53.75         49.53         3.12 o                         
   5   8  10         60.75         53.15         3.43 o                         
   6   8  10          4.20          2.70         1.06 o                         
   7   8  10         60.89         45.25         2.81 o                         
  -8   9  10          1.00          0.98         0.83 o                         
  -7   9  10        277.63        309.04         8.49 o                         
  -6   9  10         14.76         13.86         1.83 o                         
  -5   9  10         95.93         85.80         3.42 o                         
  -4   9  10         72.13         80.44         3.30 o                         
  -3   9  10        953.35        985.89        13.10 o                         
  -2   9  10        939.35        947.04        16.96 o                         
  -1   9  10        385.04        393.32         7.76 o                         
   0   9  10         31.21         27.74         2.52 o                         
   1   9  10         13.76         10.43         2.32 o                         
   2   9  10        206.98        204.22         5.18 o                         
   3   9  10          0.11         -0.35         1.40 o                         
   4   9  10        155.78        151.11         6.98 o                         
   5   9  10          3.21          4.58         1.70 o                         
   6   9  10          6.08          6.32         1.40 o                         
  -8  10  10          9.51         11.42         1.09 o                         
  -7  10  10        207.60        196.00         5.24 o                         
  -6  10  10          7.28          5.57         1.32 o                         
  -5  10  10          4.83          4.92         1.26 o                         
  -4  10  10         18.12         15.92         1.88 o                         
  -3  10  10        259.85        255.10         6.08 o                         
  -2  10  10        220.66        230.82         6.57 o                         
  -1  10  10         21.26         15.42         2.58 o                         
   0  10  10        223.02        220.88         7.75 o                         
   1  10  10         85.74         93.88         5.18 o                         
   2  10  10          1.22         -1.50         2.02 o                         
   3  10  10         20.41         23.82         2.89 o                         
   4  10  10          0.92          2.21         1.72 o                         
   5  10  10         24.34         21.57         2.23 o                         
   6  10  10        163.25        148.89         5.46 o                         
  -7  11  10         27.41         26.55         1.38 o                         
  -6  11  10         92.67         80.00         3.14 o                         
  -5  11  10         18.73         12.82         1.77 o                         
  -4  11  10          1.34         -1.19         1.19 o                         
  -3  11  10       1229.82       1230.68        12.61 o                         
  -2  11  10       1081.80       1079.30        12.04 o                         
  -1  11  10          1.13          1.71         1.62 o                         
   0  11  10        225.43        240.74         7.81 o                         
   1  11  10        182.53        189.42         6.77 o                         
   2  11  10          0.04          0.63         1.70 o                         
   3  11  10          6.52          7.22         1.97 o                         
   4  11  10         94.09         96.87         4.22 o                         
   5  11  10        307.44        293.80         5.84 o                         
   6  11  10          0.02          1.27         0.99 o                         
  -7  12  10         52.85         50.09         3.12 o                         
  -6  12  10          0.23          0.10         0.94 o                         
  -5  12  10         12.61         15.85         1.71 o                         
  -4  12  10          0.25         -0.91         1.07 o                         
  -3  12  10         25.38         20.96         1.90 o                         
  -2  12  10        125.65        112.24         4.98 o                         
  -1  12  10         15.21         12.96         1.90 o                         
   0  12  10         13.02         14.03         1.93 o                         
   1  12  10        184.89        169.66         6.13 o                         
   2  12  10          0.76          3.20         1.93 o                         
   3  12  10        312.98        301.61         7.83 o                         
   4  12  10         45.72         45.67         2.55 o                         
   5  12  10        426.41        419.89         6.90 o                         
  -7  13  10          2.57          1.41         1.37 o                         
  -6  13  10          8.48          7.24         0.96 o                         
  -5  13  10        102.00        123.80         3.69 o                         
  -4  13  10          4.99          5.00         1.16 o                         
  -3  13  10          1.92          1.54         1.47 o                         
  -2  13  10        383.90        363.63         7.21 o                         
  -1  13  10          1.46          0.10         1.09 o                         
   0  13  10         26.79         25.97         2.31 o                         
   1  13  10         10.29          7.29         2.06 o                         
   2  13  10          8.32         10.77         2.20 o                         
   3  13  10          0.74          3.76         1.48 o                         
   4  13  10          1.09         -0.62         1.12 o                         
   5  13  10         17.69         15.49         1.52 o                         
  -6  14  10        347.82        338.87        14.68 o                         
  -5  14  10         15.62         16.12         1.21 o                         
  -4  14  10        122.96        123.61         3.67 o                         
  -3  14  10         20.23         22.44         1.84 o                         
  -2  14  10        345.75        361.63         6.71 o                         
  -1  14  10         57.97         63.28         2.73 o                         
   0  14  10        544.20        557.05        10.33 o                         
   1  14  10        158.72        147.58         5.46 o                         
   2  14  10         66.33         63.83         2.81 o                         
   3  14  10          0.04          1.34         1.41 o                         
   4  14  10          7.80         12.54         1.69 o                         
  -5  15  10         22.66         20.48         1.82 o                         
  -4  15  10        104.35        108.66         5.06 o                         
  -3  15  10         21.53         21.65         1.64 o                         
  -2  15  10          3.27          1.18         1.30 o                         
  -1  15  10        147.80        145.28         4.02 o                         
   0  15  10         12.07         11.47         1.50 o                         
   1  15  10         76.05         77.63         3.29 o                         
   2  15  10         42.49         44.29         2.18 o                         
   3  15  10         50.36         56.06         2.48 o                         
   4  15  10          8.56          8.44         1.45 o                         
  -5  16  10        295.86        261.70        35.31 o                         
  -4  16  10         70.77         51.83         3.19 o                         
  -3  16  10          1.17          2.86         0.94 o                         
  -2  16  10         18.30         19.95         1.91 o                         
  -1  16  10         59.21         68.24         3.32 o                         
   0  16  10        170.87        184.40         4.06 o                         
   1  16  10        757.90        756.08         7.97 o                         
   2  16  10         70.15         65.39         2.65 o                         
   3  16  10        387.77        386.85         7.51 o                         
  -4  17  10         18.72         14.16         1.24 o                         
  -3  17  10        147.43        136.61         9.73 o                         
  -2  17  10         27.77         25.68         2.65 o                         
  -1  17  10         35.24         35.70         1.98 o                         
   0  17  10          1.06          0.46         0.88 o                         
   1  17  10        296.10        331.32         5.32 o                         
   2  17  10        306.15        303.09         6.77 o                         
  -3  18  10          1.46         -0.18         0.70 o                         
  -2  18  10         55.51         51.36         2.42 o                         
  -1  18  10         39.90         39.40         1.71 o                         
   0  18  10        151.08        143.46         5.11 o                         
   1  18  10         45.31         31.50         3.34 o                         
  -8   1  11        103.91        104.83         5.79 o                         
  -7   1  11         39.35         28.98         1.62 o                         
  -6   1  11        645.30        626.97         9.26 o                         
  -5   1  11         13.30         14.87         1.67 o                         
  -4   1  11        251.96        327.42         6.33 o                         
  -3   1  11        114.14        108.76         3.92 o                         
  -2   1  11       1103.48       1089.50        12.10 o                         
  -1   1  11       1195.98       1245.92        17.80 o                         
   0   1  11         32.87         35.05         2.90 o                         
   1   1  11        579.86        633.03        14.95 o                         
   2   1  11         23.39         23.46         3.48 o                         
   3   1  11         66.51         68.14         4.54 o                         
   4   1  11        448.32        473.17        10.07 o                         
   5   1  11       1029.43       1091.68        18.20 o                         
   6   1  11        122.06        124.15         3.30 o                         
  -8   2  11        102.07        105.18         3.16 o                         
  -7   2  11        106.42        107.50         3.57 o                         
  -6   2  11         27.89         28.95         2.32 o                         
  -5   2  11        701.58        660.25        14.39 o                         
  -4   2  11          6.25          7.33         1.59 o                         
  -3   2  11        405.95        421.86         7.91 o                         
  -2   2  11        359.78        356.48         6.94 o                         
  -1   2  11         71.18         65.91         3.76 o                         
   0   2  11        134.99        134.25         5.05 o                         
   1   2  11        109.06        112.12         5.23 o                         
   2   2  11       3897.14       4054.13        32.91 o                         
   3   2  11         45.03         48.20         3.97 o                         
   4   2  11        229.72        229.14         7.06 o                         
   5   2  11        312.01        332.11        13.63 o                         
   6   2  11          0.14          0.13         1.59 o                         
  -8   3  11        240.63        246.47         5.80 o                         
  -7   3  11         25.26         32.40         2.18 o                         
  -6   3  11        158.64        165.96         4.93 o                         
  -5   3  11        112.14        104.33         4.43 o                         
  -4   3  11         20.02          7.77         2.05 o                         
  -3   3  11          0.13          2.49         1.83 o                         
  -2   3  11        247.31        229.31         7.19 o                         
  -1   3  11        592.28        609.51        11.25 o                         
   0   3  11         55.42         62.69         3.68 o                         
   1   3  11       1976.90       2122.44        18.71 o                         
   2   3  11        578.22        617.36        10.44 o                         
   3   3  11       1023.61       1064.71        19.81 o                         
   4   3  11          1.31          2.17         1.87 o                         
   5   3  11        281.95        295.10        14.91 o                         
   6   3  11         88.99         91.17         2.76 o                         
  -8   4  11         25.44         24.56         2.05 o                         
  -7   4  11         12.27          9.55         1.68 o                         
  -6   4  11         67.48         68.50         3.29 o                         
  -5   4  11          7.87          7.63         1.83 o                         
  -4   4  11       1564.20       1585.29        19.24 o                         
  -3   4  11         69.09         67.79         4.05 o                         
  -2   4  11         27.94         25.62         2.81 o                         
  -1   4  11         18.49         17.67         1.92 o                         
   0   4  11       1250.54       1321.19        14.97 o                         
   1   4  11        397.27        400.44         8.78 o                         
   2   4  11        499.02        528.77        14.38 o                         
   3   4  11        678.00        700.73        10.26 o                         
   4   4  11         12.95         16.12         2.46 o                         
   5   4  11        164.21        180.58         7.34 o                         
   6   4  11          8.81         11.05         1.22 o                         
  -8   5  11         21.00         24.74         1.96 o                         
  -7   5  11        135.88        153.84         4.71 o                         
  -6   5  11         18.94         19.29         1.86 o                         
  -5   5  11         19.32         15.21         2.01 o                         
  -4   5  11          9.89          6.83         2.02 o                         
  -3   5  11          0.77          3.66         1.80 o                         
  -2   5  11          2.92          1.21         1.28 o                         
  -1   5  11        313.49        302.16         6.88 o                         
   0   5  11         21.50         19.29         2.57 o                         
   1   5  11        314.72        310.81         6.81 o                         
   2   5  11         92.61         99.34         4.38 o                         
   3   5  11         15.31         16.14         2.14 o                         
   4   5  11         37.42         39.95         4.34 o                         
   5   5  11         15.88         18.02         2.63 o                         
   6   5  11         19.35         13.44         1.19 o                         
  -8   6  11        110.32        104.07         3.54 o                         
  -7   6  11        210.50        212.48         6.71 o                         
  -6   6  11         46.73         49.25         2.63 o                         
  -5   6  11        395.68        405.04         8.07 o                         
  -4   6  11         34.73         34.95         3.03 o                         
  -3   6  11       1736.56       1765.87        15.66 o                         
  -2   6  11         80.50         76.58         3.60 o                         
  -1   6  11         26.94         25.28         2.35 o                         
   0   6  11         38.43         41.66         3.70 o                         
   1   6  11         26.51         22.18         2.37 o                         
   2   6  11         90.60         95.26         4.17 o                         
   3   6  11        363.20        388.58         7.44 o                         
   4   6  11        467.48        496.51        13.09 o                         
   5   6  11         41.16         43.73         3.57 o                         
   6   6  11         33.76         34.40         2.79 o                         
  -7   7  11         63.59         67.93         3.72 o                         
  -6   7  11          0.02          1.05         1.40 o                         
  -5   7  11        321.40        338.70         6.20 o                         
  -4   7  11         16.59         11.32         1.62 o                         
  -3   7  11          0.15          1.87         1.31 o                         
  -2   7  11        184.43        194.40         6.14 o                         
  -1   7  11        282.95        300.01         6.69 o                         
   0   7  11         49.26         49.52         4.11 o                         
   1   7  11         28.76         26.74         2.48 o                         
   2   7  11        123.68        117.53         4.90 o                         
   3   7  11        189.37        202.80         5.31 o                         
   4   7  11        341.57        342.57        10.63 o                         
   5   7  11        115.89        114.38         3.62 o                         
   6   7  11         11.26          9.06         1.57 o                         
  -7   8  11          2.27          3.25         1.14 o                         
  -6   8  11          2.61          2.68         1.23 o                         
  -5   8  11         34.57         27.00         3.26 o                         
  -4   8  11        849.26        831.65         9.00 o                         
  -3   8  11         39.32         36.87         2.77 o                         
  -2   8  11        151.81        147.32         5.97 o                         
  -1   8  11         38.34         39.46         2.58 o                         
   0   8  11        185.74        168.81         5.27 o                         
   1   8  11        111.07        100.78         4.03 o                         
   2   8  11        101.77        111.27         4.56 o                         
   3   8  11         30.95         33.07         2.99 o                         
   4   8  11         16.56         15.05         3.00 o                         
   5   8  11         17.38         19.48         4.63 o                         
   6   8  11          2.63          1.36         0.93 o                         
  -7   9  11          4.08          1.61         1.36 o                         
  -6   9  11          4.89         -0.30         1.85 o                         
  -5   9  11         34.43         37.23         2.15 o                         
  -4   9  11         81.15         68.32         3.82 o                         
  -3   9  11         84.47         78.16         3.30 o                         
  -2   9  11        121.78        111.52         3.87 o                         
  -1   9  11        425.74        456.73         7.77 o                         
   0   9  11        292.60        292.49         5.75 o                         
   1   9  11        151.26        136.88         4.33 o                         
   2   9  11         76.06         73.58         4.16 o                         
   3   9  11          1.34         -1.18         1.51 o                         
   4   9  11          6.84          9.68         2.44 o                         
   5   9  11        118.10        121.59         3.97 o                         
  -7  10  11        166.29        160.42         4.07 o                         
  -6  10  11          1.66          3.06         1.13 o                         
  -5  10  11        509.99        532.90         7.54 o                         
  -4  10  11         66.28         71.26         2.80 o                         
  -3  10  11        276.87        237.62         5.20 o                         
  -2  10  11         25.04         21.71         1.87 o                         
  -1  10  11         92.18         90.67         3.89 o                         
   0  10  11        773.74        781.33        10.95 o                         
   1  10  11          0.01         -0.22         1.12 o                         
   2  10  11        480.88        485.45        12.01 o                         
   3  10  11         18.19         18.03         2.28 o                         
   4  10  11          5.38          6.94         2.03 o                         
   5  10  11          0.00          1.16         1.26 o                         
  -6  11  11         46.96         58.04         3.11 o                         
  -5  11  11         46.88         58.67         2.84 o                         
  -4  11  11         36.30         37.98         2.26 o                         
  -3  11  11         46.91         53.52         2.47 o                         
  -2  11  11          0.32          2.47         1.25 o                         
  -1  11  11         74.89         65.35         3.23 o                         
   0  11  11        289.60        284.96         6.43 o                         
   1  11  11        243.81        232.02         6.84 o                         
   2  11  11         41.24         43.96         3.93 o                         
   3  11  11        119.43        122.22         4.53 o                         
   4  11  11        143.99        143.30         5.57 o                         
  -6  12  11          1.33          1.29         0.74 o                         
  -5  12  11          0.53          1.04         1.25 o                         
  -4  12  11         43.79         47.18         2.09 o                         
  -3  12  11         62.01         64.53         2.49 o                         
  -2  12  11          5.57          8.27         1.46 o                         
  -1  12  11          2.19          1.63         1.32 o                         
   0  12  11         51.55         51.45         2.79 o                         
   1  12  11         73.12         56.62         3.64 o                         
   2  12  11        177.26        187.62         5.48 o                         
   3  12  11         21.94         22.84         2.09 o                         
   4  12  11         94.78         80.71         7.40 o                         
  -5  13  11        135.07        134.56         3.36 o                         
  -4  13  11         13.24         13.54         1.23 o                         
  -3  13  11         23.95         18.09         1.48 o                         
  -2  13  11        236.05        241.62         5.11 o                         
  -1  13  11        720.26        733.51        10.25 o                         
   0  13  11         79.26         70.67         2.58 o                         
   1  13  11         88.38        101.03         4.11 o                         
   2  13  11        108.36        104.10         3.95 o                         
   3  13  11         41.81         38.45         2.55 o                         
   4  13  11        167.21        164.98         4.59 o                         
  -5  14  11         33.37         23.45         2.79 o                         
  -4  14  11         12.38          9.25         1.97 o                         
  -3  14  11        403.98        385.07         7.76 o                         
  -2  14  11         56.14         52.84         2.25 o                         
  -1  14  11        109.00        118.21         4.35 o                         
   0  14  11        319.09        297.12         5.26 o                         
   1  14  11         30.42         33.97         1.70 o                         
   2  14  11        282.87        308.89         5.92 o                         
   3  14  11        192.47        187.43         4.22 o                         
  -4  15  11         28.19         23.14         4.17 o                         
  -3  15  11        333.11        261.85        17.29 o                         
  -2  15  11        274.73        248.22        10.42 o                         
  -1  15  11        526.24        548.54         9.47 o                         
   0  15  11         27.02         24.70         2.13 o                         
   1  15  11         13.90         12.35         1.62 o                         
   2  15  11        151.04        147.94         4.01 o                         
  -3  16  11         38.63         44.31         2.28 o                         
  -2  16  11         12.66          5.22         0.98 o                         
  -1  16  11          0.00          0.88         0.73 o                         
   0  16  11        167.67        168.58        10.40 o                         
   1  16  11          0.24         -0.93         1.26 o                         
  -7   0  12        134.70        139.10         6.33 o                         
  -6   0  12          4.35          3.11         1.34 o                         
  -5   0  12         40.62         42.53         3.48 o                         
  -4   0  12          0.23          3.67         1.91 o                         
  -3   0  12        978.79        954.89        17.06 o                         
  -2   0  12         38.96         41.85         4.18 o                         
  -1   0  12         93.27        104.31         7.11 o                         
   0   0  12        294.87        276.77        10.26 o                         
   1   0  12        395.59        378.55        13.07 o                         
   2   0  12        125.33        115.47         7.27 o                         
   3   0  12         25.13         24.20         3.85 o                         
   4   0  12       6431.83       6904.89        62.43 o                         
   5   0  12        120.03        118.32         6.85 o                         
  -7   1  12          2.70          1.13         0.73 o                         
  -6   1  12         34.48         33.81         2.41 o                         
  -5   1  12          1.49          0.91         1.53 o                         
  -4   1  12        335.00        319.47         6.03 o                         
  -3   1  12          7.85          8.53         1.51 o                         
  -2   1  12        116.97        135.67         7.05 o                         
  -1   1  12         27.33         28.08         2.27 o                         
   0   1  12        638.02        639.59        11.60 o                         
   1   1  12        183.86        185.31         6.93 o                         
   2   1  12        117.40        121.22         4.26 o                         
   3   1  12        265.85        283.10         7.62 o                         
   4   1  12        226.39        245.13        12.56 o                         
   5   1  12        121.34        122.69         4.90 o                         
  -7   2  12        110.14        112.19         7.57 o                         
  -6   2  12         73.90         93.92         3.76 o                         
  -5   2  12          1.16          3.23         1.15 o                         
  -4   2  12        111.37        112.80         3.66 o                         
  -3   2  12          2.13         -0.40         1.36 o                         
  -2   2  12        279.46        276.87         6.01 o                         
  -1   2  12        348.92        343.57         6.24 o                         
   0   2  12         13.68         14.89         2.21 o                         
   1   2  12          1.34         -0.39         1.96 o                         
   2   2  12        223.34        240.04         5.87 o                         
   3   2  12         79.97         80.14         4.63 o                         
   4   2  12          0.17         -2.71         2.76 o                         
   5   2  12        183.31        185.67         5.86 o                         
  -7   3  12          4.80          4.38         1.08 o                         
  -6   3  12          1.51         -0.18         1.23 o                         
  -5   3  12          0.54          1.72         1.08 o                         
  -4   3  12        215.55        212.83         6.45 o                         
  -3   3  12         12.71          8.56         1.84 o                         
  -2   3  12        123.45        136.64         5.08 o                         
  -1   3  12         44.15         40.35         2.66 o                         
   0   3  12        129.52        130.92         5.02 o                         
   1   3  12        139.77        137.44         4.74 o                         
   2   3  12         25.55         23.16         2.14 o                         
   3   3  12         69.00         58.43         3.87 o                         
   4   3  12          1.04         -1.29         2.30 o                         
   5   3  12          9.55          9.42         1.22 o                         
  -7   4  12         20.04         12.43         2.79 o                         
  -6   4  12         62.64         63.56         2.98 o                         
  -5   4  12          0.93          3.10         1.20 o                         
  -4   4  12          4.02          4.21         1.53 o                         
  -3   4  12          2.83          7.63         1.75 o                         
  -2   4  12         38.16         46.68         2.80 o                         
  -1   4  12        325.42        324.84         8.49 o                         
   0   4  12         87.72         82.92         4.11 o                         
   1   4  12          5.31          5.39         1.52 o                         
   2   4  12        115.83        115.05         4.01 o                         
   3   4  12         11.27         10.58         2.00 o                         
   4   4  12       1333.58       1388.67        18.79 o                         
   5   4  12          0.00          1.45         0.60 o                         
  -7   5  12          3.39          2.72         1.29 o                         
  -6   5  12        155.47        182.96         6.00 o                         
  -5   5  12          1.37          2.90         1.17 o                         
  -4   5  12        276.72        298.02         6.65 o                         
  -3   5  12        148.01        130.20         4.78 o                         
  -2   5  12         39.68         32.76         2.49 o                         
  -1   5  12         77.57         82.10         3.54 o                         
   0   5  12        147.91        150.53         3.53 o                         
   1   5  12         28.08         31.86         2.52 o                         
   2   5  12         13.01         13.47         1.88 o                         
   3   5  12        242.73        246.79         6.27 o                         
   4   5  12        302.93        313.33         8.76 o                         
   5   5  12        337.12        303.90         5.74 o                         
  -7   6  12        179.80        190.50         6.00 o                         
  -6   6  12         93.82        111.34         4.54 o                         
  -5   6  12          3.52          1.92         0.88 o                         
  -4   6  12         41.00         49.37         2.84 o                         
  -3   6  12          2.95          1.62         1.51 o                         
  -2   6  12        781.09        792.38        13.18 o                         
  -1   6  12        278.22        270.88         5.12 o                         
   0   6  12          9.69         10.46         1.43 o                         
   1   6  12         23.08         21.95         1.81 o                         
   2   6  12        268.34        270.81         5.74 o                         
   3   6  12         34.25         33.32         3.92 o                         
   4   6  12          3.82          2.51         1.57 o                         
   5   6  12        148.38        132.65         6.69 o                         
  -6   7  12          0.24          0.18         0.95 o                         
  -5   7  12          2.21          3.75         1.22 o                         
  -4   7  12        164.50        193.03         4.94 o                         
  -3   7  12         34.36         40.99         2.69 o                         
  -2   7  12         46.87         40.13         2.08 o                         
  -1   7  12        103.99        101.81         2.79 o                         
   0   7  12        493.84        481.64         7.71 o                         
   1   7  12          0.34          0.67         1.19 o                         
   2   7  12         40.24         38.22         2.27 o                         
   3   7  12        276.91        272.24         8.73 o                         
   4   7  12          0.04          2.18         1.30 o                         
  -6   8  12         30.29         42.38         3.58 o                         
  -5   8  12         20.04         21.41         1.68 o                         
  -4   8  12          0.36          0.91         1.07 o                         
  -3   8  12        801.14        822.51        11.33 o                         
  -2   8  12         21.26         26.42         1.84 o                         
  -1   8  12        483.44        457.65         6.44 o                         
   0   8  12         27.32         27.17         1.64 o                         
   1   8  12        212.15        218.64         4.44 o                         
   2   8  12         21.63         22.30         2.35 o                         
   3   8  12         22.24         23.29         2.88 o                         
   4   8  12        218.72        218.34         6.26 o                         
  -6   9  12        127.40        140.90         6.40 o                         
  -5   9  12         65.54         73.02         3.60 o                         
  -4   9  12        246.74        283.51         5.72 o                         
  -3   9  12        112.24        119.76         3.23 o                         
  -2   9  12         25.68         26.80         1.79 o                         
  -1   9  12          3.34          3.80         1.05 o                         
   0   9  12         63.93         54.94         2.49 o                         
   1   9  12        299.55        291.42         5.96 o                         
   2   9  12         61.08         61.59         2.72 o                         
   3   9  12        128.83        127.81         4.09 o                         
   4   9  12         23.91         20.90         1.47 o                         
  -5  10  12         13.94         11.98         1.19 o                         
  -4  10  12        211.20        218.16         6.46 o                         
  -3  10  12         70.06         82.34         2.52 o                         
  -2  10  12         27.40         22.18         1.74 o                         
  -1  10  12         41.54         47.05         2.19 o                         
   0  10  12          8.65          8.94         1.64 o                         
   1  10  12         77.97         81.17         3.14 o                         
   2  10  12         15.72         14.62         1.49 o                         
   3  10  12          8.31          7.30         1.24 o                         
  -5  11  12          6.66          7.55         1.80 o                         
  -4  11  12        175.85        166.72         8.44 o                         
  -3  11  12        223.94        236.66         4.43 o                         
  -2  11  12          0.67          0.94         0.92 o                         
  -1  11  12         20.34         17.56         1.42 o                         
   0  11  12          1.44          2.89         1.04 o                         
   1  11  12        206.83        212.37         4.59 o                         
   2  11  12         61.37         61.55         2.39 o                         
   3  11  12        163.31        147.10         3.66 o                         
  -4  12  12         23.81         17.57         1.53 o                         
  -3  12  12        133.56        131.05         2.97 o                         
  -2  12  12          7.43          6.19         1.01 o                         
  -1  12  12        122.40        133.89         3.35 o                         
   0  12  12          9.05          6.67         1.05 o                         
   1  12  12         85.58         88.78         2.43 o                         
   2  12  12        174.53        158.63         3.56 o                         
  -3  13  12         46.26         35.49         2.40 o                         
  -2  13  12         42.43         43.11         2.63 o                         
  -1  13  12         65.53         62.31         2.73 o                         
   0  13  12        566.34        561.53         6.09 o                         
   1  13  12        159.27        165.78         3.83 o                         
  -2  14  12        161.72        100.57         5.22 o                         
  -1  14  12          7.73         10.72         1.54 o                         
   0  14  12         24.40         13.54         2.18 o                         
  -6   1  13         30.59         20.44         2.51 o                         
  -5   1  13         29.33         34.41         2.82 o                         
  -4   1  13        154.08        140.37         4.37 o                         
  -3   1  13          4.85          4.81         1.38 o                         
  -2   1  13          5.41          3.72         1.35 o                         
  -1   1  13          0.14          1.06         0.82 o                         
   0   1  13        156.01        152.39         4.32 o                         
   1   1  13          4.71          5.20         1.06 o                         
   2   1  13        126.65        126.60         4.34 o                         
   3   1  13         10.03         10.58         2.09 o                         
   4   1  13        209.88        194.36         5.27 o                         
  -6   2  13          6.05         -0.34         1.12 o                         
  -5   2  13          1.43          2.26         0.96 o                         
  -4   2  13         73.97         73.47         3.35 o                         
  -3   2  13         19.83         18.09         2.05 o                         
  -2   2  13         14.87         11.63         1.87 o                         
  -1   2  13        417.06        397.52         9.45 o                         
   0   2  13         51.13         53.10         2.67 o                         
   1   2  13          0.88          1.21         1.07 o                         
   2   2  13         33.38         32.79         2.47 o                         
   3   2  13        212.44        205.58         6.70 o                         
   4   2  13          3.56          5.33         1.63 o                         
  -5   3  13        117.15        122.61         3.59 o                         
  -4   3  13        204.02        227.21         5.51 o                         
  -3   3  13         30.97         33.02         2.57 o                         
  -2   3  13         21.36         24.87         2.31 o                         
  -1   3  13        185.43        172.85         4.32 o                         
   0   3  13         16.87         18.35         1.77 o                         
   1   3  13         89.11         89.15         3.14 o                         
   2   3  13         84.61         80.50         3.43 o                         
   3   3  13          0.32          2.02         1.59 o                         
  -5   4  13        189.28        211.69        11.57 o                         
  -4   4  13         16.21         25.79         2.07 o                         
  -3   4  13          1.91          0.28         0.96 o                         
  -2   4  13         57.03         57.49         3.67 o                         
  -1   4  13         34.70         23.69         1.64 o                         
   0   4  13        139.41        135.63         3.87 o                         
   1   4  13        480.56        463.64         7.00 o                         
   2   4  13         61.26         62.93         2.95 o                         
   3   4  13          0.32          1.30         1.39 o                         
  -5   5  13        128.19        141.65         4.42 o                         
  -4   5  13        114.03        111.40         3.64 o                         
  -3   5  13        100.23        106.54         3.37 o                         
  -2   5  13         79.33         81.06         3.50 o                         
  -1   5  13         39.23         39.20         1.90 o                         
   0   5  13         83.97         78.30         2.87 o                         
   1   5  13         28.14         27.26         1.79 o                         
   2   5  13         14.66         12.74         1.85 o                         
   3   5  13          8.10         11.81         3.54 o                         
  -5   6  13         49.54         57.09         2.73 o                         
  -4   6  13        116.69        128.74         3.67 o                         
  -3   6  13          0.01         -0.32         0.90 o                         
  -2   6  13          0.00          0.29         1.39 o                         
  -1   6  13          7.93          6.81         1.14 o                         
   0   6  13         30.64         28.63         1.79 o                         
   1   6  13        124.65        119.50         3.21 o                         
   2   6  13          4.89          3.07         2.75 o                         
   3   6  13        169.99        166.66         5.15 o                         
  -5   7  13          0.96          2.14         1.11 o                         
  -4   7  13        148.86        163.86         5.01 o                         
  -3   7  13          4.58          1.31         0.62 o                         
  -2   7  13        194.37        196.36        11.18 o                         
  -1   7  13        162.28        151.79         4.11 o                         
   0   7  13        303.80        294.81         8.38 o                         
   1   7  13         22.21         17.16         1.67 o                         
   2   7  13        279.94        265.96         7.32 o                         
  -4   8  13         25.79         19.90         2.45 o                         
  -3   8  13          0.10          0.49         0.97 o                         
  -2   8  13         43.35         38.51         2.77 o                         
  -1   8  13          9.82         16.75         2.11 o                         
   0   8  13        136.49        123.03         5.61 o                         
   1   8  13         10.15          9.21         1.30 o                         
   2   8  13         24.40         26.00         2.32 o                         
  -4   9  13          7.14         12.54         1.66 o                         
  -3   9  13          7.39          4.14         0.98 o                         
  -2   9  13        118.94        144.37         4.63 o                         
  -1   9  13         12.75         19.74         2.07 o                         
   0   9  13        115.79        108.30         3.86 o                         
   1   9  13          0.19          1.65         0.74 o                         
  -3  10  13          2.26          2.22         1.07 o                         
  -2  10  13         26.23         20.92         1.74 o                         
  -1  10  13          8.41          8.16         1.23 o                         
   0  10  13         91.22         81.49         3.70 o                         
   1  10  13          1.73          1.37         1.03 o                         
  -1  11  13         35.25         37.29         2.97 o                         
  -3   0  14        435.25        427.37        12.49 o                         
  -2   0  14         59.72         58.96         6.78 o                         
  -1   0  14          1.54          1.02         0.98 o                         
   0   0  14         22.34         16.02         2.98 o                         
   1   0  14          4.60          4.62         1.84 o                         
  -3   1  14          2.36         -0.08         0.76 o                         
  -2   1  14        414.33        421.25         9.28 o                         
  -1   1  14         11.07         11.39         1.26 o                         
   0   1  14         11.62         13.76         2.04 o                         
   1   1  14         24.45         18.70         2.57 o                         
  -3   2  14          3.28          1.32         1.09 o                         
  -2   2  14        123.21        119.39         5.56 o                         
  -1   2  14          0.00          1.25         0.88 o                         
   0   2  14          1.94          1.82         2.29 o                         
   1   2  14          2.26          1.39         0.88 o                         
  -3   3  14        128.33        118.69         3.97 o                         
  -2   3  14        325.23        275.96         5.35 o                         
  -1   3  14         69.88         60.31         2.60 o                         
   0   3  14         55.85         45.84         3.03 o                         
  -2   4  14         87.37         90.16         4.64 o                         
  -1   4  14         43.01         42.26         2.08 o                         
  -2   5  14        202.21        215.94         6.77 o                         
  -1   5  14          7.64          4.58         1.26 o                         
                                                                                
