# Supplementary material for: Hydrogen-bonding chain and dimer motifs in pyridinium and morpholinium hydrogen oxalate salts
Source: Acta Crystallogr E Crystallogr Commun. 2018 Nov 16;74(Pt 12):1804–7. doi: 10.1107/S2056989018015827 (PMC6281086; doi:10.1107/S2056989018015827)
Supplement: Supplementary file 4 [file e-74-01804-3sup4.hkl]

data_3                                                                  
_shelx_title ' s92 in P21/c No14' 
_shelx_refln_list_code          4                                               
_shelx_F_calc_maximum      127.22                                               
_exptl_crystal_F_000       376.00                                               
_reflns_d_resolution_high  0.7706                                               
                                                                                
loop_                                                                           
 _space_group_symop_operation_xyz                                               
 'x, y, z'                                                                      
 '-x, y+1/2, -z+1/2'                                                            
 '-x, -y, -z'                                                                   
 'x, -y-1/2, z-1/2'                                                             
                                                                                
_cell_length_a     5.6867                                                       
_cell_length_b    12.2465                                                       
_cell_length_c    12.0831                                                       
_cell_angle_alpha  90.000                                                       
_cell_angle_beta  113.150                                                       
_cell_angle_gamma  90.000                                                       
                                                                                
_shelx_F_squared_multiplier     1.000                                           
                                                                                
loop_                                                                           
 _refln_index_h                                                                 
 _refln_index_k                                                                 
 _refln_index_l                                                                 
 _refln_F_squared_calc                                                          
 _refln_F_squared_meas                                                          
 _refln_F_squared_sigma                                                         
 _refln_observed_status                                                         
   1   0   0       6523.65       6482.65       145.16 o                         
   2   0   0       4335.40       4362.36       118.85 o                         
   3   0   0         14.07         29.34        11.27 o                         
   4   0   0        114.16        119.22        13.90 o                         
   5   0   0         82.56        102.57         8.07 o                         
   6   0   0        233.92        239.07        17.10 o                         
   1   1   0         78.06         84.88         3.61 o                         
   2   1   0       2664.64       2815.81        48.14 o                         
   3   1   0        173.47        172.87         5.11 o                         
   4   1   0        123.35        128.00         5.51 o                         
   5   1   0        113.19        103.19         8.08 o                         
   6   1   0         33.72         30.83         4.25 o                         
   0   2   0        371.32        438.21         7.99 o                         
   1   2   0         31.50         41.71         1.26 o                         
   2   2   0         65.55         50.55         3.33 o                         
   3   2   0        224.50        230.93         7.95 o                         
   4   2   0         86.05         87.82         4.72 o                         
   5   2   0        182.97        162.27         9.28 o                         
   6   2   0          5.73          7.76         3.10 o                         
   1   3   0        417.70        459.99        19.75 o                         
   2   3   0       1531.82       1536.49        24.42 o                         
   3   3   0        309.67        309.94        10.00 o                         
   4   3   0        128.69        159.15         6.96 o                         
   5   3   0          0.97          3.35         2.31 o                         
   6   3   0          9.97         15.63         3.51 o                         
   0   4   0        404.71        370.11         7.82 o                         
   1   4   0        588.83        552.86         9.71 o                         
   2   4   0       1280.20       1274.99        23.57 o                         
   3   4   0        100.76        123.07         4.81 o                         
   4   4   0          1.22          0.29         1.55 o                         
   5   4   0         56.92         49.73         4.23 o                         
   6   4   0         24.43         18.35         4.21 o                         
   1   5   0          4.60          5.17         0.70 o                         
   2   5   0        696.37        693.57        18.60 o                         
   3   5   0        307.71        374.22        11.50 o                         
   4   5   0         82.32         97.07         5.34 o                         
   5   5   0         13.28         13.05         3.73 o                         
   6   5   0         24.13         21.51         4.34 o                         
   0   6   0         35.85         35.94         1.88 o                         
   1   6   0        173.96        172.18         3.90 o                         
   2   6   0          5.64          5.00         0.72 o                         
   3   6   0        208.61        197.85        10.71 o                         
   4   6   0         14.39         22.50         3.81 o                         
   5   6   0         41.99         39.54        10.47 o                         
   6   6   0        143.14        197.09        11.68 o                         
   1   7   0        152.58        142.61         4.42 o                         
   2   7   0         85.77         79.27         3.99 o                         
   3   7   0          0.24          0.66         0.79 o                         
   4   7   0        108.57        102.13        11.24 o                         
   5   7   0          0.44          4.26         2.68 o                         
   6   7   0          8.65         13.03         4.53 o                         
   0   8   0         76.37         91.38         5.07 o                         
   1   8   0        299.73        304.17        11.13 o                         
   2   8   0         75.37         69.84         3.44 o                         
   3   8   0         26.29         29.79         2.71 o                         
   4   8   0         48.56         41.81         3.98 o                         
   5   8   0         71.67         72.20         6.27 o                         
   1   9   0        213.09        208.24        11.57 o                         
   2   9   0         47.38         43.99         2.30 o                         
   3   9   0        400.48        395.07        11.23 o                         
   4   9   0         88.91        103.70        10.42 o                         
   5   9   0        199.58        205.38        11.98 o                         
   0  10   0          1.04         -1.02         1.68 o                         
   1  10   0        131.95        137.53         7.22 o                         
   2  10   0          3.69          3.58         1.21 o                         
   3  10   0        289.39        287.91         9.14 o                         
   4  10   0          2.55         10.01         3.10 o                         
   5  10   0         82.26         79.94         6.79 o                         
   1  11   0        140.05        165.66         5.87 o                         
   2  11   0        318.38        343.37        10.39 o                         
   3  11   0          0.21          0.67         2.16 o                         
   4  11   0          8.14          6.89         3.59 o                         
   0  12   0         30.72         26.12         3.11 o                         
   1  12   0         87.92         81.51         5.14 o                         
   2  12   0        149.77        141.37        11.98 o                         
   3  12   0          5.13         11.25         5.31 o                         
   4  12   0         52.91         54.40         4.37 o                         
   1  13   0         23.44         27.38         3.49 o                         
   2  13   0        106.43        113.46         7.65 o                         
   3  13   0          1.42          1.74         2.36 o                         
   0  14   0        191.93        242.14        16.19 o                         
   1  14   0         44.32         46.99         5.22 o                         
   2  14   0         15.57         10.95         4.80 o                         
   3  14   0         21.33         19.56         6.89 o                         
   1  15   0        172.16        216.68        16.27 o                         
   2  15   0         29.04         26.30         3.65 o                         
  -6   1   1         12.81         13.65         4.17 o                         
  -5   1   1        492.98        475.38        16.44 o                         
  -4   1   1       1705.02       1571.09        32.30 o                         
  -3   1   1          1.59          2.91         0.53 o                         
  -2   1   1        974.94       1076.34        21.88 o                         
  -1   1   1        913.48        880.32        17.88 o                         
   1   1   1        374.87        388.13        14.85 o                         
   2   1   1        330.17        381.67         7.12 o                         
   3   1   1          3.41          5.22         0.84 o                         
   4   1   1        336.25        352.29         7.91 o                         
   5   1   1         40.40         36.55         6.45 o                         
   6   1   1         37.14         40.79         5.95 o                         
  -6   2   1         66.28         68.19         8.14 o                         
  -5   2   1         40.71         39.96         3.59 o                         
  -4   2   1        319.80        316.43        11.12 o                         
  -3   2   1        480.08        499.07        11.73 o                         
  -2   2   1       1133.99       1166.70        29.87 o                         
  -1   2   1        273.30        325.86         7.96 o                         
   0   2   1         10.05          9.95         0.38 o                         
   1   2   1        213.78        183.03         3.49 o                         
   2   2   1          6.51          4.61         0.78 o                         
   3   2   1        231.57        267.68         8.90 o                         
   4   2   1        292.21        276.77        17.37 o                         
   5   2   1        164.50        164.58         6.21 o                         
   6   2   1         82.40         83.83         7.15 o                         
  -6   3   1          0.74         -0.84         2.77 o                         
  -5   3   1          2.15          3.51         2.49 o                         
  -4   3   1        526.49        534.52        20.54 o                         
  -3   3   1        293.54        301.37        16.14 o                         
  -2   3   1         16.33         21.87         1.14 o                         
  -1   3   1         27.80         29.31         1.50 o                         
   0   3   1         88.53         83.57         2.00 o                         
   1   3   1        930.51        913.27        22.82 o                         
   2   3   1        516.66        538.44        10.66 o                         
   3   3   1         17.23         13.15         4.17 o                         
   4   3   1        316.88        327.34        17.12 o                         
   5   3   1          1.50          2.63         1.60 o                         
   6   3   1          6.56          2.32         3.76 o                         
  -6   4   1        118.94        127.36         9.03 o                         
  -5   4   1        151.29        190.51         8.83 o                         
  -4   4   1          0.01         -0.99         1.50 o                         
  -3   4   1         36.50         26.66         2.54 o                         
  -2   4   1       1904.02       1946.07        50.20 o                         
  -1   4   1         84.29         81.80         2.15 o                         
   0   4   1        368.23        353.10         5.54 o                         
   1   4   1        904.51        892.96        19.03 o                         
   2   4   1        469.07        521.47        10.72 o                         
   3   4   1        159.06        160.53         6.25 o                         
   4   4   1        390.82        360.45        17.17 o                         
   5   4   1         77.13         83.69         4.23 o                         
   6   4   1          8.71          4.24         3.84 o                         
  -6   5   1         10.20          1.02         3.51 o                         
  -5   5   1          5.68         12.69         2.79 o                         
  -4   5   1         76.17         81.39         4.10 o                         
  -3   5   1       1562.49       1577.33        47.72 o                         
  -2   5   1       2146.45       2232.94        41.28 o                         
  -1   5   1          0.21          2.19         0.75 o                         
   0   5   1         31.66         34.42         1.33 o                         
   1   5   1        419.10        404.30         9.48 o                         
   2   5   1        191.70        201.37         5.98 o                         
   3   5   1        316.63        302.42        10.13 o                         
   4   5   1         26.92         28.82         3.00 o                         
   5   5   1         38.18         36.66         5.71 o                         
   6   5   1          0.00         -1.83         4.39 o                         
  -6   6   1          0.67         -2.05         3.41 o                         
  -5   6   1        106.17        101.92         6.24 o                         
  -4   6   1         10.09          7.25         2.00 o                         
  -3   6   1          7.05          7.38         1.19 o                         
  -2   6   1         30.28         33.48         2.36 o                         
  -1   6   1       1118.77       1120.70        18.37 o                         
   0   6   1        307.00        311.22         5.42 o                         
   1   6   1         97.22         95.22         3.71 o                         
   2   6   1        170.92        180.93         8.78 o                         
   3   6   1         80.74         81.39         3.46 o                         
   4   6   1        181.77        192.22        11.64 o                         
   5   6   1        287.54        334.59        22.67 o                         
   6   6   1          7.34          3.40         4.64 o                         
  -6   7   1         13.49         21.14         4.76 o                         
  -5   7   1         15.07         12.39         2.83 o                         
  -4   7   1          1.63         -0.12         3.15 o                         
  -3   7   1        609.17        540.63        23.70 o                         
  -2   7   1        110.90        110.74        17.58 o                         
  -1   7   1         27.97         28.09         2.31 o                         
   0   7   1         13.74          9.97         0.98 o                         
   1   7   1          4.96          2.57         1.36 o                         
   2   7   1        845.77        825.02        18.76 o                         
   3   7   1        859.81        841.15        37.43 o                         
   4   7   1          1.76          3.36         3.22 o                         
   5   7   1         42.12         41.49         4.71 o                         
  -6   8   1          8.21         13.33         6.22 o                         
  -5   8   1         90.83        104.95        11.08 o                         
  -4   8   1         67.95         71.65         4.92 o                         
  -3   8   1         84.78         74.43         4.60 o                         
  -2   8   1         29.07         23.56         2.54 o                         
  -1   8   1       1266.99       1218.24        28.19 o                         
   0   8   1          3.67          3.18         1.07 o                         
   1   8   1        348.94        367.24        10.39 o                         
   2   8   1        101.24         89.38         4.79 o                         
   3   8   1         37.01         39.26         3.23 o                         
   4   8   1         12.75         14.64         3.06 o                         
   5   8   1        252.56        248.19        20.64 o                         
  -5   9   1        120.13        133.86         8.98 o                         
  -4   9   1         46.49         51.96         6.59 o                         
  -3   9   1        160.25        158.07         5.37 o                         
  -2   9   1          0.02          2.29         1.37 o                         
  -1   9   1          4.34          4.36         1.37 o                         
   0   9   1        151.55        157.16         4.54 o                         
   1   9   1         15.98         17.47         1.71 o                         
   2   9   1         10.71         10.60         1.19 o                         
   3   9   1        232.41        241.38         9.65 o                         
   4   9   1         32.69         30.63         4.35 o                         
   5   9   1        124.87        128.29         9.08 o                         
  -5  10   1          1.32          1.95         3.83 o                         
  -4  10   1         16.82         19.59         6.59 o                         
  -3  10   1        442.34        446.84        12.85 o                         
  -2  10   1        369.91        363.82        12.07 o                         
  -1  10   1          0.02          1.81         1.29 o                         
   0  10   1         50.16         51.75         4.80 o                         
   1  10   1        113.50        102.00         4.10 o                         
   2  10   1          0.15          2.35         1.65 o                         
   3  10   1         18.30         17.23         3.00 o                         
   4  10   1          3.12          6.94         3.33 o                         
   5  10   1         52.35         54.01         6.03 o                         
  -5  11   1        204.56        271.96        14.41 o                         
  -4  11   1         12.79         10.14         3.93 o                         
  -3  11   1          0.01         -0.38         1.11 o                         
  -2  11   1         37.06         38.19         2.98 o                         
  -1  11   1        260.53        285.50        12.47 o                         
   0  11   1          0.05          0.27         1.21 o                         
   1  11   1        316.68        311.68        11.73 o                         
   2  11   1          2.45          1.27         1.62 o                         
   3  11   1         87.57         82.19         7.02 o                         
   4  11   1         37.20         36.90         7.84 o                         
  -4  12   1          0.33         -2.29         2.29 o                         
  -3  12   1         26.33         26.49         3.14 o                         
  -2  12   1         64.21         60.98         3.81 o                         
  -1  12   1          9.49         11.50         2.64 o                         
   0  12   1         11.19         12.77         2.60 o                         
   1  12   1          2.27         -0.38         1.63 o                         
   2  12   1          7.17         11.79         2.85 o                         
   3  12   1          7.43          6.37         3.29 o                         
   4  12   1          0.00         -1.16         2.77 o                         
  -4  13   1         31.54         26.05         3.66 o                         
  -3  13   1          0.15         -2.17         2.17 o                         
  -2  13   1          0.26          0.12         2.52 o                         
  -1  13   1         32.82         31.57         3.81 o                         
   0  13   1          0.23          2.60         1.91 o                         
   1  13   1        153.60        158.25         6.38 o                         
   2  13   1         63.47         65.15         4.21 o                         
   3  13   1          2.71          3.05         3.83 o                         
  -3  14   1         11.45          7.58         5.32 o                         
  -2  14   1         87.62         83.98         5.15 o                         
  -1  14   1         47.05         44.81         3.75 o                         
   0  14   1         50.70         55.48         3.74 o                         
   1  14   1         69.93         75.07         6.15 o                         
   2  14   1          6.62          4.61         2.73 o                         
  -2  15   1        111.39        118.99         6.04 o                         
  -1  15   1         18.52         27.58         6.40 o                         
   0  15   1         90.13        107.33        15.55 o                         
   1  15   1          3.02          3.33         2.47 o                         
   2  15   1         10.92          8.26         3.48 o                         
  -7   0   2        456.09        454.13        30.39 o                         
  -6   0   2          4.48         -0.59         3.37 o                         
  -5   0   2        639.86        576.14        29.69 o                         
  -4   0   2         58.95         62.35         5.13 o                         
  -3   0   2        215.25        213.27         7.20 o                         
  -2   0   2       1189.85       1219.53        83.14 o                         
  -1   0   2        369.84        340.15        20.43 o                         
   0   0   2         34.80         58.08         2.10 o                         
   1   0   2         35.96         49.65         2.34 o                         
   2   0   2          3.57          5.99         0.93 o                         
   3   0   2          1.10          1.36         0.88 o                         
   4   0   2        353.00        336.07        11.67 o                         
   5   0   2          3.78         -4.68         4.68 o                         
   6   0   2          2.76         -1.90         4.68 o                         
  -7   1   2         29.99         30.77         4.84 o                         
  -6   1   2         12.58         14.66         3.30 o                         
  -5   1   2          0.49          0.46         1.31 o                         
  -4   1   2          1.07          2.74         0.77 o                         
  -3   1   2        337.04        293.76         5.46 o                         
  -2   1   2        207.97        217.61         3.98 o                         
  -1   1   2        803.63        941.42        35.36 o                         
   0   1   2        282.69        289.02         9.71 o                         
   1   1   2        558.21        545.23        15.85 o                         
   2   1   2       5921.62       6058.75        91.14 o                         
   3   1   2         98.40        114.43         3.23 o                         
   4   1   2        182.72        195.21         5.10 o                         
   5   1   2          0.16         -1.36         3.66 o                         
   6   1   2          1.62         -2.42         4.46 o                         
  -7   2   2          5.51          7.14         4.41 o                         
  -6   2   2          8.06         15.89         3.60 o                         
  -5   2   2         39.48         40.02         8.50 o                         
  -4   2   2          1.29          1.33         0.49 o                         
  -3   2   2         60.34         73.38         1.87 o                         
  -2   2   2       1653.46       1684.74        34.51 o                         
  -1   2   2       4584.57       4293.41        78.50 o                         
   0   2   2      16183.69      13210.57      1094.70 o                         
   1   2   2        262.84        270.96         7.29 o                         
   2   2   2        712.76        764.00        28.79 o                         
   3   2   2          0.67          1.77         0.99 o                         
   4   2   2        176.33        166.84         9.21 o                         
   5   2   2         20.19         15.51         6.59 o                         
   6   2   2        118.27        109.75        19.23 o                         
  -6   3   2         41.78         32.56         6.52 o                         
  -5   3   2        352.77        312.02        12.47 o                         
  -4   3   2          2.45          2.35         0.83 o                         
  -3   3   2        645.91        631.44        13.13 o                         
  -2   3   2        186.19        177.59         3.35 o                         
  -1   3   2       1163.55       1119.38        17.68 o                         
   0   3   2       5813.76       5747.15        95.85 o                         
   1   3   2        829.90        804.54        13.87 o                         
   2   3   2         85.48         74.97         2.27 o                         
   3   3   2          0.02          0.92         0.90 o                         
   4   3   2          0.79          1.18         1.28 o                         
   5   3   2         34.83         28.15         6.63 o                         
   6   3   2          0.31          5.32         3.25 o                         
  -6   4   2          7.35         13.23         7.46 o                         
  -5   4   2        156.78        151.85         7.07 o                         
  -4   4   2         70.01         67.81         3.94 o                         
  -3   4   2        226.52        209.52         8.47 o                         
  -2   4   2         59.17         55.91         1.47 o                         
  -1   4   2        524.53        571.63        12.48 o                         
   0   4   2       1656.48       1539.76        23.91 o                         
   1   4   2       1552.35       1614.11        25.87 o                         
   2   4   2         91.49         98.01         2.88 o                         
   3   4   2        254.13        256.25         8.69 o                         
   4   4   2        346.81        332.22        16.95 o                         
   5   4   2         17.88         17.57         2.90 o                         
   6   4   2         66.47         82.16        17.52 o                         
  -6   5   2         51.42         51.97         5.08 o                         
  -5   5   2        416.34        405.04        15.38 o                         
  -4   5   2        143.76        122.65         7.65 o                         
  -3   5   2         68.80         80.08         6.80 o                         
  -2   5   2        111.99        111.10         2.71 o                         
  -1   5   2          2.64          1.76         0.53 o                         
   0   5   2        116.96        115.35         2.23 o                         
   1   5   2       1181.06       1212.41        18.61 o                         
   2   5   2         34.81         33.11         2.33 o                         
   3   5   2        155.83        145.37         6.09 o                         
   4   5   2          0.84         -0.70         2.21 o                         
   5   5   2          2.30          3.47         2.92 o                         
   6   5   2         40.51         42.40         5.48 o                         
  -6   6   2         52.05         45.43         4.81 o                         
  -5   6   2        212.37        227.74        10.47 o                         
  -4   6   2         10.30          4.58         1.75 o                         
  -3   6   2         21.45         24.49         1.61 o                         
  -2   6   2        123.89        125.03         5.17 o                         
  -1   6   2        275.03        238.88         4.82 o                         
   0   6   2         26.79         24.28         1.14 o                         
   1   6   2        101.77         98.60         3.15 o                         
   2   6   2         13.22         16.44         4.10 o                         
   3   6   2         34.63         31.02         1.80 o                         
   4   6   2         45.55         45.49         4.69 o                         
   5   6   2         25.61         28.22         4.77 o                         
  -6   7   2         23.40         28.38         5.23 o                         
  -5   7   2          0.06         -1.24         2.17 o                         
  -4   7   2          1.49          0.94         1.74 o                         
  -3   7   2         44.29         52.58         2.65 o                         
  -2   7   2         52.65         46.91         4.42 o                         
  -1   7   2         41.59         45.35         3.47 o                         
   0   7   2        104.15        103.32         2.59 o                         
   1   7   2         10.75          9.54         1.12 o                         
   2   7   2         68.74         59.30         5.28 o                         
   3   7   2        737.52        718.47        27.47 o                         
   4   7   2          3.21          1.46         2.17 o                         
   5   7   2        340.57        403.36        18.99 o                         
  -6   8   2          0.03         -0.58         3.20 o                         
  -5   8   2          1.95          2.41         2.85 o                         
  -4   8   2        168.24        161.15         7.90 o                         
  -3   8   2         65.79         54.63         3.34 o                         
  -2   8   2        157.84        161.15         4.48 o                         
  -1   8   2         50.45         51.15         4.48 o                         
   0   8   2         30.70         37.26         2.00 o                         
   1   8   2         37.11         42.69         1.93 o                         
   2   8   2        751.51        692.85        19.89 o                         
   3   8   2        488.44        497.63        17.33 o                         
   4   8   2         46.03         46.37         9.89 o                         
   5   8   2         11.41         19.52         3.33 o                         
  -5   9   2         46.85         48.56         5.05 o                         
  -4   9   2         17.03         14.27         2.64 o                         
  -3   9   2         73.27         72.39         4.38 o                         
  -2   9   2        557.29        564.67        12.28 o                         
  -1   9   2         41.36         39.09         2.48 o                         
   0   9   2         46.52         38.73         4.07 o                         
   1   9   2         34.46         28.28         2.56 o                         
   2   9   2         49.35         45.70         4.79 o                         
   3   9   2          2.80          5.91         2.31 o                         
   4   9   2          4.39          3.64         3.08 o                         
   5   9   2          6.90          5.70         3.65 o                         
  -5  10   2          1.10          0.66         2.99 o                         
  -4  10   2         55.71         49.06         9.67 o                         
  -3  10   2        101.99        104.53         4.79 o                         
  -2  10   2         66.24         63.48         5.26 o                         
  -1  10   2         69.39         71.74         5.08 o                         
   0  10   2          0.00          0.46         1.24 o                         
   1  10   2         32.02         25.71         3.47 o                         
   2  10   2         61.89         57.76         3.25 o                         
   3  10   2         20.42         26.52         3.41 o                         
   4  10   2          0.01         -0.66         4.02 o                         
  -5  11   2        115.03        114.42         8.10 o                         
  -4  11   2         72.90         64.46         5.53 o                         
  -3  11   2        124.50        121.77         5.77 o                         
  -2  11   2          6.66          7.22         1.52 o                         
  -1  11   2          4.03          2.72         1.46 o                         
   0  11   2          1.18         -0.46         1.33 o                         
   1  11   2         23.59         19.64         3.51 o                         
   2  11   2          9.34          9.36         1.94 o                         
   3  11   2         12.99         14.80         3.03 o                         
   4  11   2          3.85          1.10         3.43 o                         
  -4  12   2          0.08          0.29         2.24 o                         
  -3  12   2        189.56        174.01         6.93 o                         
  -2  12   2         30.55         34.21         2.58 o                         
  -1  12   2         45.52         46.30         3.90 o                         
   0  12   2        266.46        279.60        18.52 o                         
   1  12   2         40.87         42.11         3.01 o                         
   2  12   2         13.76         19.92         2.73 o                         
   3  12   2          5.13          6.20         2.45 o                         
  -4  13   2         46.75         50.00         4.69 o                         
  -3  13   2         31.72         34.42         6.25 o                         
  -2  13   2        259.92        279.33         8.61 o                         
  -1  13   2         30.20         30.97         2.92 o                         
   0  13   2        177.32        198.51        12.39 o                         
   1  13   2        177.37        180.40        19.60 o                         
   2  13   2         83.99         79.36         5.25 o                         
   3  13   2          0.27          2.59         3.48 o                         
  -3  14   2          6.99          7.71         3.94 o                         
  -2  14   2          8.94         10.51         4.08 o                         
  -1  14   2         31.18         31.14         5.37 o                         
   0  14   2         21.78         24.15         3.40 o                         
   1  14   2         57.62         58.64         4.34 o                         
   2  14   2          7.57          5.25         4.39 o                         
  -2  15   2        118.74        131.01        13.03 o                         
  -1  15   2          6.21          4.26         3.34 o                         
   0  15   2          0.00         -0.63         2.44 o                         
   1  15   2          0.36         -2.14         2.56 o                         
  -7   1   3          1.79          3.56         4.02 o                         
  -6   1   3         13.25          5.58         6.07 o                         
  -5   1   3         47.57         38.08         1.96 o                         
  -4   1   3          8.56         11.74         1.08 o                         
  -3   1   3        160.21        159.04         3.37 o                         
  -2   1   3        391.69        376.24         9.04 o                         
  -1   1   3       2370.02       2371.68        82.24 o                         
   0   1   3       1333.10       1431.56        31.73 o                         
   1   1   3          1.48          1.86         0.34 o                         
   2   1   3        149.51        135.54         2.93 o                         
   3   1   3          4.28          5.62         0.93 o                         
   4   1   3          0.62          1.04         0.80 o                         
   5   1   3         15.23         14.24         4.39 o                         
   6   1   3         46.92         41.03         5.84 o                         
  -7   2   3         80.11         95.79         7.88 o                         
  -6   2   3          0.98          1.76         2.43 o                         
  -5   2   3        135.94        130.09        19.34 o                         
  -4   2   3         26.27         24.95         1.28 o                         
  -3   2   3        363.77        350.32         6.14 o                         
  -2   2   3       3822.69       3790.18        52.67 o                         
  -1   2   3          9.31          2.27         0.27 o                         
   0   2   3        709.13        799.83        14.05 o                         
   1   2   3         41.14         41.64         1.34 o                         
   2   2   3        284.02        287.91         5.47 o                         
   3   2   3        421.63        432.18        13.33 o                         
   4   2   3        118.36        112.04         4.59 o                         
   5   2   3         57.53         75.04         5.94 o                         
   6   2   3          2.24         -0.60         3.57 o                         
  -7   3   3          5.76         11.59         4.27 o                         
  -6   3   3         70.51         79.87        10.70 o                         
  -5   3   3        482.04        496.08        18.85 o                         
  -4   3   3        235.24        232.52        11.96 o                         
  -3   3   3       2462.72       2646.12        64.38 o                         
  -2   3   3        749.11        742.28        17.49 o                         
  -1   3   3        348.80        343.06         7.21 o                         
   0   3   3       4805.38       5186.97       159.23 o                         
   1   3   3         69.03         73.09         2.00 o                         
   2   3   3        358.82        345.92         5.87 o                         
   3   3   3        581.41        571.91        14.39 o                         
   4   3   3        125.38        125.74         6.43 o                         
   5   3   3         30.70         26.08         4.08 o                         
  -6   4   3          7.14          6.72         5.49 o                         
  -5   4   3         36.06         28.85         6.59 o                         
  -4   4   3          0.66          0.63         1.54 o                         
  -3   4   3        747.79        740.89        15.48 o                         
  -2   4   3       1693.15       1722.77        25.77 o                         
  -1   4   3       2891.65       2804.23        36.41 o                         
   0   4   3       2250.55       2336.23        42.97 o                         
   1   4   3        137.39        139.90         6.24 o                         
   2   4   3         71.52         66.75         1.94 o                         
   3   4   3         43.21         36.49         1.81 o                         
   4   4   3        288.25        267.75        11.89 o                         
   5   4   3         40.15         58.95         5.15 o                         
  -6   5   3         98.15         86.81         7.92 o                         
  -5   5   3         57.54         48.81         4.17 o                         
  -4   5   3        758.02        776.81        22.16 o                         
  -3   5   3         19.08         17.87         1.69 o                         
  -2   5   3          7.07          5.33         0.68 o                         
  -1   5   3        692.57        687.86         9.68 o                         
   0   5   3         25.87         27.20         0.89 o                         
   1   5   3         92.30        102.89         3.61 o                         
   2   5   3         65.38         64.49         2.18 o                         
   3   5   3        156.96        146.74         5.78 o                         
   4   5   3          4.57          4.94         1.60 o                         
   5   5   3         21.64         27.84         6.11 o                         
  -6   6   3          3.04          7.18         3.44 o                         
  -5   6   3         57.24         69.21         6.82 o                         
  -4   6   3        188.77        188.84         8.68 o                         
  -3   6   3         27.78         29.23         1.42 o                         
  -2   6   3        137.11        130.35         3.73 o                         
  -1   6   3        304.03        295.46         8.42 o                         
   0   6   3        231.24        247.34         5.22 o                         
   1   6   3       1681.18       1803.17        35.46 o                         
   2   6   3         13.87         16.41         2.06 o                         
   3   6   3         20.11         21.41         3.18 o                         
   4   6   3         63.71         65.91         3.70 o                         
   5   6   3        181.22        182.31         9.48 o                         
  -6   7   3          1.80          1.94         2.95 o                         
  -5   7   3         80.84         90.88         5.85 o                         
  -4   7   3         48.20         36.96         2.38 o                         
  -3   7   3        118.54        123.25         4.16 o                         
  -2   7   3         64.74         59.86         3.01 o                         
  -1   7   3         85.71         78.07         3.40 o                         
   0   7   3          7.58          6.82         0.95 o                         
   1   7   3       1175.58       1152.81        22.68 o                         
   2   7   3        150.94        165.46        12.52 o                         
   3   7   3        432.30        490.07        16.30 o                         
   4   7   3          0.40         -0.80         1.63 o                         
   5   7   3         42.12         44.91         5.03 o                         
  -6   8   3         86.93         86.38        14.23 o                         
  -5   8   3          1.10          1.94         2.33 o                         
  -4   8   3         21.87         17.56         1.79 o                         
  -3   8   3        125.89        130.06         5.15 o                         
  -2   8   3        426.60        411.02        14.04 o                         
  -1   8   3          0.00          0.22         0.73 o                         
   0   8   3         29.45         29.99         1.82 o                         
   1   8   3          0.05         -0.06         0.91 o                         
   2   8   3         46.82         45.87         3.63 o                         
   3   8   3         64.99         71.73         5.07 o                         
   4   8   3        106.53        123.74         8.03 o                         
   5   8   3        182.15        190.27         9.83 o                         
  -5   9   3          0.42         -4.61         4.61 o                         
  -4   9   3         13.05          9.72         4.24 o                         
  -3   9   3          1.55          0.91         0.94 o                         
  -2   9   3        280.30        304.26         7.49 o                         
  -1   9   3        211.77        213.74         5.61 o                         
   0   9   3         13.61         10.21         1.20 o                         
   1   9   3          0.02          0.75         1.07 o                         
   2   9   3        399.47        387.99        13.65 o                         
   3   9   3        119.89        128.63         7.35 o                         
   4   9   3         10.08         11.51         2.77 o                         
  -5  10   3          0.39         -3.29         3.29 o                         
  -4  10   3         72.84         61.24         4.72 o                         
  -3  10   3        190.60        205.38         8.32 o                         
  -2  10   3         13.26         13.86         2.42 o                         
  -1  10   3         40.79         38.14         5.10 o                         
   0  10   3         19.88         13.22         1.45 o                         
   1  10   3         46.15         38.87         2.30 o                         
   2  10   3         68.52         59.10         3.36 o                         
   3  10   3          2.90         -0.96         2.71 o                         
   4  10   3          5.03         10.60         3.09 o                         
  -5  11   3         54.94         64.08         6.58 o                         
  -4  11   3        145.24        139.83         5.98 o                         
  -3  11   3          3.41          2.61         1.71 o                         
  -2  11   3        220.04        244.30        10.15 o                         
  -1  11   3        339.62        363.36        10.18 o                         
   0  11   3        231.47        247.07         8.21 o                         
   1  11   3         97.04         99.60         4.57 o                         
   2  11   3         29.58         26.30         2.88 o                         
   3  11   3          1.93          5.36         2.28 o                         
   4  11   3          0.46         -0.13         3.38 o                         
  -4  12   3        121.88        116.14         6.48 o                         
  -3  12   3        128.23        139.82         8.28 o                         
  -2  12   3         14.37         16.01         2.08 o                         
  -1  12   3          0.22          1.77         1.63 o                         
   0  12   3         72.54         74.41         4.16 o                         
   1  12   3         79.90         79.29         8.35 o                         
   2  12   3         20.05         21.99         4.54 o                         
   3  12   3         15.95         17.37         4.09 o                         
  -4  13   3         12.85         12.71         3.48 o                         
  -3  13   3          0.79          0.31         1.83 o                         
  -2  13   3         74.28         74.74         4.23 o                         
  -1  13   3         32.66         32.63         2.56 o                         
   0  13   3        103.60        110.72         6.27 o                         
   1  13   3         65.30         65.65         4.20 o                         
   2  13   3          0.44          3.24         2.59 o                         
   3  13   3          0.89         -2.40         2.65 o                         
  -3  14   3          0.28          3.10         3.14 o                         
  -2  14   3         61.46         62.01         3.71 o                         
  -1  14   3         42.10         38.86         2.98 o                         
   0  14   3          7.80          2.70         2.71 o                         
   1  14   3          0.05         -0.21         2.53 o                         
   2  14   3         34.63         36.38         7.41 o                         
  -2  15   3         52.89         49.28         3.78 o                         
  -1  15   3         74.62         80.12         5.16 o                         
   0  15   3         11.67         11.10         2.85 o                         
   1  15   3          8.38          9.45         2.95 o                         
  -7   0   4        275.29        332.19        24.04 o                         
  -6   0   4        447.34        448.72        24.06 o                         
  -5   0   4        302.77        270.78        20.26 o                         
  -4   0   4        515.50        475.09        11.77 o                         
  -3   0   4          7.15         10.82         2.01 o                         
  -2   0   4        454.98        483.24        12.06 o                         
  -1   0   4       1319.88       1265.40        23.34 o                         
   0   0   4       1552.77       1623.33        60.84 o                         
   1   0   4         21.03         18.78         1.17 o                         
   2   0   4         53.14         48.71         2.87 o                         
   3   0   4         74.61         69.17         3.74 o                         
   4   0   4         45.57         42.09         3.13 o                         
   5   0   4         84.32         73.20         8.65 o                         
  -7   1   4         53.81         61.03         6.21 o                         
  -6   1   4         89.89        106.75         6.34 o                         
  -5   1   4        608.87        548.44        22.45 o                         
  -4   1   4        508.93        467.71         9.76 o                         
  -3   1   4         42.88         53.22         1.50 o                         
  -2   1   4        114.43        132.13         2.73 o                         
  -1   1   4       2202.28       2132.08        52.88 o                         
   0   1   4       2275.61       2167.28        29.24 o                         
   1   1   4         24.69         29.94         0.92 o                         
   2   1   4        252.26        238.69         7.12 o                         
   3   1   4          7.36          6.10         1.12 o                         
   4   1   4         76.36         75.06         4.36 o                         
   5   1   4         16.60         12.20         6.59 o                         
  -7   2   4        400.86        475.47        21.26 o                         
  -6   2   4         40.93         32.03         3.61 o                         
  -5   2   4        163.94        143.97         5.26 o                         
  -4   2   4         74.58         64.34         2.14 o                         
  -3   2   4         20.61         19.56         1.19 o                         
  -2   2   4         36.95         31.58         1.24 o                         
  -1   2   4        721.77        726.67        11.68 o                         
   0   2   4        588.17        602.98        15.08 o                         
   1   2   4        198.12        196.16         5.10 o                         
   2   2   4         73.16         75.44         2.88 o                         
   3   2   4        122.56        128.41         4.64 o                         
   4   2   4          1.00          0.63         1.35 o                         
   5   2   4          0.59          0.89         3.27 o                         
  -7   3   4         89.88         95.72         7.55 o                         
  -6   3   4         51.28         41.85         4.42 o                         
  -5   3   4        671.33        657.63        21.59 o                         
  -4   3   4         64.50         70.22         2.75 o                         
  -3   3   4        119.81        126.31         2.71 o                         
  -2   3   4        253.51        243.89         7.96 o                         
  -1   3   4        794.59        795.43        10.34 o                         
   0   3   4        138.84        126.81         2.56 o                         
   1   3   4        242.45        265.20         4.77 o                         
   2   3   4        734.19        733.18        19.73 o                         
   3   3   4        547.71        543.90        27.09 o                         
   4   3   4         30.80         27.17         2.98 o                         
   5   3   4          0.00          2.64         4.24 o                         
  -7   4   4          2.82         -0.23         4.46 o                         
  -6   4   4         42.45         45.67         7.62 o                         
  -5   4   4        283.93        281.99        10.67 o                         
  -4   4   4        220.41        211.70        13.67 o                         
  -3   4   4          0.34          0.45         0.47 o                         
  -2   4   4        452.60        420.49         8.18 o                         
  -1   4   4          6.26          7.18         0.71 o                         
   0   4   4        175.57        180.79         3.97 o                         
   1   4   4         28.03         26.75         1.37 o                         
   2   4   4        287.73        291.11         6.25 o                         
   3   4   4        185.33        196.94         9.92 o                         
   4   4   4         68.46         59.69         7.05 o                         
   5   4   4         16.35         18.85         3.66 o                         
  -6   5   4          2.25          2.30         4.83 o                         
  -5   5   4          0.28          0.33         1.76 o                         
  -4   5   4        313.70        309.96        10.53 o                         
  -3   5   4        492.46        492.41         9.47 o                         
  -2   5   4        112.89        109.03         3.08 o                         
  -1   5   4          1.63          1.45         0.40 o                         
   0   5   4        876.16        897.61        11.83 o                         
   1   5   4         46.11         54.72         2.71 o                         
   2   5   4       1094.22       1088.69        23.26 o                         
   3   5   4        421.47        410.51        16.74 o                         
   4   5   4          5.15          5.03         1.72 o                         
   5   5   4          0.55         -1.10         2.69 o                         
  -6   6   4          0.06          1.32         3.08 o                         
  -5   6   4         54.38         55.30         3.94 o                         
  -4   6   4         40.29         47.82         5.61 o                         
  -3   6   4        451.15        437.08        16.41 o                         
  -2   6   4         11.81         10.34         0.86 o                         
  -1   6   4         45.95         43.99         1.20 o                         
   0   6   4        662.63        668.17         9.25 o                         
   1   6   4         12.60         10.96         1.15 o                         
   2   6   4        265.07        268.62         6.59 o                         
   3   6   4         45.90         49.09         3.77 o                         
   4   6   4         49.04         41.82         3.68 o                         
   5   6   4        170.05        192.50        11.74 o                         
  -6   7   4         14.05          7.01         2.88 o                         
  -5   7   4         79.70         70.61         5.03 o                         
  -4   7   4        125.98        107.90         9.18 o                         
  -3   7   4          2.63          1.70         0.70 o                         
  -2   7   4        321.96        314.02        11.45 o                         
  -1   7   4         16.22         17.50         1.16 o                         
   0   7   4        495.63        521.39        17.11 o                         
   1   7   4        329.27        329.88        11.43 o                         
   2   7   4          1.25          2.26         1.96 o                         
   3   7   4          0.23          1.84         1.86 o                         
   4   7   4          3.70          4.70         2.69 o                         
   5   7   4          3.05          8.91         7.10 o                         
  -6   8   4          7.44          7.89         3.51 o                         
  -5   8   4          1.49          1.73         2.62 o                         
  -4   8   4          9.60          5.35         1.43 o                         
  -3   8   4        497.81        495.69        11.28 o                         
  -2   8   4        155.08        155.13         5.06 o                         
  -1   8   4        209.79        212.02         4.55 o                         
   0   8   4          6.70          7.40         1.84 o                         
   1   8   4        109.94        111.43         3.63 o                         
   2   8   4          0.11         -0.26         1.45 o                         
   3   8   4          5.57          2.03         1.79 o                         
   4   8   4          0.16          0.99         1.88 o                         
  -6   9   4          3.28          5.97         4.15 o                         
  -5   9   4          5.03          4.71         2.53 o                         
  -4   9   4         84.80         80.70         4.11 o                         
  -3   9   4        524.78        517.62        31.23 o                         
  -2   9   4        198.70        189.71         5.34 o                         
  -1   9   4          6.80          6.17         0.99 o                         
   0   9   4         27.35         25.49         1.99 o                         
   1   9   4         32.92         28.64         2.82 o                         
   2   9   4          7.78          4.41         1.62 o                         
   3   9   4          4.04          2.14         2.00 o                         
   4   9   4        203.87        237.68        18.82 o                         
  -5  10   4          0.00          2.60         3.16 o                         
  -4  10   4         63.12         60.02         6.16 o                         
  -3  10   4         57.19         58.75         2.73 o                         
  -2  10   4        166.44        164.84         4.94 o                         
  -1  10   4         49.34         50.23         2.07 o                         
   0  10   4        178.69        173.54        10.16 o                         
   1  10   4         80.36         81.93         3.42 o                         
   2  10   4         24.90         21.14         2.09 o                         
   3  10   4          3.74          8.97         2.49 o                         
   4  10   4        107.28        119.21         7.18 o                         
  -5  11   4         44.73         46.08         6.37 o                         
  -4  11   4         24.25         19.53         2.43 o                         
  -3  11   4         69.84         63.86         3.30 o                         
  -2  11   4        510.11        502.37        12.86 o                         
  -1  11   4         13.27         10.20         1.62 o                         
   0  11   4         48.15         52.44         2.83 o                         
   1  11   4          4.87          4.20         1.52 o                         
   2  11   4         72.24         71.55         4.09 o                         
   3  11   4          9.38          6.48         2.08 o                         
  -4  12   4         33.52         32.28         3.57 o                         
  -3  12   4         71.53         66.95         3.57 o                         
  -2  12   4         35.07         38.19         3.11 o                         
  -1  12   4        136.33        140.66         4.96 o                         
   0  12   4         43.42         46.59         4.51 o                         
   1  12   4         13.51         10.64         1.88 o                         
   2  12   4          4.40          1.88         1.99 o                         
   3  12   4         39.01         48.42         9.55 o                         
  -4  13   4          4.86          1.68         2.36 o                         
  -3  13   4         91.10         76.82         4.19 o                         
  -2  13   4        207.94        227.92         8.21 o                         
  -1  13   4          0.72         -0.66         1.81 o                         
   0  13   4         21.08         25.27         2.54 o                         
   1  13   4         48.10         40.57         4.02 o                         
   2  13   4         29.19         30.88         4.23 o                         
  -3  14   4         89.91         78.34         5.51 o                         
  -2  14   4          9.21          8.86         2.47 o                         
  -1  14   4          0.11          0.30         3.00 o                         
   0  14   4        121.32        130.74         5.71 o                         
   1  14   4          7.66          4.35         2.08 o                         
  -2  15   4         21.11         19.25         2.66 o                         
  -1  15   4          0.33          0.53         2.76 o                         
   0  15   4          1.92         -0.32         2.20 o                         
  -7   1   5         10.92          8.27         3.83 o                         
  -6   1   5          8.42         11.78         2.59 o                         
  -5   1   5        293.47        274.29        12.61 o                         
  -4   1   5        116.74        121.86         3.72 o                         
  -3   1   5          0.82          1.29         0.49 o                         
  -2   1   5         21.32         21.32         0.67 o                         
  -1   1   5        436.53        455.19         9.52 o                         
   0   1   5        253.65        267.82         5.57 o                         
   1   1   5        295.08        302.49         7.15 o                         
   2   1   5         47.34         44.71         1.59 o                         
   3   1   5          6.02          6.04         1.18 o                         
   4   1   5        150.58        138.72         7.08 o                         
   5   1   5          4.02          2.76         3.22 o                         
  -7   2   5         13.58         20.18         4.80 o                         
  -6   2   5         20.86         15.35         3.51 o                         
  -5   2   5         69.98         63.65         4.68 o                         
  -4   2   5          1.56          1.38         0.79 o                         
  -3   2   5        686.34        674.46        12.91 o                         
  -2   2   5         62.60         65.01         1.99 o                         
  -1   2   5       5656.90       5295.72       157.83 o                         
   0   2   5        671.73        714.48        14.37 o                         
   1   2   5          6.87          6.54         0.64 o                         
   2   2   5         81.56         76.17         3.63 o                         
   3   2   5        265.78        257.98         8.38 o                         
   4   2   5        239.68        230.96         7.72 o                         
   5   2   5         55.97         54.51         5.65 o                         
  -7   3   5          1.70         -1.55         3.49 o                         
  -6   3   5          1.43          2.34         3.07 o                         
  -5   3   5         78.62         85.12         4.62 o                         
  -4   3   5        121.04        106.55         3.85 o                         
  -3   3   5         17.98         15.51         0.77 o                         
  -2   3   5          3.07          4.23         0.49 o                         
  -1   3   5         44.59         44.40         1.46 o                         
   0   3   5         84.91         92.04         2.63 o                         
   1   3   5        723.61        718.82        11.72 o                         
   2   3   5        243.62        255.44        11.96 o                         
   3   3   5         13.97         13.90         1.67 o                         
   4   3   5         11.04         12.45         2.10 o                         
   5   3   5          2.29         -1.90         2.83 o                         
  -7   4   5          0.13         -1.38         3.80 o                         
  -6   4   5          0.43         -2.49         4.39 o                         
  -5   4   5         13.97         13.09         2.74 o                         
  -4   4   5        225.03        248.93        15.59 o                         
  -3   4   5        256.36        259.00         4.73 o                         
  -2   4   5       1073.48       1089.58        16.08 o                         
  -1   4   5         52.82         56.01         2.41 o                         
   0   4   5        162.96        188.03         3.28 o                         
   1   4   5          4.22          4.93         0.71 o                         
   2   4   5        450.18        456.01        10.34 o                         
   3   4   5          1.61          1.79         1.38 o                         
   4   4   5         18.26         14.29         2.10 o                         
   5   4   5         99.29         89.92         7.83 o                         
  -6   5   5          0.22          0.99         4.24 o                         
  -5   5   5         68.11         73.92         6.31 o                         
  -4   5   5         53.15         55.39         2.70 o                         
  -3   5   5        150.37        151.54         3.68 o                         
  -2   5   5        257.06        245.31         4.58 o                         
  -1   5   5        588.26        573.70         8.06 o                         
   0   5   5        901.52        889.57        15.63 o                         
   1   5   5        933.05        945.81        20.37 o                         
   2   5   5          5.60          3.80         0.95 o                         
   3   5   5        805.04        792.15        33.43 o                         
   4   5   5         12.45          8.63         3.35 o                         
   5   5   5          2.98          1.99         3.30 o                         
  -6   6   5          3.74          6.36         2.95 o                         
  -5   6   5         83.64         78.47         6.53 o                         
  -4   6   5         28.42         29.41         2.18 o                         
  -3   6   5        444.01        437.53        10.73 o                         
  -2   6   5        974.56        932.37        15.24 o                         
  -1   6   5         88.57         93.33         2.42 o                         
   0   6   5          6.86          4.98         0.82 o                         
   1   6   5        239.98        238.41         8.07 o                         
   2   6   5         62.63         58.07         2.07 o                         
   3   6   5        115.39        109.27         5.44 o                         
   4   6   5          5.78         10.34         5.13 o                         
  -6   7   5        179.48        179.93        21.11 o                         
  -5   7   5         24.37         20.88         2.94 o                         
  -4   7   5        496.91        472.35        15.02 o                         
  -3   7   5         17.51         14.70         1.30 o                         
  -2   7   5         13.39         12.47         1.09 o                         
  -1   7   5          0.00          0.21         0.76 o                         
   0   7   5        539.93        507.53         8.13 o                         
   1   7   5        876.75        832.46        17.22 o                         
   2   7   5        408.48        416.97        13.56 o                         
   3   7   5         59.10         67.77         3.88 o                         
   4   7   5          1.71          1.21         1.98 o                         
  -6   8   5         49.70         51.50        10.33 o                         
  -5   8   5          0.15          3.91         2.70 o                         
  -4   8   5        110.25        117.90         7.80 o                         
  -3   8   5          4.55          3.61         0.90 o                         
  -2   8   5        314.35        309.69         7.59 o                         
  -1   8   5         14.21         13.84         1.12 o                         
   0   8   5         21.55         20.83         1.49 o                         
   1   8   5         72.04         77.80         5.14 o                         
   2   8   5         53.38         53.75         3.40 o                         
   3   8   5          7.37          4.79         2.94 o                         
   4   8   5          2.50          3.35         2.84 o                         
  -6   9   5          7.57          5.47         7.90 o                         
  -5   9   5         52.80         62.10         6.67 o                         
  -4   9   5        136.88        127.28         4.95 o                         
  -3   9   5         35.09         32.14         2.22 o                         
  -2   9   5         72.57         74.18         5.34 o                         
  -1   9   5         39.05         33.00         3.04 o                         
   0   9   5         57.90         55.44         2.75 o                         
   1   9   5         57.38         65.01         4.49 o                         
   2   9   5         49.94         50.99         7.53 o                         
   3   9   5         18.13         17.68         3.48 o                         
   4   9   5         13.11          5.86         2.83 o                         
  -5  10   5          7.26          4.85         2.93 o                         
  -4  10   5         19.40         15.52         1.86 o                         
  -3  10   5          9.41          7.45         1.68 o                         
  -2  10   5        377.61        382.97        17.49 o                         
  -1  10   5          8.67         10.80         1.24 o                         
   0  10   5        585.50        571.64        13.02 o                         
   1  10   5        143.57        146.02         5.12 o                         
   2  10   5         50.87         48.51         3.45 o                         
   3  10   5          0.46          0.11         1.91 o                         
  -5  11   5          5.25          1.95         5.27 o                         
  -4  11   5         39.08         30.24         3.16 o                         
  -3  11   5          1.85          2.50         1.51 o                         
  -2  11   5         55.74         55.78         2.92 o                         
  -1  11   5          0.17          1.07         1.18 o                         
   0  11   5          5.53          5.90         1.62 o                         
   1  11   5          8.03          9.29         1.83 o                         
   2  11   5        123.21        134.14         7.97 o                         
   3  11   5         38.38         47.02         7.36 o                         
  -4  12   5          2.13          1.41         2.91 o                         
  -3  12   5         19.41         13.88         2.07 o                         
  -2  12   5         41.21         41.30         2.77 o                         
  -1  12   5          5.20          5.09         1.92 o                         
   0  12   5         89.97         94.82         4.64 o                         
   1  12   5          7.07          2.74         1.69 o                         
   2  12   5         16.10         17.05         3.26 o                         
  -4  13   5         38.49         37.81         5.07 o                         
  -3  13   5         12.86         13.14         2.31 o                         
  -2  13   5          3.55          3.81         2.19 o                         
  -1  13   5         18.75         23.97         3.06 o                         
   0  13   5         24.74         25.21         2.52 o                         
   1  13   5         28.07         26.00         4.08 o                         
   2  13   5          5.98          5.53         2.56 o                         
  -3  14   5         15.25         17.75         3.22 o                         
  -2  14   5          0.15          0.10         2.17 o                         
  -1  14   5          2.56          1.98         2.38 o                         
   0  14   5          1.38         -0.43         1.90 o                         
   1  14   5          7.98          5.57         3.21 o                         
  -1  15   5          1.25         -0.21         2.91 o                         
  -7   0   6         76.63         70.97         9.53 o                         
  -6   0   6         87.91         95.82         8.51 o                         
  -5   0   6         86.25         91.83         6.17 o                         
  -4   0   6        142.00        133.45         5.04 o                         
  -3   0   6       2287.73       2257.03        58.89 o                         
  -2   0   6        799.57        799.40        13.93 o                         
  -1   0   6         44.17         51.16         3.31 o                         
   0   0   6        562.53        583.09        11.81 o                         
   1   0   6          5.60          3.85         0.96 o                         
   2   0   6         57.17         63.40         2.76 o                         
   3   0   6        910.05        956.97        27.75 o                         
   4   0   6         60.10         71.24         7.77 o                         
   5   0   6         28.47         26.21         6.15 o                         
  -7   1   6        296.76        325.49        16.06 o                         
  -6   1   6         18.98         17.62         2.85 o                         
  -5   1   6       1725.46       1574.50        56.97 o                         
  -4   1   6        169.22        151.98         4.35 o                         
  -3   1   6         48.45         46.11         1.81 o                         
  -2   1   6        148.78        157.88         2.35 o                         
  -1   1   6        462.14        484.75        10.39 o                         
   0   1   6         11.59         12.23         0.60 o                         
   1   1   6        248.62        265.52         7.35 o                         
   2   1   6        299.61        309.37         9.56 o                         
   3   1   6        275.12        288.56         9.22 o                         
   4   1   6          0.83          1.37         3.95 o                         
   5   1   6          0.61         -1.84         3.19 o                         
  -7   2   6        100.33        100.31         7.09 o                         
  -6   2   6          1.77          1.84         2.35 o                         
  -5   2   6         49.98         47.65         5.44 o                         
  -4   2   6        155.82        129.23         5.17 o                         
  -3   2   6        556.22        559.80         9.48 o                         
  -2   2   6        270.67        285.25         4.58 o                         
  -1   2   6         68.10         55.32         2.15 o                         
   0   2   6        147.70        148.38         4.50 o                         
   1   2   6        145.70        133.76         5.52 o                         
   2   2   6         21.96         21.75         2.22 o                         
   3   2   6         13.29          9.27         1.84 o                         
   4   2   6         26.20         23.25         4.69 o                         
   5   2   6         10.12         10.75         3.88 o                         
  -7   3   6         94.01        109.27        17.53 o                         
  -6   3   6        169.61        187.41        13.39 o                         
  -5   3   6         44.81         41.97         6.44 o                         
  -4   3   6          2.43          2.73         0.95 o                         
  -3   3   6         98.69        113.97         2.52 o                         
  -2   3   6         16.12         21.95         0.86 o                         
  -1   3   6        320.86        346.70         6.45 o                         
   0   3   6       1326.41       1382.11        19.79 o                         
   1   3   6        278.66        286.19         5.49 o                         
   2   3   6        214.12        204.94         4.96 o                         
   3   3   6          0.41          0.99         1.37 o                         
   4   3   6         40.28         37.44         4.05 o                         
   5   3   6         23.20         28.97         5.23 o                         
  -7   4   6         33.75         27.67         4.22 o                         
  -6   4   6          0.02          2.70         2.28 o                         
  -5   4   6        101.93        103.12         5.16 o                         
  -4   4   6         56.05         53.72         5.21 o                         
  -3   4   6         20.51         25.37         1.12 o                         
  -2   4   6        578.55        561.34         8.92 o                         
  -1   4   6        895.47        882.57        16.26 o                         
   0   4   6          2.06          3.72         0.54 o                         
   1   4   6         57.33         50.56         1.55 o                         
   2   4   6          9.23          7.16         1.92 o                         
   3   4   6        203.37        198.89        10.91 o                         
   4   4   6         12.10         14.15         2.78 o                         
  -7   5   6          4.77          3.17         3.62 o                         
  -6   5   6         72.23         69.42         5.44 o                         
  -5   5   6        143.52        130.73         6.33 o                         
  -4   5   6         16.19         15.50         2.14 o                         
  -3   5   6        183.51        198.11         6.04 o                         
  -2   5   6        462.71        433.10         9.12 o                         
  -1   5   6         88.06         83.25         3.47 o                         
   0   5   6       1363.64       1403.77        23.67 o                         
   1   5   6        191.92        210.19         4.51 o                         
   2   5   6         57.93         54.31         2.41 o                         
   3   5   6         46.32         44.04         4.29 o                         
   4   5   6          3.23          2.72         1.97 o                         
  -6   6   6          7.73          8.95         2.79 o                         
  -5   6   6         86.53         86.43         5.10 o                         
  -4   6   6         28.15         29.51         2.58 o                         
  -3   6   6       1058.04        993.26        18.88 o                         
  -2   6   6         24.54         19.52         1.06 o                         
  -1   6   6        234.37        244.26         6.72 o                         
   0   6   6        190.11        230.22         7.38 o                         
   1   6   6         24.00         22.20         1.58 o                         
   2   6   6        437.86        449.77        13.85 o                         
   3   6   6         44.12         34.05         3.06 o                         
   4   6   6         53.81         54.26         4.47 o                         
  -6   7   6          1.32          2.31         3.08 o                         
  -5   7   6          6.91          2.49         3.00 o                         
  -4   7   6        101.15         96.85         7.19 o                         
  -3   7   6        193.35        180.96         7.34 o                         
  -2   7   6         14.23         14.40         1.35 o                         
  -1   7   6          3.44          4.20         0.93 o                         
   0   7   6          0.23          0.97         0.74 o                         
   1   7   6        237.01        237.62         9.00 o                         
   2   7   6        121.50        117.26         4.96 o                         
   3   7   6          7.54          7.78         2.72 o                         
   4   7   6         46.03         50.97         4.05 o                         
  -6   8   6          8.01          1.36         6.15 o                         
  -5   8   6          1.46         -0.88         2.07 o                         
  -4   8   6        107.52        104.79         3.85 o                         
  -3   8   6        145.56        145.06         3.93 o                         
  -2   8   6        336.97        315.72         7.74 o                         
  -1   8   6        305.24        297.82         7.68 o                         
   0   8   6          0.00          1.03         1.04 o                         
   1   8   6         21.00         21.23         1.77 o                         
   2   8   6          0.18         -0.33         1.44 o                         
   3   8   6         20.40         13.16         4.17 o                         
   4   8   6          4.17          5.51         2.51 o                         
  -6   9   6          0.15          2.86         3.12 o                         
  -5   9   6          0.20         -0.24         2.03 o                         
  -4   9   6        143.18        128.76         5.39 o                         
  -3   9   6         67.28         63.93         3.54 o                         
  -2   9   6        521.76        491.28        13.35 o                         
  -1   9   6         39.97         35.52         2.03 o                         
   0   9   6        100.37        118.11         6.01 o                         
   1   9   6         53.68         50.89         2.64 o                         
   2   9   6          1.76          1.92         2.13 o                         
   3   9   6          4.75          5.49         3.09 o                         
  -5  10   6          2.13          6.30         5.27 o                         
  -4  10   6          2.79         -0.40         1.41 o                         
  -3  10   6         33.68         29.71         2.28 o                         
  -2  10   6        322.65        342.16        15.53 o                         
  -1  10   6        241.06        221.80         6.48 o                         
   0  10   6        113.61        107.29         4.02 o                         
   1  10   6         32.67         31.27         2.30 o                         
   2  10   6         16.51         20.85         2.66 o                         
   3  10   6         29.59         30.69         4.74 o                         
  -5  11   6          2.02          1.29         2.75 o                         
  -4  11   6          0.00          0.07         1.72 o                         
  -3  11   6          1.04          2.80         1.48 o                         
  -2  11   6          3.80          4.45         1.39 o                         
  -1  11   6          1.19         -0.77         1.86 o                         
   0  11   6         85.97         70.54         3.39 o                         
   1  11   6         50.28         51.67         5.75 o                         
   2  11   6          9.73          8.63         2.11 o                         
   3  11   6          0.18         -1.83         2.93 o                         
  -4  12   6         44.71         43.72         4.00 o                         
  -3  12   6        223.59        238.36         9.18 o                         
  -2  12   6         44.37         45.85         3.36 o                         
  -1  12   6         39.29         33.11         3.02 o                         
   0  12   6        122.19        119.55         4.78 o                         
   1  12   6         12.06         10.00         2.16 o                         
   2  12   6          0.22         -1.86         2.15 o                         
  -4  13   6         20.05         22.62         3.19 o                         
  -3  13   6         51.44         49.35         3.20 o                         
  -2  13   6         11.21          8.35         1.90 o                         
  -1  13   6         34.29         28.89         4.74 o                         
   0  13   6          1.17          4.33         1.96 o                         
   1  13   6          0.54          1.09         2.44 o                         
  -3  14   6         29.97         20.54         4.03 o                         
  -2  14   6         14.78         14.53         2.92 o                         
  -1  14   6          0.29          0.34         2.06 o                         
   0  14   6         58.01         60.78         4.09 o                         
  -7   1   7         80.63         96.25        12.76 o                         
  -6   1   7          5.49          5.26         2.35 o                         
  -5   1   7          9.09         12.07         2.02 o                         
  -4   1   7         12.21         13.40         2.17 o                         
  -3   1   7         27.64         22.66         0.97 o                         
  -2   1   7         26.48         25.46         1.03 o                         
  -1   1   7        208.81        203.48         4.85 o                         
   0   1   7          7.60         10.06         0.58 o                         
   1   1   7         27.66         26.25         1.19 o                         
   2   1   7          1.97          3.00         0.94 o                         
   3   1   7         78.55         83.01         3.42 o                         
   4   1   7         60.05         79.69         7.91 o                         
  -7   2   7          1.98          7.90         3.44 o                         
  -6   2   7         24.54         23.70         4.54 o                         
  -5   2   7         84.31         82.37         4.46 o                         
  -4   2   7        344.98        348.44         7.17 o                         
  -3   2   7        250.50        253.12         4.29 o                         
  -2   2   7        679.75        696.47        13.18 o                         
  -1   2   7        611.27        618.11        15.52 o                         
   0   2   7          1.19          1.50         0.92 o                         
   1   2   7         87.22         91.36         2.25 o                         
   2   2   7         10.96          9.68         2.18 o                         
   3   2   7        172.88        177.97        11.10 o                         
   4   2   7          1.46          4.50         3.11 o                         
  -7   3   7         77.74         88.81         7.05 o                         
  -6   3   7        177.90        186.73         8.21 o                         
  -5   3   7         41.77         45.92         4.18 o                         
  -4   3   7         64.59         55.31         2.01 o                         
  -3   3   7         50.88         48.96         1.38 o                         
  -2   3   7         64.35         57.74         1.16 o                         
  -1   3   7        870.96        821.27        11.81 o                         
   0   3   7          1.66          0.38         0.56 o                         
   1   3   7        289.86        281.99         5.45 o                         
   2   3   7          4.58          4.43         1.20 o                         
   3   3   7         15.34         16.65         2.07 o                         
   4   3   7          0.65          1.43         3.44 o                         
  -7   4   7         28.16         27.46         7.69 o                         
  -6   4   7          6.52          7.18         6.51 o                         
  -5   4   7         46.17         47.75         3.21 o                         
  -4   4   7         44.38         50.15         2.49 o                         
  -3   4   7         32.92         34.51         1.25 o                         
  -2   4   7         13.69         16.09         0.80 o                         
  -1   4   7        216.93        226.67         3.88 o                         
   0   4   7          7.45          8.50         0.92 o                         
   1   4   7        111.78        122.35         7.43 o                         
   2   4   7         53.64         54.07         3.32 o                         
   3   4   7        124.77        127.43         4.90 o                         
   4   4   7          0.04          3.52         2.95 o                         
  -6   5   7        191.28        170.73         9.13 o                         
  -5   5   7         38.49         42.95         3.19 o                         
  -4   5   7        411.40        393.72         9.60 o                         
  -3   5   7         40.95         36.53         1.77 o                         
  -2   5   7         14.22         15.24         1.00 o                         
  -1   5   7         10.39         11.47         0.71 o                         
   0   5   7        394.97        393.27         7.23 o                         
   1   5   7        216.46        209.62         6.76 o                         
   2   5   7         20.55         20.05         2.45 o                         
   3   5   7          3.36         -0.12         1.89 o                         
   4   5   7         13.54         19.81         4.15 o                         
  -6   6   7         10.53          7.30         6.22 o                         
  -5   6   7        130.86        135.78        11.39 o                         
  -4   6   7        474.97        474.84        23.33 o                         
  -3   6   7          5.65          4.30         0.91 o                         
  -2   6   7        577.68        569.87        10.34 o                         
  -1   6   7         87.59         82.84         3.90 o                         
   0   6   7          0.34          0.22         0.64 o                         
   1   6   7        145.72        124.61         7.24 o                         
   2   6   7        373.32        389.41        19.22 o                         
   3   6   7         27.42         20.99         3.46 o                         
   4   6   7          7.79          7.41         2.72 o                         
  -6   7   7         31.35         31.19         4.24 o                         
  -5   7   7         48.13         51.22         4.19 o                         
  -4   7   7         51.51         54.63         6.80 o                         
  -3   7   7          0.93          0.04         0.79 o                         
  -2   7   7        238.33        232.49         6.54 o                         
  -1   7   7          0.35          0.09         0.80 o                         
   0   7   7        190.45        210.92        11.30 o                         
   1   7   7         57.95         60.46         2.72 o                         
   2   7   7          4.25          5.92         1.84 o                         
   3   7   7        106.91        103.50         5.62 o                         
  -6   8   7          5.00          5.79         5.49 o                         
  -5   8   7         75.69         78.30         7.48 o                         
  -4   8   7         32.90         33.14         2.85 o                         
  -3   8   7          7.55          4.21         1.28 o                         
  -2   8   7        608.63        582.75        17.05 o                         
  -1   8   7          1.59         -0.14         0.87 o                         
   0   8   7        114.62        113.48         4.66 o                         
   1   8   7          0.09         -0.04         1.10 o                         
   2   8   7          5.01          4.42         1.71 o                         
   3   8   7          7.12          3.38         2.16 o                         
  -5   9   7         33.90         33.14         4.04 o                         
  -4   9   7        268.08        264.26        11.34 o                         
  -3   9   7          0.21         -1.08         1.08 o                         
  -2   9   7         18.58         17.79         1.63 o                         
  -1   9   7          2.55          2.91         1.45 o                         
   0   9   7        618.90        631.71        14.30 o                         
   1   9   7         41.92         38.77         2.70 o                         
   2   9   7        149.81        140.04         7.51 o                         
   3   9   7          0.03          0.59         2.36 o                         
  -5  10   7          0.02          1.03         1.95 o                         
  -4  10   7         40.01         34.95         4.33 o                         
  -3  10   7         88.80         87.64         4.77 o                         
  -2  10   7        213.02        239.28         8.45 o                         
  -1  10   7          4.69          2.93         1.30 o                         
   0  10   7         12.87          3.37         1.40 o                         
   1  10   7        115.86        111.22         4.86 o                         
   2  10   7          0.45          4.10         2.20 o                         
   3  10   7         14.99         16.96         3.24 o                         
  -5  11   7         53.77         45.22         4.08 o                         
  -4  11   7         25.01         19.32         3.08 o                         
  -3  11   7          0.01          1.51         1.60 o                         
  -2  11   7          0.32         -0.03         1.66 o                         
  -1  11   7         19.72         23.56         2.27 o                         
   0  11   7         42.99         44.62         2.83 o                         
   1  11   7          2.95          6.72         1.95 o                         
   2  11   7          4.80          8.66         2.15 o                         
  -4  12   7         15.87          9.46         2.99 o                         
  -3  12   7         91.49         94.93         4.50 o                         
  -2  12   7        129.95        131.03        14.54 o                         
  -1  12   7          0.00          0.66         1.65 o                         
   0  12   7         32.54         27.73         3.19 o                         
   1  12   7          1.74          1.32         1.86 o                         
  -3  13   7          2.41          0.53         1.65 o                         
  -2  13   7          2.37          0.83         2.00 o                         
  -1  13   7          0.30          1.94         1.89 o                         
   0  13   7          6.76         -0.16         2.26 o                         
   1  13   7          2.36          1.65         2.40 o                         
  -2  14   7          6.33          4.83         2.52 o                         
  -1  14   7         25.22         17.76         3.15 o                         
  -7   0   8          7.63         12.44         4.54 o                         
  -6   0   8          0.73         -0.88         3.51 o                         
  -5   0   8        628.53        627.03        27.56 o                         
  -4   0   8        215.98        196.82         9.45 o                         
  -3   0   8       1049.12       1120.60        25.02 o                         
  -2   0   8        118.95        116.72         8.10 o                         
  -1   0   8        187.80        173.81        11.08 o                         
   0   0   8          0.47          0.74         0.99 o                         
   1   0   8        241.44        236.96        13.10 o                         
   2   0   8        110.80        118.14         5.42 o                         
   3   0   8          0.03          1.25         1.79 o                         
   4   0   8         31.36         36.46         6.59 o                         
  -7   1   8        296.98        339.97        16.01 o                         
  -6   1   8         17.48         22.88         3.29 o                         
  -5   1   8        175.61        181.78         7.18 o                         
  -4   1   8          1.89          1.69         0.67 o                         
  -3   1   8         55.52         53.31         2.28 o                         
  -2   1   8          6.72          3.16         0.71 o                         
  -1   1   8        614.15        549.58        14.90 o                         
   0   1   8        142.15        156.92         4.20 o                         
   1   1   8        235.01        239.99         4.79 o                         
   2   1   8        127.51        137.33         4.96 o                         
   3   1   8          3.93          4.98         2.96 o                         
   4   1   8         21.20         17.82         3.90 o                         
  -7   2   8          0.01          4.63         3.66 o                         
  -6   2   8         26.14         21.54         2.95 o                         
  -5   2   8        395.23        440.14        13.83 o                         
  -4   2   8         10.26         11.56         0.98 o                         
  -3   2   8        535.68        541.04         9.56 o                         
  -2   2   8         36.20         35.80         2.94 o                         
  -1   2   8         95.91         91.08         2.84 o                         
   0   2   8          1.19          1.69         0.53 o                         
   1   2   8        181.19        182.83         8.11 o                         
   2   2   8        265.62        284.49         9.51 o                         
   3   2   8        842.92        891.37        22.94 o                         
   4   2   8         17.73         20.18         4.46 o                         
  -7   3   8         12.35         11.71         4.39 o                         
  -6   3   8        105.41        120.34         6.77 o                         
  -5   3   8        436.96        496.45        34.19 o                         
  -4   3   8          0.59         -0.26         0.89 o                         
  -3   3   8          2.80          2.48         0.45 o                         
  -2   3   8        157.00        153.42         4.57 o                         
  -1   3   8          7.05          7.92         1.51 o                         
   0   3   8         90.25        103.61         2.82 o                         
   1   3   8         64.18         63.04         4.24 o                         
   2   3   8         51.87         54.47         2.63 o                         
   3   3   8         27.61         24.84         2.44 o                         
   4   3   8          0.13          1.12         3.29 o                         
  -7   4   8          0.51         -0.01         3.66 o                         
  -6   4   8         45.17         49.43         4.11 o                         
  -5   4   8          0.16         -1.46         2.49 o                         
  -4   4   8        398.16        361.78         7.84 o                         
  -3   4   8         32.22         28.91         1.68 o                         
  -2   4   8        291.75        291.56         6.55 o                         
  -1   4   8         52.50         59.08         2.21 o                         
   0   4   8         22.18         20.39         0.97 o                         
   1   4   8        258.03        266.05         6.28 o                         
   2   4   8        339.60        355.81        11.24 o                         
   3   4   8         61.56         53.91         3.10 o                         
   4   4   8          1.77          4.68         3.15 o                         
  -6   5   8         70.54         70.46         5.47 o                         
  -5   5   8         16.22         10.49         1.83 o                         
  -4   5   8         95.31         91.13         5.68 o                         
  -3   5   8         10.38          8.55         1.11 o                         
  -2   5   8        111.59        118.00         4.29 o                         
  -1   5   8        401.09        422.86         7.63 o                         
   0   5   8        154.16        162.80         5.68 o                         
   1   5   8          0.88         -1.20         1.29 o                         
   2   5   8         13.82         13.53         1.74 o                         
   3   5   8          0.23          1.30         2.13 o                         
  -6   6   8          3.22          4.19         3.15 o                         
  -5   6   8         10.37         11.61         2.10 o                         
  -4   6   8          3.37          3.21         1.29 o                         
  -3   6   8         83.94         75.80         3.34 o                         
  -2   6   8        173.01        168.83         7.08 o                         
  -1   6   8          1.09          0.93         0.70 o                         
   0   6   8         30.76         26.20         1.81 o                         
   1   6   8          8.51         10.34         2.27 o                         
   2   6   8         24.74         28.20         3.55 o                         
   3   6   8          0.55          0.93         2.41 o                         
  -6   7   8         11.47          8.35         2.79 o                         
  -5   7   8          7.80          8.04         2.28 o                         
  -4   7   8         19.81         15.58         1.80 o                         
  -3   7   8        264.82        239.38         6.29 o                         
  -2   7   8        117.64        122.99         7.88 o                         
  -1   7   8        192.38        168.85         5.40 o                         
   0   7   8         12.97         17.92         1.65 o                         
   1   7   8         68.01         64.23         4.27 o                         
   2   7   8          1.36          4.03         1.59 o                         
   3   7   8          0.06         -2.46         2.46 o                         
  -6   8   8         10.96          9.13         3.29 o                         
  -5   8   8          1.84          3.81         2.41 o                         
  -4   8   8        133.00        120.72         5.09 o                         
  -3   8   8         64.29         51.11         4.38 o                         
  -2   8   8        286.80        283.68         8.53 o                         
  -1   8   8         10.63         13.04         1.47 o                         
   0   8   8        535.32        573.17        15.11 o                         
   1   8   8         13.05         11.64         1.50 o                         
   2   8   8          0.95          2.64         1.83 o                         
   3   8   8         10.55          9.38         3.69 o                         
  -5   9   8          8.31          7.00         2.79 o                         
  -4   9   8          6.98          4.22         1.76 o                         
  -3   9   8         14.74         13.21         1.59 o                         
  -2   9   8         46.57         36.45         4.62 o                         
  -1   9   8         25.45         25.32         2.62 o                         
   0   9   8        305.79        292.23         7.85 o                         
   1   9   8        112.96        118.28         9.26 o                         
   2   9   8         40.72         35.67         4.19 o                         
  -5  10   8          0.47          2.63         2.36 o                         
  -4  10   8          0.33          0.35         1.48 o                         
  -3  10   8         69.66         63.67         4.17 o                         
  -2  10   8          0.32          0.13         1.32 o                         
  -1  10   8         10.98         12.17         1.65 o                         
   0  10   8         50.05         40.95         3.47 o                         
   1  10   8         40.86         38.66         3.04 o                         
   2  10   8          1.09         -1.15         1.84 o                         
  -4  11   8          2.35          1.27         2.30 o                         
  -3  11   8         43.18         34.89         3.31 o                         
  -2  11   8         34.40         34.36         2.98 o                         
  -1  11   8         73.47         58.09         6.48 o                         
   0  11   8         29.49         25.69         2.52 o                         
   1  11   8          0.08         -1.83         1.83 o                         
  -4  12   8         10.63         15.48         3.17 o                         
  -3  12   8         19.14         17.12         2.19 o                         
  -2  12   8         73.55         66.09         7.56 o                         
  -1  12   8          0.15         -1.49         1.49 o                         
   0  12   8         37.99         43.17        10.72 o                         
   1  12   8          0.64         -1.08         2.44 o                         
  -3  13   8          1.06          3.14         4.05 o                         
  -2  13   8          5.15         -0.98         1.96 o                         
  -1  13   8         69.66         71.66         9.54 o                         
   0  13   8         24.96         29.10         9.66 o                         
  -7   1   9         89.05         79.92         6.17 o                         
  -6   1   9         48.58         52.63         5.13 o                         
  -5   1   9          1.42          4.10         1.76 o                         
  -4   1   9         25.82         24.44         2.59 o                         
  -3   1   9        141.45        140.71         4.03 o                         
  -2   1   9       1078.51       1050.25        25.36 o                         
  -1   1   9        198.11        205.37         9.75 o                         
   0   1   9         35.14         36.48         1.80 o                         
   1   1   9          1.63          0.31         0.91 o                         
   2   1   9          1.12          1.70         1.38 o                         
   3   1   9          9.40          7.94         2.23 o                         
  -7   2   9          7.15          6.29         2.74 o                         
  -6   2   9         54.29         57.37         4.04 o                         
  -5   2   9        162.94        171.61         6.89 o                         
  -4   2   9         18.40         13.67         2.35 o                         
  -3   2   9         96.55         92.00         3.24 o                         
  -2   2   9          3.69          4.80         1.07 o                         
  -1   2   9        145.91        149.11         4.69 o                         
   0   2   9         47.62         46.09         2.15 o                         
   1   2   9         55.93         66.50         3.50 o                         
   2   2   9          2.56          3.28         1.95 o                         
   3   2   9         14.49         10.14         2.14 o                         
  -7   3   9         91.33         90.17         6.79 o                         
  -6   3   9        188.71        193.41        10.97 o                         
  -5   3   9         60.72         60.97         4.47 o                         
  -4   3   9          5.14          3.17         1.20 o                         
  -3   3   9        236.88        246.39         8.73 o                         
  -2   3   9          0.24          0.73         0.57 o                         
  -1   3   9        102.33        101.87         2.79 o                         
   0   3   9        281.77        282.81         6.69 o                         
   1   3   9        122.20        136.82         6.02 o                         
   2   3   9          3.48          3.00         1.63 o                         
   3   3   9         14.24          9.76         2.09 o                         
  -6   4   9         44.31         55.49         4.24 o                         
  -5   4   9        184.79        191.66         7.78 o                         
  -4   4   9          1.26          2.01         0.99 o                         
  -3   4   9          3.53          2.39         0.49 o                         
  -2   4   9        551.33        562.76        16.74 o                         
  -1   4   9         57.91         61.84         1.59 o                         
   0   4   9         99.31         90.83         3.00 o                         
   1   4   9         56.64         56.18         4.75 o                         
   2   4   9         10.52          7.96         1.62 o                         
   3   4   9          0.24         -0.47         2.13 o                         
  -6   5   9          0.15          0.63         2.81 o                         
  -5   5   9          5.04          7.69         2.05 o                         
  -4   5   9         48.32         48.92         2.61 o                         
  -3   5   9         24.63         24.61         1.84 o                         
  -2   5   9        183.96        186.23         5.57 o                         
  -1   5   9         68.34         74.90         3.01 o                         
   0   5   9         51.50         52.97         2.02 o                         
   1   5   9          0.43          2.27         1.62 o                         
   2   5   9          8.22         10.56         2.11 o                         
   3   5   9         15.38         12.55         2.68 o                         
  -6   6   9          0.94          8.08         4.24 o                         
  -5   6   9         31.63         36.08         2.81 o                         
  -4   6   9        142.12        133.16         4.62 o                         
  -3   6   9         10.38         13.73         1.35 o                         
  -2   6   9        377.95        383.59        10.98 o                         
  -1   6   9         96.38        113.82         4.05 o                         
   0   6   9         68.10         77.63         4.08 o                         
   1   6   9        101.47         94.17         5.76 o                         
   2   6   9         11.38          8.08         1.84 o                         
   3   6   9          0.01          2.36         2.14 o                         
  -6   7   9         15.02         15.49         3.07 o                         
  -5   7   9         82.71         75.94         4.76 o                         
  -4   7   9        420.33        407.04         9.67 o                         
  -3   7   9         60.31         58.11         2.62 o                         
  -2   7   9        116.78        118.77        12.39 o                         
  -1   7   9         11.76         11.02         2.11 o                         
   0   7   9        512.01        528.07        26.50 o                         
   1   7   9         13.70         10.80         1.52 o                         
   2   7   9         34.74         32.71         3.38 o                         
   3   7   9          0.16         -2.52         5.05 o                         
  -6   8   9          9.27          6.29         4.24 o                         
  -5   8   9         47.20         44.24         4.21 o                         
  -4   8   9        111.55        110.53         6.76 o                         
  -3   8   9         37.17         34.98         1.81 o                         
  -2   8   9        198.58        212.40        11.65 o                         
  -1   8   9         14.92         14.39         2.20 o                         
   0   8   9        103.68        110.46         5.59 o                         
   1   8   9         31.85         35.19         4.06 o                         
   2   8   9         53.13         45.43         3.75 o                         
  -5   9   9         45.51         35.45         5.86 o                         
  -4   9   9         23.42         20.22         1.87 o                         
  -3   9   9         29.17         35.02         2.26 o                         
  -2   9   9         76.86         77.38         6.52 o                         
  -1   9   9         28.69         30.94         2.46 o                         
   0   9   9        115.52        139.13         4.91 o                         
   1   9   9         10.79         11.30         2.26 o                         
   2   9   9         20.67         10.90         3.29 o                         
  -5  10   9         57.12         49.53         7.33 o                         
  -4  10   9         43.33         44.05         4.50 o                         
  -3  10   9         83.94         76.47         4.31 o                         
  -2  10   9         31.23         33.10         6.97 o                         
  -1  10   9          9.81          8.99         1.56 o                         
   0  10   9         10.46         10.57         2.97 o                         
   1  10   9         30.67         41.01         3.60 o                         
  -4  11   9         81.89         88.47         6.16 o                         
  -3  11   9         47.90         59.87         4.91 o                         
  -2  11   9         12.34         10.03         2.71 o                         
  -1  11   9         16.32         15.37         3.08 o                         
   0  11   9         74.27         69.20         5.04 o                         
   1  11   9         25.69         27.42         3.57 o                         
  -3  12   9         11.15         15.59         3.54 o                         
  -2  12   9          9.43          9.95         3.59 o                         
  -1  12   9         17.61         15.62         2.89 o                         
   0  12   9         29.92         25.60         6.90 o                         
  -6   0  10        300.90        290.25        17.28 o                         
  -5   0  10        111.30        126.89         7.64 o                         
  -4   0  10         13.60         12.93         4.90 o                         
  -3   0  10         15.15          8.93         3.37 o                         
  -2   0  10         26.11         26.21         5.27 o                         
  -1   0  10          0.47          2.01         2.58 o                         
   0   0  10        115.39        127.84         7.07 o                         
   1   0  10         48.33         59.16         5.72 o                         
   2   0  10        833.69        931.38        40.60 o                         
   3   0  10        593.26        651.32        38.86 o                         
  -6   1  10         14.99         15.08         2.22 o                         
  -5   1  10        193.78        191.06         7.67 o                         
  -4   1  10         77.14         76.67         4.06 o                         
  -3   1  10         90.24        100.65         3.76 o                         
  -2   1  10         61.23         59.48         3.66 o                         
  -1   1  10         12.91          9.85         2.49 o                         
   0   1  10         31.82         31.57         2.67 o                         
   1   1  10         49.52         48.43         2.58 o                         
   2   1  10         21.54         17.02         2.09 o                         
   3   1  10         93.77         81.16        14.08 o                         
  -7   2  10          6.19          4.24         3.95 o                         
  -6   2  10         12.32          9.81         3.07 o                         
  -5   2  10        300.88        303.98        11.46 o                         
  -4   2  10        430.19        402.59        10.54 o                         
  -3   2  10        189.35        205.83         4.94 o                         
  -2   2  10        344.92        348.78         7.66 o                         
  -1   2  10          0.00          0.01         0.63 o                         
   0   2  10          1.00          1.67         0.89 o                         
   1   2  10         10.27         11.56         1.56 o                         
   2   2  10          0.01         -1.32         1.54 o                         
   3   2  10         15.18         11.69         6.29 o                         
  -6   3  10        109.72        105.55         9.10 o                         
  -5   3  10         28.90         30.13         3.06 o                         
  -4   3  10          1.98          3.00         1.95 o                         
  -3   3  10         29.63         30.68         3.83 o                         
  -2   3  10         54.02         62.19         3.43 o                         
  -1   3  10         13.13         14.01         0.94 o                         
   0   3  10         70.44         76.69         2.62 o                         
   1   3  10          0.23         -0.40         2.21 o                         
   2   3  10         81.08         74.37         4.48 o                         
   3   3  10          2.44          6.87         3.69 o                         
  -6   4  10         15.11         21.51         4.68 o                         
  -5   4  10         47.40         51.30         3.78 o                         
  -4   4  10         24.72         23.75         1.60 o                         
  -3   4  10         73.28         68.27         3.43 o                         
  -2   4  10         13.52         15.02         2.33 o                         
  -1   4  10         22.66         21.56         2.59 o                         
   0   4  10         16.16         15.63         2.05 o                         
   1   4  10          0.56         -0.63         1.48 o                         
   2   4  10         72.56         82.20         4.96 o                         
   3   4  10         14.92         10.99         3.87 o                         
  -6   5  10          3.63          4.54         3.07 o                         
  -5   5  10          7.24         11.06         3.88 o                         
  -4   5  10        108.72        123.54         5.21 o                         
  -3   5  10         30.56         34.23         2.53 o                         
  -2   5  10        111.36        106.11         3.94 o                         
  -1   5  10          1.98          1.00         0.83 o                         
   0   5  10        192.34        188.62         5.78 o                         
   1   5  10         19.71         20.03         4.72 o                         
   2   5  10          0.33          1.72         2.09 o                         
  -6   6  10         22.24         16.25         4.10 o                         
  -5   6  10         93.85         91.68        13.87 o                         
  -4   6  10        344.47        341.81        11.98 o                         
  -3   6  10          0.12         -0.64         1.17 o                         
  -2   6  10         39.20         33.77         3.52 o                         
  -1   6  10         21.53         21.46         1.97 o                         
   0   6  10          8.43          5.82         1.56 o                         
   1   6  10         37.81         38.49         4.57 o                         
   2   6  10          1.08          2.99         2.99 o                         
  -6   7  10         29.07         29.43         6.30 o                         
  -5   7  10         39.44         30.80         8.42 o                         
  -4   7  10          2.66          1.73         1.56 o                         
  -3   7  10          0.21          0.33         1.92 o                         
  -2   7  10         85.17         99.20        11.96 o                         
  -1   7  10          8.81         11.32         4.64 o                         
   0   7  10         44.78         46.83         2.89 o                         
   1   7  10          0.11          0.94         1.46 o                         
   2   7  10         28.53         28.90         4.50 o                         
  -5   8  10         30.34         37.88         9.08 o                         
  -4   8  10          0.70         -0.59         2.69 o                         
  -3   8  10         35.72         25.27         2.69 o                         
  -2   8  10         65.54         83.48         9.46 o                         
  -1   8  10          0.54          0.78         1.87 o                         
   0   8  10         72.04         67.69         4.48 o                         
   1   8  10         12.11         12.04         2.38 o                         
   2   8  10          0.33          0.92         2.15 o                         
  -5   9  10          2.96         -1.32         3.36 o                         
  -4   9  10          2.72          3.87         2.93 o                         
  -3   9  10          2.71          4.13         3.10 o                         
  -2   9  10          0.32         -0.56         2.00 o                         
  -1   9  10         78.31         70.42         4.31 o                         
   0   9  10         32.56         34.69         4.10 o                         
   1   9  10          7.39         12.76         3.23 o                         
  -4  10  10         18.85         12.81         4.46 o                         
  -3  10  10         32.89         32.22         3.07 o                         
  -2  10  10         18.03         10.81         4.76 o                         
  -1  10  10         65.33         64.55         4.32 o                         
   0  10  10         69.66         69.42         4.37 o                         
   1  10  10         17.91         20.91         5.66 o                         
  -4  11  10          6.15          0.59         2.73 o                         
  -3  11  10          8.22          6.06         3.03 o                         
  -2  11  10         21.09         14.49         4.68 o                         
  -1  11  10          5.43          5.76         2.47 o                         
   0  11  10         22.34         16.43         3.05 o                         
  -2  12  10          1.16         -0.01         3.14 o                         
  -1  12  10        112.26        123.36        14.02 o                         
  -4   1  11          8.16          5.92         5.19 o                         
  -3   1  11          9.78         10.02         3.15 o                         
  -2   1  11        662.57        667.81        35.91 o                         
  -1   1  11         63.90         79.10         5.78 o                         
   0   1  11        110.23        110.16         5.34 o                         
   1   1  11          6.82          7.54         2.69 o                         
   2   1  11         28.61         37.42         6.30 o                         
  -5   2  11        131.70        157.23        11.46 o                         
  -4   2  11          4.79         14.05         3.80 o                         
  -3   2  11         35.86         49.35         3.56 o                         
  -2   2  11          0.57          1.82         2.67 o                         
  -1   2  11         41.01         44.63         5.09 o                         
   0   2  11          2.35          1.61         1.80 o                         
   1   2  11          6.29          4.14         6.29 o                         
   2   2  11          3.90          0.95         3.37 o                         
  -5   3  11         17.33         17.86         4.68 o                         
  -4   3  11          0.06          1.59         1.11 o                         
  -3   3  11        148.31        158.11         7.74 o                         
  -2   3  11         17.58         15.55         2.38 o                         
  -1   3  11        195.70        194.08         5.18 o                         
   0   3  11          5.23          5.85         1.35 o                         
   1   3  11         18.42         10.49         5.49 o                         
   2   3  11         14.51         10.76         3.42 o                         
  -5   4  11          7.34         13.17         5.85 o                         
  -4   4  11        286.69        280.72         9.45 o                         
  -3   4  11          0.06          0.68         1.77 o                         
  -2   4  11        142.20        139.69         4.88 o                         
  -1   4  11         27.68         26.50         1.72 o                         
   0   4  11         53.54         50.34         2.58 o                         
   1   4  11        180.58        177.42         8.95 o                         
   2   4  11         24.21         15.76         6.73 o                         
  -5   5  11         30.37         26.14         3.12 o                         
  -4   5  11         22.28         16.96         2.18 o                         
  -3   5  11         13.08         15.29         2.07 o                         
  -2   5  11         80.12         82.04         3.45 o                         
  -1   5  11         31.55         28.02         1.82 o                         
   0   5  11        438.12        441.25        16.89 o                         
   1   5  11          9.64          6.35         1.61 o                         
   2   5  11          1.24         -2.34         5.85 o                         
  -5   6  11         66.41         68.15         5.94 o                         
  -4   6  11          2.82          1.86         1.92 o                         
  -3   6  11         17.16         17.77         1.85 o                         
  -2   6  11        205.19        241.06         8.01 o                         
  -1   6  11         41.20         39.12         2.94 o                         
   0   6  11         68.75         80.31         5.08 o                         
   1   6  11         10.75         13.34         2.09 o                         
   2   6  11         66.90         56.73         8.06 o                         
  -5   7  11         11.54         15.31         3.33 o                         
  -4   7  11         16.39         15.35         3.76 o                         
  -3   7  11         14.83         18.71         4.41 o                         
  -2   7  11         51.63         55.43        14.29 o                         
  -1   7  11          0.13          1.82         2.43 o                         
   0   7  11        200.01        213.06         6.78 o                         
   1   7  11         74.10         80.35         5.11 o                         
  -5   8  11         70.39         63.29         6.74 o                         
  -4   8  11         43.18         50.54         5.97 o                         
  -3   8  11         18.42          9.36         2.41 o                         
  -2   8  11         43.84         33.12         3.17 o                         
  -1   8  11         20.11         20.68         2.37 o                         
   0   8  11          4.36          1.81         2.12 o                         
   1   8  11         31.64         31.38         4.36 o                         
  -4   9  11          3.78         10.51         3.58 o                         
  -3   9  11          0.01          2.47         1.77 o                         
  -2   9  11         20.64         21.58         4.25 o                         
  -1   9  11          1.50         -0.22         2.33 o                         
   0   9  11         12.17          9.21         2.35 o                         
  -4  10  11         25.59         26.12         4.68 o                         
  -3  10  11         74.29         73.65         6.90 o                         
  -2  10  11          2.12         -0.86         2.17 o                         
  -1  10  11         36.65         35.01         4.04 o                         
   0  10  11         48.52         31.44         6.27 o                         
  -3  11  11         60.48         57.70         4.84 o                         
  -2  11  11          2.18         -0.69         3.00 o                         
  -1  11  11          0.41         -0.15         4.68 o                         
  -4   0  12        130.24        158.12        11.46 o                         
  -3   0  12        694.83        741.51        34.93 o                         
  -2   0  12        353.14        396.78        21.63 o                         
  -1   0  12         83.02         66.90         7.48 o                         
   0   0  12         17.35         26.46         5.12 o                         
   1   0  12          2.40          8.34         5.27 o                         
   2   0  12          0.85          5.12         5.85 o                         
  -4   1  12          3.32         -0.44         2.92 o                         
  -3   1  12          4.28          3.03         2.53 o                         
  -2   1  12        131.85        144.69         8.06 o                         
  -1   1  12          1.49         -1.03         2.10 o                         
   0   1  12         10.90         14.96         3.29 o                         
   1   1  12          0.02         -0.74         2.71 o                         
   2   1  12          0.15         -1.17         3.07 o                         
  -5   2  12          0.98         -3.22         3.66 o                         
  -4   2  12         58.91         63.92         5.18 o                         
  -3   2  12         11.52          5.00         2.73 o                         
  -2   2  12          0.03          2.18         2.44 o                         
  -1   2  12          6.90          7.13         2.62 o                         
   0   2  12          0.48          3.68         2.45 o                         
   1   2  12         38.64         39.54         4.27 o                         
   2   2  12        137.88        100.77         7.89 o                         
  -5   3  12         35.21         51.70         6.88 o                         
  -4   3  12         25.38         29.72         6.59 o                         
  -3   3  12          2.74         15.15         3.09 o                         
  -2   3  12        171.16        176.33         7.21 o                         
  -1   3  12          6.30          0.43         2.10 o                         
   0   3  12         57.22         66.10         9.50 o                         
   1   3  12         26.86         24.24         4.68 o                         
  -5   4  12        494.86        554.63        32.98 o                         
  -4   4  12        329.10        330.98        14.49 o                         
  -3   4  12          1.33          0.50         2.13 o                         
  -2   4  12          1.94          1.28         2.25 o                         
  -1   4  12          0.06          1.59         2.22 o                         
   0   4  12         46.42         49.23         4.91 o                         
   1   4  12          5.86          8.69        15.14 o                         
  -5   5  12        109.99        143.71        11.74 o                         
  -4   5  12         13.50         13.49         3.16 o                         
  -3   5  12        210.85        227.82        32.34 o                         
  -2   5  12        331.34        376.55        31.18 o                         
  -1   5  12         40.77         46.17         8.86 o                         
   0   5  12          3.15          4.32         3.04 o                         
   1   5  12          6.25          7.79         3.82 o                         
  -5   6  12         23.95         26.64         6.88 o                         
  -4   6  12          1.47          2.01         2.84 o                         
  -3   6  12         25.43         32.48         4.24 o                         
  -2   6  12          8.73          4.71         2.88 o                         
  -1   6  12         15.25         11.17         4.68 o                         
   0   6  12         48.65         67.02         6.37 o                         
   1   6  12          1.26         -1.55         3.43 o                         
  -5   7  12          4.65         -1.61         3.66 o                         
  -4   7  12          7.17          7.11         4.39 o                         
  -3   7  12         18.35         11.63         3.37 o                         
  -2   7  12          0.11          0.89         4.02 o                         
  -1   7  12         16.71         20.64         5.12 o                         
   0   7  12          0.30          1.90         4.03 o                         
  -4   8  12         39.04         43.65         5.37 o                         
  -3   8  12         17.71         14.54         6.51 o                         
  -2   8  12          3.96         -1.32         5.56 o                         
  -1   8  12          0.65         -3.95         3.95 o                         
   0   8  12         21.95         29.13         6.29 o                         
  -4   9  12         14.95          0.29         6.29 o                         
  -3   9  12         28.56         21.63         4.75 o                         
  -2   9  12         20.44          9.81         5.86 o                         
  -1   9  12          0.39         -0.29         4.53 o                         
  -3  10  12          3.77          1.77         4.03 o                         
  -2  10  12         15.18         -0.29         4.68 o                         
  -5   1  13          9.09         16.97         6.88 o                         
  -4   1  13         14.39         11.68         4.10 o                         
  -3   1  13         58.22         70.69        13.78 o                         
  -2   1  13         17.12         26.36         4.42 o                         
  -1   1  13         16.09         13.44         2.96 o                         
   0   1  13          9.22          9.39         4.75 o                         
   1   1  13          0.22          7.33         3.89 o                         
  -5   2  13          1.03          1.02         6.44 o                         
  -4   2  13          8.05          8.63         6.07 o                         
  -3   2  13         25.38         19.30         7.61 o                         
  -2   2  13          7.48          4.80         4.37 o                         
  -1   2  13          0.17          0.15         2.99 o                         
   0   2  13        116.91        121.36         7.40 o                         
   1   2  13         94.70         95.99         9.33 o                         
  -5   3  13          3.04         10.24         5.12 o                         
  -4   3  13         21.39         20.06         5.71 o                         
  -3   3  13         18.93         20.48         3.09 o                         
  -2   3  13        116.48        141.61         7.04 o                         
  -1   3  13         27.36         21.87         7.54 o                         
   0   3  13         41.38         36.77         4.68 o                         
   1   3  13          5.61          6.13         4.05 o                         
  -5   4  13         63.54         77.98         8.50 o                         
  -4   4  13          2.33          5.27         4.24 o                         
  -3   4  13          1.34          4.47         2.68 o                         
  -2   4  13          0.06          2.23         2.36 o                         
  -1   4  13         12.02         20.62         3.44 o                         
   0   4  13         87.55         93.45         6.12 o                         
  -5   5  13         14.44         23.42         5.71 o                         
  -4   5  13          7.19         11.53         4.68 o                         
  -3   5  13          9.20          9.89         4.49 o                         
  -2   5  13         68.14         73.59         6.26 o                         
  -1   5  13         45.78         47.30         5.98 o                         
   0   5  13         39.75         42.98         5.87 o                         
  -5   6  13          6.96          2.34         4.83 o                         
  -4   6  13          1.04          3.37         3.19 o                         
  -3   6  13          5.41          2.03         5.56 o                         
  -2   6  13          2.38          1.14         3.07 o                         
  -1   6  13         13.02          9.40         5.63 o                         
   0   6  13          2.13          7.69         3.48 o                         
  -4   7  13          3.00          2.28         4.39 o                         
  -3   7  13          0.42          6.12         3.57 o                         
  -2   7  13          1.96          5.14         5.63 o                         
  -1   7  13         15.19         14.93         4.98 o                         
  -4   8  13         46.66         45.00         7.18 o                         
  -3   8  13         22.82         21.68         4.23 o                         
  -2   8  13         58.12         43.21        15.17 o                         
  -1   8  13         33.93         15.67         7.03 o                         
  -4   0  14        127.39        179.63        14.54 o                         
  -3   0  14         12.27         17.85         5.71 o                         
  -2   0  14         55.60         58.91         7.77 o                         
  -1   0  14         36.19         19.77         7.91 o                         
   0   0  14         44.87         38.82         8.06 o                         
  -5   1  14          2.41          8.19         5.85 o                         
  -4   1  14        163.69        189.04        15.44 o                         
  -3   1  14          2.64          6.18         3.26 o                         
  -2   1  14        143.50        137.71         9.32 o                         
  -1   1  14          7.77          6.36         4.10 o                         
   0   1  14          8.29          7.44         5.38 o                         
  -5   2  14        106.16        135.02        12.91 o                         
  -4   2  14         23.46         22.47         4.67 o                         
  -3   2  14         72.47         77.33         6.43 o                         
  -2   2  14         24.28         20.85         5.27 o                         
  -1   2  14         34.19         28.51         4.05 o                         
   0   2  14         17.01         17.57         5.03 o                         
  -5   3  14         47.74         63.73         8.20 o                         
  -4   3  14          0.06          8.78         5.27 o                         
  -3   3  14        302.53        395.98        17.86 o                         
  -2   3  14        322.10        369.22        14.96 o                         
  -1   3  14          0.23          2.95         3.22 o                         
   0   3  14         14.94         14.13         4.40 o                         
  -5   4  14          0.23         -4.83         4.83 o                         
  -4   4  14         14.30         17.27         6.15 o                         
  -3   4  14          2.25          5.55         2.77 o                         
  -2   4  14         16.55         20.58         3.49 o                         
  -1   4  14          0.21         -2.83         2.83 o                         
  -4   5  14          1.22         -0.36         4.46 o                         
  -3   5  14          3.00          8.43         4.11 o                         
  -2   5  14          4.04          0.64         3.12 o                         
  -1   5  14          0.05         -3.04         3.25 o                         
  -4   6  14          0.96          6.84         4.54 o                         
  -3   6  14          7.23          1.34         3.51 o                         
  -2   6  14          2.43         -1.20         4.08 o                         
  -1   6  14         75.74         87.24        10.85 o                         
  -3   7  14          3.46         -2.82         7.75 o                         
  -4   1  15          0.04         -3.32         7.53 o                         
  -3   1  15         16.90          7.85         5.46 o                         
  -2   1  15          5.71         -1.28         4.19 o                         
  -4   2  15          1.14         -4.68         5.85 o                         
  -3   2  15         29.08         20.32        12.30 o                         
  -4   3  15          0.04         -1.76         7.75 o                         
  -3   3  15         20.41         27.23         7.03 o                         
  -2   3  15          1.57         -5.27         5.27 o                         
  -3   4  15          5.94          2.88         4.22 o                         
                                                                                
